# Supplementary material for: Open Modification Searching of SARS-CoV-2–Human Protein Interaction Data Reveals Novel Viral Modification Sites
Source: Mol Cell Proteomics. 2022 Oct 12;21(12):100425. doi: 10.1016/j.mcpro.2022.100425 (PMC9554009; doi:10.1016/j.mcpro.2022.100425)
Supplement: Supplementary Table S1 [file mmc2.xlsx]

## Sheet: Column Description
Column name	Description
PSM_ID	Unique ID for the querry spectrum
file_name	File name
sequence	Amino acid sequencce of the identified peptide
charge	Charge state of the peptide precursor
search_engine_score[1]	The (shifted) dot product score
retention_time	Chromatographic elution time
exp_mass_to_charge	The mass of the querry spectrum
calc_mass_to_charge	The mass of the library spectrum
mass_diff	The mass difference between the querry spectrum and the library spectrum
mass_tol	The tolerance of the mass difference (Da) at 10ppm
mod	The PTMs from Unimod that fall within the mass tolerance of the mass difference
spectrum_index	The ID of the library spectrum to which the querry spectrum was matched
missed_cleavages	The number of missed cleavages

## Sheet: Supplementary Table 1
PSM_ID	file_name	sequence	charge	search_engine_score[1]	retention_time	exp_mass_to_charge	calc_mass_to_charge	mass_diff	mass_tol	mod	spectrum_index	missed_cleavages
qx017077.10003.10003.4	qx017077	EVLEHPWITANSSKPSNCQNK	4	0.00361211	1553.15	610.549	610.548	0.000360141	0.0244219		1759370	0
qx017077.10005.10005.3	qx017077	AFLCASQLNEHQRIHTGEK	3	0.00426386	1553.33	747.039	747.039	-0.00176887	0.0224112		2779398	1
qx017077.10007.10007.2	qx017077	LSDGVAVLK	2	0.000310559	1553.66	451.271	451.271	0.000317485	0.00902543		491230	0
qx017077.10013.10013.2	qx017077	VLLNSAAAR	2	0.00234124	1554.46	457.769	457.775	-0.0109252	0.00915538	No direct match found in Unimod	532842	0
qx017077.10014.10014.3	qx017077	KVDGSVNAYAINVSQK	3	0	1554.55	565.302	565.297	0.0173675	0.0169591	No direct match found in Unimod	1381730	1
qx017077.10016.10016.2	qx017077	VTLELGGK	2	0	1554.89	408.744	408.745	-0.00087337	0.00817489		263008	0
qx017077.10018.10018.2	qx017077	DDNMFQIGK	2	0	1555.07	542.243	542.242	0.00114302	0.0108449		1180704	0
qx017077.10019.10019.3	qx017077	VAYVSFGPHAGK	3	0.00119725	1555.15	411.552	411.552	0.000129275	0.0123466		277740	0
qx017077.10021.10021.3	qx017077	EAAADQWLVNDPSK	3	0	1555.49	654.973	515.251	419.167	0.0196492	No direct match found in Unimod	961624	0
qx017077.10023.10023.2	qx017077	VFEWEAFAR	2	0	1555.66	546.788	577.785	-61.9946	0.0109358	No direct match found in Unimod	1488058	0
qx017077.10024.10024.2	qx017077	KHPGDFGADAQGAMNK	2	0.00795455	1555.75	796.886	822.383	-50.9947	0.0159377	No direct match found in Unimod	3199230	1
qx017077.10026.10026.3	qx017077	VYCGHEYTINNLK	3	0.00288767	1556.08	537.593	537.593	0.000605769	0.0161278		1146164	0
qx017077.10029.10029.2	qx017077	YMELLALR	2	0	1556.35	507.777	504.781	5.99146	0.0101555	No direct match found in Unimod	879900	0
qx017077.10031.10031.3	qx017077	LKQSLPPGLAVK	3	0	1556.74	417.599	417.599	-0.000279405	0.012528		305662	1
qx017077.10032.10032.2	qx017077	VATLDETEELPR	2	0.00619579	1556.83	471.256	686.851	-431.191	0.00942511	No direct match found in Unimod	2365894	0
qx017077.10036.10036.2	qx017077	EVDGLLR	2	0.000310559	1557.44	401.227	401.227	0.00050982	0.00802454		226742	0
qx017077.10048.10048.2	qx017077	MFEHLLQK	2	0.00755149	1559.16	523.287	523.279	0.0165364	0.0104657	No direct match found in Unimod	1026674	0
qx017077.10049.10049.2	qx017077	KVDGSVNAYAINVSQK	2	0	1559.25	846.949	847.441	-0.985122	0.016939	Amide / Asp->Asn / Glu->Gln / Glu->pyro-Glu+Methyl:2H(2)13C(1)	3317370	1
qx017077.10051.10051.2	qx017077	LKQSLPPGLAVK	2	0	1559.65	625.895	625.895	0.000405265	0.0125179		1886330	1
qx017077.10055.10055.2	qx017077	VAVHLVK	2	0.00407332	1560.27	398.24	383.253	29.9746	0.0079648	quinone / Val->Glu / Arg->Trp	159366	0
qx017077.10056.10056.2	qx017077	GPSYGLSAEVK	2	0	1560.36	554.789	554.288	1.00265	0.0110958	Label:15N(1)	1285768	0
qx017077.10058.10058.2	qx017077	GHSYLQENK	2	0.00677412	1560.69	538.264	538.262	0.00458329	0.0107653		1148918	0
qx017077.10060.10060.3	qx017077	GYGYGQGAGTLNMDRGER	3	0	1560.87	634.624	634.623	0.00143925	0.0190387		1959080	1
qx017077.10063.10063.3	qx017077	ILAVCHGVMYK	3	0.00234124	1561.3	430.889	430.895	-0.0179786	0.0129267	No direct match found in Unimod	372086	0
qx017077.10066.10066.2	qx017077	FIQQWK	2	0	1561.55	425.235	425.235	0.000818785	0.0085047		345974	0
qx017077.10067.10067.2	qx017077	EQVPGFTPR	2	0.00426386	1561.64	515.77	515.769	0.00186929	0.0103154		962128	0
qx017077.10069.10069.2	qx017077	ELAELVK	2	0	1562.08	366.72	401.239	-69.0394	0.0073344	No direct match found in Unimod	226624	0
qx017077.10079.10079.2	qx017077	LIANTLCNSR	2	0.00638298	1563.68	581.299	581.306	-0.0128734	0.011626	No direct match found in Unimod	1518974	0
qx017077.10081.10081.2	qx017077	YVEVFK	2	0	1563.86	392.716	392.716	0.000392873	0.00785432		192362	0
qx017077.10083.10083.2	qx017077	LNITVVQAK	2	0.0041184	1564.3	493.305	493.306	-0.0012921	0.0098661		789250	0
qx017077.10086.10086.2	qx017077	DCDLQEDACYNCGR	2	0	1564.73	952.847	888.325	129.045	0.0190569	-Glu- / NMMhyd / Gly->Trp	3486256	0
qx017077.10087.10087.2	qx017077	DTNFGTNCICR	2	0	1564.82	679.284	679.285	-0.000659347	0.0135857		2308286	0
qx017077.10092.10092.3	qx017077	ILACNDPGRR	3	0.00619579	1565.42	351.557	391.205	-118.943	0.0105467	No direct match found in Unimod	186314	1
qx017077.10093.10093.2	qx017077	LSDGVAVLK	2	0	1565.5	450.766	472.774	-44.0164	0.00901532	Met->Ser	631080	0
qx017077.10094.10094.2	qx017077	LAVYIDK	2	0	1565.59	411.242	411.242	0.000912341	0.00822485		275610	0
qx017077.10096.10096.2	qx017077	KASGPPVSELITK	2	0	1566.03	663.885	663.885	0.000847804	0.0132777		2187884	1
qx017077.10099.10099.2	qx017077	TGISECLPR	2	0	1566.28	516.271	516.761	-0.978569	0.0103254	Amide / Asp->Asn / Glu->Gln / Glu->pyro-Glu+Methyl:2H(2)13C(1)	976112	0
qx017077.10102.10102.3	qx017077	WHFIGHLQK	3	0	1566.7	389.547	389.214	1.0011	0.0116864	Label:15N(1)	181624	0
qx017077.10108.10108.2	qx017077	PGPALVK	2	0.000310559	1567.38	341.218	341.218	-0.000570529	0.00682436		49326	0
qx017077.10114.10114.2	qx017077	EVLSFK	2	0.00600962	1568.31	361.708	361.708	0.000356902	0.00723416		89008	0
qx017077.10118.10118.3	qx017077	RGQTCVVHYTGMLEDGK	3	0.000310559	1568.93	650.975	650.977	-0.00586139	0.0195292		2090218	1
qx017077.10121.10121.2	qx017077	IPAMTIAK	2	0.00361211	1569.35	422.752	422.752	-0.000193037	0.00845503		330464	0
qx017077.10122.10122.2	qx017077	GEVESLR	2	0.00375839	1569.46	395.208	395.209	-0.00204548	0.00790415		201502	0
qx017077.10123.10123.2	qx017077	MPVGGLLR	2	0.00316365	1569.55	421.758	421.749	0.0167362	0.00843516	No direct match found in Unimod	326242	0
qx017077.10130.10130.2	qx017077	MIVDFLR	2	0.00407332	1570.33	403.233	447.249	-88.0318	0.00806467	No direct match found in Unimod	467394	0
qx017077.10133.10133.2	qx017077	QVTNGQGENK	2	0.00342466	1570.77	538.765	537.762	2.0052	0.0107753	Glu->Met / O18_STY / Pro->Val	1144174	0
qx017077.10135.10135.2	qx017077	ATSLGSNTYNR	2	0	1570.95	613.797	613.294	1.00498	0.0122759	Label:15N(1)	1782060	0
qx017077.10137.10137.3	qx017077	KHPDASVNFSEFSK	3	0	1571.28	531.594	531.923	-0.987125	0.0159478	Amide / Asp->Asn / Glu->Gln / Glu->pyro-Glu+Methyl:2H(2)13C(1)	1093534	1
qx017077.10138.10138.2	qx017077	DNLAEDIMR	2	0.00619579	1571.38	381.703	538.756	-314.105	0.00763406	No direct match found in Unimod	1147622	0
qx017077.10139.10139.2	qx017077	DCDLQEDACYNCGR	2	0	1571.47	953.848	888.325	131.047	0.019077	No direct match found in Unimod	3486256	0
qx017077.10141.10141.2	qx017077	DIELSPEAQAK	2	0	1571.91	600.81	600.809	0.00217454	0.0120162		1675862	0
qx017077.10144.10144.2	qx017077	MVAAVACAQVPK	2	0	1572.45	622.828	622.828	-0.000739782	0.0124566		1861708	0
qx017077.10145.10145.3	qx017077	LMCSLCHCPGATIGCDVK	3	0	1572.54	699.301	698.968	0.997279	0.020979	Deamidation / Asn->Asp / Gln->Glu / Label:15N(1)	2451868	0
qx017077.10146.10146.2	qx017077	GDVLTGRPFYK	2	0.00090854	1572.63	648.333	648.341	-0.0160174	0.0129667	No direct match found in Unimod	2070990	0
qx017077.10150.10150.3	qx017077	LLECADDRADLAK	3	0.00426386	1573.36	497.248	497.249	-0.00298045	0.0149174		821482	1
qx017077.10152.10152.2	qx017077	TLLVADPR	2	0	1573.8	442.763	442.764	-0.00200558	0.00885525		444492	0
qx017077.10159.10159.3	qx017077	LMCSLCHCPGATIGCDVK	3	0	1575.09	699.635	698.968	2.0018	0.0209891	Label:15N(2) / Glu->Met / O18_STY / Pro->Val	2451868	0
qx017077.10161.10161.3	qx017077	ILSKPIEVQVGGR	3	0.000310559	1575.27	465.95	465.949	0.00374326	0.0139785		581520	0
qx017077.10163.10163.4	qx017077	KLGEMWNNTAADDKQPYEK	4	0.00601504	1575.6	560.518	560.268	1.00209	0.0224207	Deamidation / Asn->Asp / Gln->Glu / Label:15N(1)	1338448	2
qx017077.10164.10164.2	qx017077	GGAYYPVTVK	2	0	1575.71	527.782	527.782	-0.000577764	0.0105556		1058138	0
qx017077.10167.10167.2	qx017077	TDYNASVSVPDSSGPER	2	0	1576.13	890.903	890.903	8.55946e-05	0.0178181		3496778	0
qx017077.10169.10169.2	qx017077	GTPLDTEVPMER	2	0	1576.31	680.824	680.824	-0.00015413	0.0136165		2317432	0
qx017077.10170.10170.2	qx017077	GGNFGFGDSR	2	0	1576.4	507.225	507.225	0.000172922	0.0101445		897882	0
qx017077.10175.10175.2	qx017077	GFEGGQTPFYIR	2	0.00619579	1577.01	635.799	686.338	-101.079	0.012716	No direct match found in Unimod	2361132	0
qx017077.10177.10177.3	qx017077	FLQEHGSDSFLAEHK	3	0.000310559	1577.45	582.617	582.609	0.0233271	0.0174785	Gln->Lys	1525356	0
qx017077.10180.10180.2	qx017077	MLKVAR	2	0.00335664	1577.88	359.22	359.226	-0.0116343	0.0071844	No direct match found in Unimod	84974	1
qx017077.10181.10181.2	qx017077	LPLHSTPK	2	0.00638298	1577.95	446.764	446.766	-0.00428296	0.00893528		462190	0
qx017077.10182.10182.3	qx017077	TALLHVFAK	3	0.00619579	1578.04	364.897	333.871	93.0773	0.0109469	No direct match found in Unimod	35832	0
qx017077.10185.10185.2	qx017077	FLDPEFR	2	0.00288767	1578.46	462.231	462.235	-0.00763292	0.00924462		561300	0
qx017077.10189.10189.2	qx017077	AFVLYNK	2	0.00174216	1579.08	428.263	427.742	1.04184	0.00856526	No direct match found in Unimod	356132	0
qx017077.10192.10192.3	qx017077	KLGEMWNNTAADDKQPYEK	3	0	1579.51	746.687	746.688	-0.00402385	0.0224006		2775680	2
qx017077.10194.10194.3	qx017077	KAEAGAGSATEFQFR	3	0	1579.71	524.595	523.927	2.00567	0.0157379	Label:15N(2) / Glu->Met / O18_STY / Pro->Val	1025250	1
qx017077.10197.10197.3	qx017077	KFGMNVTSSEKVDK	3	0.00811908	1580.23	523.927	523.936	-0.0287735	0.0157178	Lys->Gln	1025358	2
qx017077.10201.10201.2	qx017077	VEFMDDTSR	2	0	1580.74	550.24	550.24	-0.000733897	0.0110048		1256180	0
qx017077.10202.10202.2	qx017077	VIGGICFR	2	0	1580.83	461.243	461.252	-0.0178254	0.00922487	No direct match found in Unimod	559398	0
qx017077.10203.10203.2	qx017077	LIIEMLER	2	0.00426386	1580.92	508.79	508.794	-0.00863144	0.0101758		907750	0
qx017077.10204.10204.2	qx017077	SVEGQLEFR	2	0	1581.01	517.769	532.772	-30.0067	0.0103554	Pyrrolidinone / Ser->Gly / Thr->Ala / Decarboxylation	1105386	0
qx017077.10208.10208.2	qx017077	GGGGNFGPGPGSNFR	2	0	1581.5	688.806	689.318	-1.02417	0.0137761	Lysaminoadipicsealde	2383886	0
qx017077.10209.10209.2	qx017077	FEEEGNPYYSSAR	2	0	1581.59	775.335	775.326	0.0177596	0.0155067	No direct match found in Unimod	2948424	0
qx017077.10210.10210.4	qx017077	KQPPVSPGTALVGSQKEPSEVPTPK	4	0	1581.68	640.602	640.351	1.0044	0.0256241	Deamidation / Asn->Asp / Gln->Glu / Label:15N(1)	2009540	2
qx017077.10211.10211.3	qx017077	IHVDFSQSVAK	3	0	1581.77	411.222	410.887	1.00258	0.0123366	Label:15N(1)	269964	0
qx017077.10213.10213.2	qx017077	VTQLDLDGPK	2	0	1582.21	543.296	543.295	0.00177495	0.0108659		1196370	0
qx017077.10214.10214.3	qx017077	LQNFAQLPAHR	3	0.00375839	1582.3	432.241	432.239	0.00832693	0.0129672		383682	0
qx017077.10218.10218.2	qx017077	FEEEGNPYYSSAR	2	0	1582.82	775.836	774.834	2.00519	0.0155167	Label:15N(2) / Glu->Met / O18_STY / Pro->Val	2942640	0
qx017077.10220.10220.2	qx017077	VGINGFGR	2	0	1583	410.227	410.227	-9.70806e-05	0.00820454		272784	0
qx017077.10221.10221.2	qx017077	QGLAPGTEVTYR	2	0.00619579	1583.09	840.44	646.336	388.209	0.0168088	No direct match found in Unimod	2058328	0
qx017077.10226.10226.3	qx017077	VTVAGLAGKDPVQCSR	3	0	1583.71	553.295	553.295	0.0022873	0.0165989		1282744	1
qx017077.10229.10229.2	qx017077	LGFITNNSSK	2	0	1584.13	540.788	540.788	0.000611555	0.0108158		1167692	0
qx017077.10231.10231.2	qx017077	VPLLSTDTCR	2	0.00407332	1584.31	377.252	581.3	-408.097	0.00754503	No direct match found in Unimod	1522734	0
qx017077.10232.10232.2	qx017077	IHVDFSQSVAK	2	0	1584.4	615.826	615.827	-0.00216368	0.0123165		1800836	0
qx017077.10235.10235.2	qx017077	MVAAVACAQVPK	2	0	1584.87	622.85	622.828	0.0445483	0.012457	Gln->Lys	1861708	0
qx017077.10236.10236.2	qx017077	ISVYYNEATGGK	2	0	1584.96	651.824	651.814	0.0204181	0.0130365	No direct match found in Unimod	2095640	0
qx017077.10237.10237.2	qx017077	AAGSVILLENLR	2	0.00619579	1585.05	521.306	628.372	-214.132	0.0104261	No direct match found in Unimod	1906702	0
qx017077.10238.10238.2	qx017077	LINEYASK	2	0.00657895	1585.14	469.25	469.253	-0.00583889	0.009385		610290	0
qx017077.10241.10241.2	qx017077	TDYNASVSVPDSSGPER	2	0	1585.57	891.437	890.903	1.06759	0.0178287	No direct match found in Unimod	3496778	0
qx017077.10244.10244.2	qx017077	TPEFLR	2	0	1585.82	381.711	381.711	-0.000420004	0.00763421		151916	0
qx017077.10247.10247.2	qx017077	DLLLQALR	2	0.00795455	1586.22	315.203	471.293	-312.18	0.00630406	No direct match found in Unimod	621064	0
qx017077.10250.10250.2	qx017077	LLGLEEQLR	2	0	1586.75	535.82	535.814	0.0129074	0.0107164	No direct match found in Unimod	1126858	0
qx017077.10252.10252.2	qx017077	VINETWAWK	2	0.00231481	1586.93	395.219	574.293	-358.148	0.00790437	No direct match found in Unimod	1463124	0
qx017077.10258.10258.3	qx017077	FGLESHAHTIQICK	3	0.0041184	1587.63	547.613	547.612	0.00174875	0.0164284		1225252	0
qx017077.10260.10260.2	qx017077	AAVAASVGLSEGPAGSR	2	0	1587.81	750.395	750.394	0.000653255	0.0150079		2798010	0
qx017077.10261.10261.2	qx017077	TVPLEYGK	2	0.00361211	1587.9	453.752	453.75	0.00345414	0.00907504		506726	0
qx017077.10264.10264.2	qx017077	LGAVDESLSEETQK	2	0.000310559	1588.32	753.37	753.37	-1.08761e-05	0.0150674		2819722	0
qx017077.10268.10268.2	qx017077	AGVPGVAAPGAPAAAPPAK	2	0	1588.94	785.44	785.441	-0.0014214	0.0157088		3003666	0
qx017077.10272.10272.3	qx017077	KQPPVSPGTALVGSQKEPSEVPTPK	3	0	1589.56	853.8	853.794	0.0204019	0.025614		3343398	2
qx017077.10273.10273.2	qx017077	VTVAGLAGKDPVQCSR	2	0	1589.65	829.437	829.438	-0.00252119	0.0165887		3236708	1
qx017077.10278.10278.2	qx017077	FPDENFK	2	0	1590.26	448.711	448.711	-2.16112e-05	0.00897422		471050	0
qx017077.10287.10287.2	qx017077	IQPQMDMVEK	2	0	1591.22	610.295	610.289	0.0132048	0.0122059	No direct match found in Unimod	1760750	0
qx017077.10290.10290.4	qx017077	GAEGILAPQPPPPQQHQERPGAAAIGSAR	4	0	1591.64	726.382	726.378	0.0151363	0.0290553		2644560	0
qx017077.10293.10293.2	qx017077	WLENSLK	2	0.00231481	1591.91	351.7	445.243	-187.085	0.007034	No direct match found in Unimod	459582	0
qx017077.10295.10295.2	qx017077	LDPPKPSR	2	0.00288767	1592.09	455.262	455.261	0.000975432	0.00910523		517306	0
qx017077.10297.10297.3	qx017077	VTTVVATPGQGPDRPQEVSYTDTK	3	0	1592.27	849.764	849.757	0.0202433	0.0254929		3328404	0
qx017077.10299.10299.2	qx017077	LTGGSVVQR	2	0.00451128	1592.6	458.771	458.764	0.0134109	0.00917542	No direct match found in Unimod	537254	0
qx017077.10301.10301.2	qx017077	ITDFIK	2	0	1592.78	368.716	368.716	8.76974e-05	0.00737431		110578	0
qx017077.10303.10303.3	qx017077	INEKPQVIADYESGR	3	0	1592.96	573.963	573.956	0.0191206	0.0172189	No direct match found in Unimod	1449950	0
qx017077.10304.10304.3	qx017077	NVIFTNCVKDENVK	3	0.0041184	1593.05	560.619	560.619	0.000911086	0.0168186		1340376	1
qx017077.10307.10307.3	qx017077	EAAADQWLVNDPSK	3	0	1593.47	654.973	515.251	419.167	0.0196492	No direct match found in Unimod	961624	0
qx017077.10309.10309.2	qx017077	VGLVIGR	2	0	1593.63	357.237	357.237	-0.000421	0.00714474		81282	0
qx017077.10310.10310.2	qx017077	ELVASGENK	2	0	1593.72	502.274	473.746	57.0564	0.0100455	Ala->Lys	635690	0
qx017077.10311.10311.2	qx017077	SSGCFPNMAAK	2	0	1593.81	556.746	585.258	-57.0223	0.0111349	Arg->Val / Asn->Gly / Gln->Ala	1555482	0
qx017077.10319.10319.3	qx017077	LKQSLPPGLAVK	3	0	1594.84	417.599	417.599	-0.000645616	0.012528		305662	1
qx017077.10320.10320.2	qx017077	NDFTEEEEAQVR	2	0	1594.93	733.821	733.823	-0.0037345	0.0146764		2692986	0
qx017077.10326.10326.2	qx017077	VLNGNQQVVDTSLK	2	0.000310559	1595.75	757.913	757.912	0.000490768	0.0151583		2846228	0
qx017077.10328.10328.2	qx017077	LTGMAFR	2	0	1595.93	398.213	398.213	-0.000157545	0.00796425		215360	0
qx017077.10333.10333.3	qx017077	VTTVVATPGQGPDRPQEVSYTDTK	3	0	1596.53	850.43	849.429	3.00231	0.0255129	Gln->Met / GN18Olabeling / Deamidation_O18 / Label:15N(3) / Label:13C(3) / D3_Label	3328400	0
qx017077.10335.10335.2	qx017077	MKVNGAPR	2	0	1596.71	604.313	437.234	334.157	0.0120863	No direct match found in Unimod	412404	1
qx017077.10337.10337.4	qx017077	GGAAVDPDSGLEHSAHVLEK	4	0	1596.89	497.997	497.997	-3.64379e-05	0.0199199		819822	0
qx017077.10338.10338.3	qx017077	DVDDDGEEKELMER	3	0.00601504	1596.98	560.908	560.574	1.00173	0.0168272	Label:15N(1)	1336014	1
qx017077.10341.10341.3	qx017077	FAVFLSEVSENKLK	3	0.00426386	1597.25	537.63	537.631	-0.00393086	0.0161289		1140102	1
qx017077.10345.10345.2	qx017077	LKQSLPPGLAVK	2	0	1597.77	625.896	625.895	0.00162597	0.0125179		1886330	1
qx017077.10352.10352.2	qx017077	IMGPNYTPGK	2	0.00361211	1598.54	539.755	539.766	-0.0200537	0.0107951	No direct match found in Unimod	1158340	0
qx017077.10353.10353.2	qx017077	VQISPDSGGLPER	2	0	1598.63	677.852	677.852	-3.48234e-05	0.013557		2299154	0
qx017077.10355.10355.2	qx017077	FDETEQALANER	2	0	1598.81	711.83	711.828	0.00330741	0.0142366		2541412	0
qx017077.10360.10360.2	qx017077	GCTATLGNFAK	2	0	1599.41	570.279	570.279	-0.000424613	0.0114056		1422802	0
qx017077.10364.10364.2	qx017077	SIYFSSPK	2	0	1600.03	464.743	464.742	0.000366415	0.00929485		577458	0
qx017077.10365.10365.2	qx017077	ATLVADLVR	2	0.00619579	1600.12	529.304	479.29	100.029	0.0105861	No direct match found in Unimod	678764	0
qx017077.10370.10370.2	qx017077	SPFVSPWDKK	2	0	1600.86	482.267	595.814	-227.094	0.00964534	No direct match found in Unimod	1639992	1
qx017077.10371.10371.2	qx017077	YVPLADVK	2	0	1600.95	452.761	452.761	0.00145687	0.00905523		500888	0
qx017077.10372.10372.3	qx017077	GGAAVDPDSGLEHSAHVLEK	3	0	1601.04	663.995	663.661	1.00321	0.0199198	Deamidation / Asn->Asp / Gln->Glu / Label:15N(1)	2186924	0
qx017077.10377.10377.2	qx017077	AVLLGPPGAGK	2	0.00510452	1601.65	490.301	490.3	0.00121632	0.00980602		762778	0
qx017077.10380.10380.3	qx017077	EDINAIEMEEDKR	3	0	1602.07	531.247	531.247	-0.00127821	0.0159374		1091294	1
qx017077.10382.10382.3	qx017077	QSSSSRDDNMFQIGK	3	0	1602.23	567.262	567.262	0.000413361	0.0170179		1401112	1
qx017077.10383.10383.2	qx017077	VGLVIGR	2	0	1602.32	357.729	357.237	0.983649	0.00715458	Deamidation / Asn->Asp / Gln->Glu	81282	0
qx017077.10384.10384.3	qx017077	AINLQMFHK	3	0	1602.41	359.874	367.867	-23.9811	0.0107962	His->Xle	106414	0
qx017077.10388.10388.2	qx017077	QSSSSRDDNMFQIGK	2	0	1602.93	850.889	850.389	0.999389	0.0170178	Deamidation / Asn->Asp / Gln->Glu / Label:15N(1)	3331596	1
qx017077.10389.10389.2	qx017077	VAGLAGKDPVQCSR	2	0	1603.02	728.826	729.38	-1.10786	0.0145765	No direct match found in Unimod	2668548	1
qx017077.10390.10390.4	qx017077	LKHYGPGWVSMANAGK	4	0.00843133	1603.1	429.723	429.723	0.000341639	0.0171889		367636	1
qx017077.10392.10392.2	qx017077	VLTVPCQK	2	0.00335664	1603.28	494.277	494.268	0.0181064	0.00988555	No direct match found in Unimod	800658	0
qx017077.10394.10394.3	qx017077	KPCDNGDPYVIALR	3	0	1603.46	538.941	539.94	-2.99551	0.0161682	Met->Gln	1158862	0
qx017077.10398.10398.3	qx017077	LKHYGPGWVSMANAGK	3	0.000310559	1603.98	572.962	572.956	0.0194599	0.0171889	Gln->Lys	1442088	1
qx017077.10399.10399.3	qx017077	VDWQENDFSKR	3	0.00657895	1604.07	475.224	475.225	-0.00208288	0.0142567		655412	1
qx017077.10401.10401.2	qx017077	WVAVADICR	2	0	1604.25	488.249	545.279	-114.061	0.00976498	No direct match found in Unimod	1214302	0
qx017077.10407.10407.2	qx017077	TGFTFK	2	0	1604.94	350.687	350.687	-0.000380446	0.00701373		67128	0
qx017077.10408.10408.3	qx017077	RPLLAFACDDKDGK	3	0.00234124	1605.03	535.94	535.94	-8.94844e-05	0.0160782		1128582	0
qx017077.10413.10413.2	qx017077	VYTLSVSGDR	2	0.00262314	1605.78	548.785	548.785	-0.000773171	0.0109757		1239836	0
qx017077.10414.10414.3	qx017077	VYVGNLGNNGNKTELER	3	0	1605.87	626.649	626.65	-0.00131919	0.0187995		1898278	1
qx017077.10415.10415.2	qx017077	FVTPLK	2	0.00677412	1605.96	352.726	352.721	0.0107917	0.00705452	No direct match found in Unimod	70044	0
qx017077.10421.10421.2	qx017077	QNLSQFEAQAR	2	0	1606.65	646.325	646.323	0.00437732	0.0129265		2058436	0
qx017077.10426.10426.2	qx017077	WNSGLR	2	0	1607.26	311.658	366.693	-110.069	0.00623317	No direct match found in Unimod	106198	0
qx017077.10427.10427.3	qx017077	GFGDHIHWR	3	0	1607.34	375.518	375.518	0.000105985	0.0112655		128560	0
qx017077.10430.10430.2	qx017077	LTGDTTVTR	2	0.00619579	1607.61	542.77	482.259	121.023	0.0108554	No direct match found in Unimod	705336	0
qx017077.10431.10431.2	qx017077	HVFLTGPPGVGK	2	0	1607.7	604.843	604.843	-0.000353898	0.0120969		1711694	0
qx017077.10433.10433.2	qx017077	LIPDSIGK	2	0.00677412	1608.04	421.758	421.753	0.0110034	0.00843516	No direct match found in Unimod	325810	0
qx017077.10437.10437.3	qx017077	GVVFSVTTVDLK	3	0	1608.55	403.564	422.243	-56.0362	0.0121069	No direct match found in Unimod	330064	0
qx017077.10438.10438.2	qx017077	APLVGLGGLK	2	0.000310559	1608.63	462.798	462.797	0.00117098	0.00925596		560302	0
qx017077.10440.10440.2	qx017077	EVYTEWK	2	0.000310559	1608.81	477.732	477.732	-0.000321861	0.00955464		664878	0
qx017077.10441.10441.2	qx017077	YVSVMNR	2	0.00619579	1608.9	493.75	434.721	118.058	0.009875	DHP	397392	0
qx017077.10442.10442.2	qx017077	IGVVGGSDFEK	2	0.00886132	1608.99	575.799	575.791	0.0173483	0.011516	No direct match found in Unimod	1467070	0
qx017077.10454.10454.3	qx017077	IQFKPDDGISPER	3	0	1610.37	501.259	501.26	-0.00071337	0.0150378		851910	0
qx017077.10458.10458.2	qx017077	MHFQEGR	2	0.00795455	1610.73	591.754	452.708	278.091	0.0118351	No direct match found in Unimod	498076	0
qx017077.10459.10459.3	qx017077	NREEEWDPEYTPK	3	0.00811908	1610.82	564.921	564.922	-0.00242275	0.0169476		1374468	1
qx017077.10460.10460.2	qx017077	AQFADIEPK	2	0	1610.91	509.764	531.267	-43.0045	0.0101953	Asn->Ala	1090490	0
qx017077.10464.10464.3	qx017077	LIEFSPLRATDVK	3	0.00407332	1611.57	485.281	496.952	-35.0149	0.0145584	Tyr->Gln	813408	1
qx017077.10469.10469.2	qx017077	NQQIFLR	2	0.000310559	1612.28	459.761	459.761	-0.000579239	0.00919522		544818	0
qx017077.10473.10473.3	qx017077	HVEYEVSSQR	3	0	1612.77	405.907	411.867	-17.8803	0.0121772	No direct match found in Unimod	274994	0
qx017077.10474.10474.2	qx017077	MQLVCCR	2	0	1612.85	516.761	483.72	66.0822	0.0103352	No direct match found in Unimod	713406	0
qx017077.10479.10479.2	qx017077	MHVAYEEFEK	2	0	1613.45	592.286	641.792	-99.0117	0.0118457	No direct match found in Unimod	2018266	0
qx017077.10483.10483.2	qx017077	FAYLGR	2	0.000310559	1613.81	363.7	363.7	-0.000224935	0.007274		95116	0
qx017077.10487.10487.2	qx017077	YSQVLANGLDNK	2	0	1614.32	661.341	661.341	-0.000665454	0.0132268		2177148	0
qx017077.10494.10494.2	qx017077	QLMLNEEQLEDMR	2	0	1615.1	768.374	824.887	-113.026	0.0153675	No direct match found in Unimod	3210700	0
qx017077.10495.10495.2	qx017077	IYQYVINK	2	0.000310559	1615.19	520.792	520.792	-0.000805015	0.0104158		1001744	0
qx017077.10496.10496.2	qx017077	DCFGCLR	2	0.000310559	1615.28	464.194	464.194	-4.75445e-05	0.00928388		573040	0
qx017077.10502.10502.2	qx017077	LLQAQGVEVPSK	2	0.000310559	1616.12	635.365	635.356	0.0181697	0.0127073	No direct match found in Unimod	1968758	0
qx017077.10504.10504.3	qx017077	IKTPIPTSLR	3	0.00149432	1616.54	375.904	375.905	-0.000229946	0.0112771		128932	1
qx017077.10505.10505.2	qx017077	GAEIIVCTPGR	2	0	1616.63	586.81	586.808	0.0032496	0.0117362		1559266	0
qx017077.10506.10506.2	qx017077	YLQGVPEGVR	2	0	1616.72	559.807	559.304	1.00609	0.0111961	Label:15N(1)	1334698	0
qx017077.10507.10507.3	qx017077	MLSSAYISDHMK	3	0.0082774	1616.81	466.884	466.885	-0.000652201	0.0140065		589704	0
qx017077.10510.10510.2	qx017077	WDSYTTNK	2	0.00510452	1617.23	507.731	507.73	0.00125873	0.0101546		903454	0
qx017077.10513.10513.4	qx017077	GTQEVAPPTPLTPTSHTANTSPRPVSGMER	4	0	1617.5	780.142	779.891	1.00236	0.0312057	Deamidation / Asn->Asp / Gln->Glu / Label:15N(1)	2971432	0
qx017077.10515.10515.2	qx017077	LFVDTDADTR	2	0.0041184	1617.68	576.78	576.78	-0.00134536	0.0115356		1476350	0
qx017077.10519.10519.2	qx017077	IQFKPDDGISPER	2	0	1618.2	751.387	751.386	0.00218175	0.0150277		2806856	0
qx017077.10525.10525.2	qx017077	LQLVMK	2	0	1618.89	366.228	366.228	-0.00018227	0.00732456		104810	0
qx017077.10526.10526.3	qx017077	YLVENNANISIANK	3	0.000310559	1618.98	521.608	521.611	-0.00812847	0.0156482		1013428	0
qx017077.10530.10530.3	qx017077	RVCEVCSAYLGLHDNDR	3	0	1619.49	689.32	688.651	2.00799	0.0206796	Label:15N(2) / Glu->Met / O18_STY / Pro->Val	2379690	1
qx017077.10533.10533.2	qx017077	SLQTSLFR	2	0.0041184	1619.76	476.759	476.759	0.000107779	0.00953517		661850	0
qx017077.10535.10535.3	qx017077	KQMVIDVLHPGK	3	0.00375839	1620.18	455.595	455.595	-0.00142282	0.0136679		517144	1
qx017077.10540.10540.2	qx017077	ELGLGDSGSYR	2	0.00231481	1620.92	401.227	577.278	-352.102	0.00802454	No direct match found in Unimod	1481962	0
qx017077.10541.10541.2	qx017077	VEVGTEVTDYR	2	0.000310559	1621.01	634.312	634.312	-0.000587732	0.0126862		1963722	0
qx017077.10543.10543.2	qx017077	FLDASGAK	2	0	1621.35	424.735	426.217	-2.9624	0.00849471	No direct match found in Unimod	351690	0
qx017077.10545.10545.2	qx017077	INVCYWR	2	0.00619579	1621.52	382.208	505.747	-247.078	0.00764417	No direct match found in Unimod	882848	0
qx017077.10554.10554.2	qx017077	INAAFLDR	2	0.0041184	1622.86	460.253	460.253	-0.000647453	0.00920506		549612	0
qx017077.10557.10557.3	qx017077	SLEETVSASEEENVGHQQAGNVK	3	0.000310559	1623.27	814.717	814.717	-0.0026432	0.0244415		3160828	0
qx017077.10560.10560.3	qx017077	LVSSTSDLPKR	3	0	1623.52	416.25	415.898	1.05643	0.0124875	No direct match found in Unimod	295738	1
qx017077.10564.10564.2	qx017077	VGINGFGR	2	0	1624.01	410.719	410.719	7.88458e-05	0.00821439		272786	0
qx017077.10566.10566.2	qx017077	FSDLLQR	2	0	1624.19	439.74	439.74	-3.82987e-05	0.0087948		422918	0
qx017077.10568.10568.2	qx017077	IEDVTPIPSDSTR	2	0	1624.52	715.363	715.362	0.00150788	0.0143073		2570132	0
qx017077.10569.10569.3	qx017077	LSADTYEDLKAK	3	0.00755149	1624.61	451.906	451.901	0.0132698	0.0135572		491220	1
qx017077.10570.10570.2	qx017077	FNGNYMEAK	2	0.00400107	1624.7	537.243	537.24	0.0073555	0.0107449		1140238	0
qx017077.10571.10571.3	qx017077	VLNGNKVASEALAR	3	0	1624.79	465.585	481.604	-48.0564	0.0139675	No direct match found in Unimod	700558	1
qx017077.10572.10572.3	qx017077	SAPAEEQLRGPCWDQSSK	3	0.00869565	1624.88	683.347	682.65	2.09259	0.0205004	No direct match found in Unimod	2335456	1
qx017077.10578.10578.4	qx017077	VCEVCSAYLGLHDNDRR	4	0	1625.56	516.74	516.74	0.00126132	0.0206696		976570	1
qx017077.10584.10584.3	qx017077	RLAETQEEISAEVAAK	3	0	1626.39	582.307	582.307	-0.000196353	0.0174692		1529368	1
qx017077.10586.10586.2	qx017077	MIDMLAANSGR	2	0.00694444	1626.57	597.783	597.784	-0.00228528	0.0119557		1655228	0
qx017077.10588.10588.3	qx017077	AEGPVAVVVNGHTEGPAPAR	3	0	1626.91	643.673	643.338	1.00518	0.0193102	Label:15N(1)	2029102	0
qx017077.10589.10589.3	qx017077	SLEETVSASEEENVGHQQAGNVK	3	0	1627	815.386	814.717	2.00456	0.0244616	Label:15N(2) / Glu->Met / O18_STY / Pro->Val	3160828	0
qx017077.10590.10590.3	qx017077	RPGAALDPGCVLAK	3	0	1627.09	475.594	475.594	0.000768128	0.0142678		654206	0
qx017077.10593.10593.3	qx017077	AYEVLKDEDLR	3	0	1627.35	450.901	450.902	-0.000247763	0.013527		482146	1
qx017077.10594.10594.3	qx017077	MVDPEKPQLGMIDR	3	0	1627.44	548.941	548.941	-0.000562897	0.0164682		1236822	0
qx017077.10595.10595.2	qx017077	TGGTQTDLFTCGK	2	0.00375839	1627.53	693.319	693.322	-0.00516872	0.0138664		2417494	0
qx017077.10597.10597.2	qx017077	FPDENFK	2	0	1627.87	448.711	448.711	-8.26464e-05	0.00897422		471050	0
qx017077.10600.10600.3	qx017077	CCLTYCFNKPEDK	3	0	1628.29	578.913	578.914	-0.00278613	0.0173674		1489580	0
qx017077.10603.10603.2	qx017077	GTQWYEQTK	2	0	1628.56	576.792	570.77	12.0448	0.0115358	Thr->Xle / Ser->Val	1423222	0
qx017077.10604.10604.2	qx017077	RPGAALDPGCVLAK	2	0	1628.65	712.887	712.888	-0.000958091	0.0142577		2551788	0
qx017077.10605.10605.3	qx017077	EVLPALENNKEQIQK	3	0.00288767	1628.74	584.987	584.988	-0.00205466	0.0175496		1541974	1
qx017077.10612.10612.2	qx017077	LLTEVDFNK	2	0.000310559	1629.53	539.793	539.793	0.0013634	0.0107959		1159490	0
qx017077.10616.10616.2	qx017077	TTTLSGTAPAAGVVPSR	2	0	1630.04	793.932	793.431	1.00171	0.0158786	Label:15N(1)	3052096	0
qx017077.10618.10618.3	qx017077	KNNLRDWLR	3	0.0041184	1630.22	405.563	405.563	-0.00012591	0.0121669		245826	2
qx017077.10619.10619.3	qx017077	YYDAKTEDKVR	3	0.000310559	1630.31	463.229	463.233	-0.0135021	0.0138969		572380	2
qx017077.10622.10622.2	qx017077	GLSVLLAR	2	0.00231481	1630.87	379.25	414.769	-71.0376	0.007585	Gln->Gly	289076	0
qx017077.10624.10624.2	qx017077	VPGYGLQVR	2	0	1631.05	495.284	494.782	1.00419	0.00990569	Label:15N(1)	800728	0
qx017077.10626.10626.3	qx017077	EAAADQWLVNDPSK	3	0	1631.38	654.974	515.251	419.167	0.0196492	No direct match found in Unimod	961624	0
qx017077.10627.10627.4	qx017077	GPPPTDPYGRPPPYDRGDYGPPGR	4	0	1631.47	646.563	646.061	2.00801	0.0258625	Label:15N(2) / Glu->Met / O18_STY / Pro->Val	2055498	1
qx017077.10629.10629.3	qx017077	FAQHGTFEYEYSQR	3	0.00335664	1631.65	588.265	588.266	-0.000936814	0.017648		1576546	0
qx017077.10634.10634.2	qx017077	AYEVLKDEDLR	2	0.00869565	1632.26	676.844	675.849	1.99	0.0135369	Val->Thr / Label:15N(2) / Glu->Met	2277238	1
qx017077.10635.10635.2	qx017077	GLSQSALPYR	2	0.00510452	1632.35	546.296	546.296	0.000374594	0.0109259		1217144	0
qx017077.10636.10636.2	qx017077	VVDPFSK	2	0	1632.44	396.718	396.219	0.999767	0.00793437	Label:15N(1)	208892	0
qx017077.10637.10637.3	qx017077	SKQPLPSAPENNPEEELASK	3	0.00510452	1632.53	722.697	722.69	0.0200481	0.0216809		2621080	1
qx017077.10638.10638.2	qx017077	ILVESQNR	2	0	1632.61	479.777	479.769	0.0142594	0.00959553	No direct match found in Unimod	680950	0
qx017077.10640.10640.3	qx017077	LKQSLPPGLAVK	3	0	1632.95	417.599	417.599	0.000178359	0.012528		305662	1
qx017077.10642.10642.3	qx017077	KDGFLHETLLDRR	3	0	1633.13	534.292	533.958	1.00052	0.0160288	Label:15N(1)	1110324	2
qx017077.10644.10644.2	qx017077	YQTFLR	2	0.00119725	1633.31	414.224	414.224	-0.000479842	0.00828448		292660	0
qx017077.10645.10645.2	qx017077	CCLTYCFNKPEDK	2	0.00677412	1633.4	867.866	867.868	-0.00402021	0.0173573		3402412	0
qx017077.10649.10649.2	qx017077	VPCKEDELVR	2	0.00621118	1633.91	622.83	622.819	0.0221585	0.0124566	No direct match found in Unimod	1864814	1
qx017077.10652.10652.2	qx017077	TFMCTGR	2	0	1634.33	393.201	436.691	-86.9814	0.00786401	No direct match found in Unimod	407930	0
qx017077.10654.10654.2	qx017077	WHFIMLNDTK	2	0	1634.51	464.753	652.826	-376.146	0.00929507	No direct match found in Unimod	2107914	0
qx017077.10657.10657.2	qx017077	LLETESFQMNR	2	0	1634.78	692.332	692.332	9.71894e-05	0.0138466		2407452	0
qx017077.10659.10659.2	qx017077	LNEQASEEILK	2	0.00208024	1635.12	637.336	637.335	0.00202262	0.0127467		1985380	0
qx017077.10665.10665.2	qx017077	LKQSLPPGLAVK	2	0	1635.95	625.896	625.895	0.00187011	0.0125179		1886330	1
qx017077.10667.10667.2	qx017077	LLVVTDPR	2	0	1636.12	456.779	456.779	-0.000102583	0.00913558		523702	0
qx017077.10668.10668.2	qx017077	KESYSIYVYK	2	0	1636.21	640.333	640.332	0.00124147	0.0128067		2009334	1
qx017077.10678.10678.3	qx017077	KMVDPEKPQLGMIDR	3	0	1637.51	586.306	586.308	-0.00490816	0.0175892		1560730	1
qx017077.10679.10679.2	qx017077	CCLTYCFNKPEDK	2	0	1637.6	868.869	867.868	2.00172	0.0173774	Label:15N(2) / Glu->Met / O18_STY / Pro->Val	3402412	0
qx017077.10686.10686.4	qx017077	LGGVKYDIDLPNKK	4	0.000310559	1638.38	390.725	390.725	0.000593369	0.015629		183374	2
qx017077.10691.10691.3	qx017077	VCEEIAIIPSKK	3	0.000310559	1638.98	462.927	462.927	0.000240763	0.0138878		565332	1
qx017077.10692.10692.3	qx017077	LGGVKYDIDLPNKK	3	0	1639.07	520.631	520.631	0.000679015	0.0156189		1002310	2
qx017077.10693.10693.2	qx017077	EVDEQMLNVQNK	2	0	1639.16	723.848	723.848	5.04518e-05	0.014477		2624116	0
qx017077.10697.10697.3	qx017077	VGVGTCGIADKPMTQYQDTSK	3	0	1639.67	752.694	752.693	0.00256767	0.0225808		2816184	0
qx017077.10699.10699.2	qx017077	AYGGAYDVMSSK	2	0	1639.85	624.782	624.782	-0.000443755	0.0124956		1874422	0
qx017077.10702.10702.2	qx017077	QATFQAHR	2	0.00795455	1640.28	606.289	479.746	253.086	0.0121258	No direct match found in Unimod	683330	0
qx017077.10706.10706.2	qx017077	VVAHFYAK	2	0.0041184	1640.95	489.269	489.264	0.0109661	0.00978539	No direct match found in Unimod	761730	0
qx017077.10711.10711.3	qx017077	LGLHDNDRR	3	0.00231481	1641.55	492.282	365.86	379.265	0.0147685	No direct match found in Unimod	101800	1
qx017077.10714.10714.2	qx017077	VDYVQVDK	2	0.00426386	1641.82	483.257	483.251	0.0132842	0.00966514	No direct match found in Unimod	715940	0
qx017077.10718.10718.3	qx017077	RAYIAYELNSVQHR	3	0	1642.34	573.969	573.969	-0.000289848	0.0172191		1452886	1
qx017077.10719.10719.2	qx017077	LTMSAVVKK	2	0	1642.42	472.762	488.797	-32.0689	0.00945524	No direct match found in Unimod	751172	1
qx017077.10723.10723.3	qx017077	MIKPFFHSLSEK	3	0.000310559	1642.9	493.927	493.927	-1.65234e-06	0.0148178		789754	0
qx017077.10724.10724.2	qx017077	VYENVGLMQQQK	2	0.00234124	1642.99	718.862	718.864	-0.003755	0.0143772		2595034	0
qx017077.10725.10725.2	qx017077	IAGYVTHLMK	2	0	1643.08	566.815	588.316	-43.0015	0.0113363	Asn->Ala	1577670	0
qx017077.10728.10728.2	qx017077	VCEEIAIIPSKK	2	0	1643.61	693.888	693.887	0.00280292	0.0138778		2417914	1
qx017077.10731.10731.2	qx017077	GETAVPGAPEALR	2	0	1644.15	634.333	634.336	-0.00572539	0.0126867		1958712	0
qx017077.10737.10737.3	qx017077	IAGYVTHLMK	3	0	1644.84	378.211	378.211	0.000568527	0.0113463		138966	0
qx017077.10738.10738.3	qx017077	KSDVEAIFSK	3	0.00426386	1644.93	375.204	375.205	-0.000613249	0.0112561		129236	1
qx017077.1074.1074.2	qx017077	TGAGAGLGR	2	0	306.817	316.18	380.209	-128.059	0.00632359	No direct match found in Unimod	147862	0
qx017077.10741.10741.2	qx017077	STLVDALCR	2	0.00795455	1645.35	488.741	517.769	-58.0556	0.00977482	No direct match found in Unimod	983838	0
qx017077.10742.10742.2	qx017077	GILGNAIK	2	0	1645.46	393.247	393.248	-0.00086021	0.00786494		193478	0
qx017077.10745.10745.2	qx017077	GATVVVIK	2	0	1646.02	421.758	414.763	13.9906	0.00843517	No direct match found in Unimod	288954	0
qx017077.10746.10746.3	qx017077	ASMSEFLESEDGEVEQQR	3	0	1646.11	670.302	690.969	-61.9992	0.0201091	Tyr->Thr	2389720	0
qx017077.10748.10748.2	qx017077	VITIMQNPR	2	0	1646.45	536.303	536.303	0.000993893	0.0107261		1137590	0
qx017077.10749.10749.2	qx017077	GLSQSALPYR	2	0	1646.54	547.3	546.296	2.00819	0.010946	Glu->Met / O18_STY / Pro->Val	1217144	0
qx017077.10750.10750.2	qx017077	LFILDEADK	2	0	1646.63	525.778	553.79	-56.0249	0.0105156	No direct match found in Unimod	1278704	0
qx017077.10751.10751.3	qx017077	HLDTLTEHYDIPK	3	0.00375839	1646.72	527.936	527.935	0.00239015	0.0158381		1058650	0
qx017077.10752.10752.2	qx017077	MLATLEPEQR	2	0	1646.81	594.309	594.308	0.0022408	0.0118862		1629570	0
qx017077.10756.10756.3	qx017077	LADMHSTEISLQQR	3	0	1647.32	543.607	543.607	0.001806	0.0163082		1192144	0
qx017077.10757.10757.2	qx017077	LGLDYEER	2	0	1647.41	497.745	497.746	-0.000683485	0.00995491		821360	0
qx017077.10758.10758.2	qx017077	LAMQLEEQASR	2	0.000310559	1647.5	638.321	638.322	-0.00123362	0.0127664		1993206	0
qx017077.10761.10761.2	qx017077	TLLGPAFAECH	2	0.00772552	1647.92	608.307	608.295	0.0240614	0.0121661	No direct match found in Unimod	1748396	0
qx017077.10763.10763.2	qx017077	HYAVGDEWER	2	0	1648.1	651.838	631.283	41.1086	0.0130368	No direct match found in Unimod	1934468	0
qx017077.10770.10770.4	qx017077	MHDLNTDQENLVGTHDAPIR	4	0.000310559	1649.04	569.774	569.774	0.00339487	0.022791		1417028	0
qx017077.10771.10771.3	qx017077	AEGFVDALHR	3	0	1649.11	372.193	372.193	-2.00643e-05	0.0111658		119162	0
qx017077.10775.10775.3	qx017077	NMGGPYGGGNYGPGGSGGSGGYGGR	3	0	1649.63	730.638	730.64	-0.00500222	0.0219191		2673500	0
qx017077.10778.10778.4	qx017077	EVCSAYLGLHDNDRR	4	0.00619579	1649.9	517.52	451.965	262.22	0.0207008	No direct match found in Unimod	489122	1
qx017077.10782.10782.2	qx017077	VGDVYIPR	2	0	1650.41	459.756	459.756	-0.000149461	0.00919511		546706	0
qx017077.10784.10784.2	qx017077	EIAEAYLGK	2	0	1650.59	497.266	497.266	-0.000987125	0.00994531		819010	0
qx017077.10788.10788.2	qx017077	CGDLVFAK	2	0	1651.21	455.228	455.229	-0.000724807	0.00910456		514696	0
qx017077.10796.10796.2	qx017077	LAAPLLK	2	0.000612745	1652.08	363.25	363.25	-0.000182502	0.00726499		95960	0
qx017077.10801.10801.3	qx017077	KANILGLAAGQR	3	0	1652.67	366.88	404.579	-113.096	0.0110064	No direct match found in Unimod	240812	1
qx017077.10802.10802.2	qx017077	LYFQLR	2	0	1652.76	364.21	420.242	-112.064	0.00728421	No direct match found in Unimod	321088	0
qx017077.10803.10803.3	qx017077	SEQEFQEQLESARR	3	0	1652.85	579.612	579.611	0.00253406	0.0173884		1503814	1
qx017077.10807.10807.2	qx017077	VAGQDGQIDADELQR	2	0	1653.36	815.872	808.382	14.9815	0.0163174	Xle->Gln / Val->Asn	3131670	0
qx017077.10813.10813.3	qx017077	MHDLNTDQENLVGTHDAPIR	3	0	1654.06	759.362	759.362	-0.0015357	0.0227809		2856298	0
qx017077.10815.10815.2	qx017077	WGFTGQK	2	0.00231481	1654.23	319.669	412.208	-185.08	0.00639337	No direct match found in Unimod	282764	0
qx017077.10816.10816.3	qx017077	IAGYVTHLMK	3	0.00231481	1654.32	511.252	378.211	399.123	0.0153376	No direct match found in Unimod	138966	0
qx017077.10817.10817.2	qx017077	LVQLYETSLVR	2	0	1654.41	639.832	661.372	-43.0792	0.0127966	No direct match found in Unimod	2173804	0
qx017077.10820.10820.3	qx017077	GSSAAGLTASVMRDPSSR	3	0	1654.84	583.958	583.956	0.00335674	0.0175187		1534332	1
qx017077.10831.10831.2	qx017077	ALDPADQHLR	2	0	1656.11	589.303	589.302	0.0022964	0.0117861		1583722	0
qx017077.10835.10835.2	qx017077	LYDAVLR	2	0.000310559	1656.69	425.245	425.245	-0.000291811	0.0085049		347882	0
qx017077.10840.10840.2	qx017077	LELAQYR	2	0	1657.3	446.742	446.748	-0.0117211	0.00893484	No direct match found in Unimod	461912	0
qx017077.10841.10841.3	qx017077	LADLEQEQSSKR	3	0.00426386	1657.38	468.57	468.576	-0.0163051	0.0140571	No direct match found in Unimod	602882	1
qx017077.10843.10843.3	qx017077	AQQNNVEHKVETFSGVYK	3	0	1657.72	693.35	693.348	0.0055851	0.0208005		2411646	1
qx017077.10844.10844.4	qx017077	TAPGALTAKPPLAPKPGTTVASGVTAR	4	0	1657.81	633.615	633.364	1.00322	0.0253446	Deamidation / Asn->Asp / Gln->Glu / Label:15N(1)	1954968	0
qx017077.10848.10848.4	qx017077	AQQNNVEHKVETFSGVYK	4	0	1658.17	520.263	520.263	-0.000714802	0.0208105		999244	1
qx017077.10851.10851.3	qx017077	LDKAQQNNVEHKVETFSGVYK	3	0.00795455	1658.44	694.022	812.084	-354.185	0.0208207	No direct match found in Unimod	3149578	2
qx017077.10856.10856.2	qx017077	QEILAVAR	2	0	1659.02	443.753	450.761	-14.0155	0.00887507	Ala->Gly / Glu->Asp / Xle->Val / Thr->Ser / Gln->Asn	485700	0
qx017077.10857.10857.2	qx017077	DAIAQAVR	2	0.00510452	1659.09	422.737	422.73	0.0148374	0.00845474	No direct match found in Unimod	329066	0
qx017077.10860.10860.2	qx017077	SVVTFHGK	2	0.00335664	1659.36	437.747	437.743	0.00934203	0.00875495	No direct match found in Unimod	413986	0
qx017077.10867.10867.3	qx017077	MAPVPLDDSNRPASLTK	3	0.00119725	1660.14	604.649	604.649	-0.00034425	0.0181395		1713420	0
qx017077.10868.10868.2	qx017077	FDDAVVQSDMK	2	0.00619579	1660.21	612.303	649.29	-73.9741	0.0122461	No direct match found in Unimod	2078476	0
qx017077.10869.10869.3	qx017077	QDHPSSMGVYGQESGGFSGPGENR	3	0.000310559	1660.3	827.691	827.684	0.0221287	0.0248307		3225512	0
qx017077.10871.10871.2	qx017077	TFGFLSR	2	0	1660.74	406.706	414.224	-15.0359	0.00813412	No direct match found in Unimod	291856	0
qx017077.10872.10872.2	qx017077	LNFAVASR	2	0.00234124	1660.83	439.249	439.248	0.000884408	0.00878497		424704	0
qx017077.10873.10873.3	qx017077	VGSLDNVGHLPAGGAVK	3	0.000612745	1660.92	530.958	530.958	0.00109621	0.0159288		1089162	0
qx017077.10874.10874.2	qx017077	FHPVNYDVFR	2	0.00510452	1661.01	647.332	647.322	0.0189317	0.0129466	No direct match found in Unimod	2062684	0
qx017077.10877.10877.2	qx017077	AGPAQPYIQQSMYGR	2	0.00755149	1661.44	833.899	833.904	-0.00918015	0.016678		3251076	0
qx017077.10879.10879.3	qx017077	DHKFEWTR	3	0.00869565	1661.62	374.18	373.517	1.98692	0.0112254	Val->Thr / Label:15N(2) / Glu->Met	121990	1
qx017077.10888.10888.3	qx017077	LGENDKTDLDVIR	3	0	1662.58	496.595	496.595	6.26695e-05	0.0148978		813340	1
qx017077.10889.10889.3	qx017077	SVHSSVPLLNSKDPIDR	3	0.000310559	1662.67	622.002	622.002	-0.000455984	0.0186601		1863794	1
qx017077.10892.10892.3	qx017077	ADFDDRVSDEEKVR	3	0	1663.11	574.936	574.936	0.00024238	0.0172481		1455392	2
qx017077.10893.10893.3	qx017077	YASINTHLGIEQSR	3	0.000310559	1663.2	530.275	530.274	0.00198394	0.0159082		1089714	0
qx017077.10900.10900.3	qx017077	MKEIAEAYLGK	3	0.000310559	1664.23	418.225	418.225	0.000147872	0.0125468		311068	1
qx017077.10903.10903.2	qx017077	DLLVQYATGKK	2	0.00638298	1664.65	639.862	639.856	0.0119764	0.0127972		1998806	1
qx017077.10904.10904.2	qx017077	NAGVEGSLIVEK	2	0	1664.74	608.333	608.333	0.00164331	0.0121667		1746156	0
qx017077.10909.10909.2	qx017077	TMPTTFNR	2	0.00795455	1665.15	597.779	484.237	227.084	0.0119556	No direct match found in Unimod	722960	0
qx017077.10910.10910.3	qx017077	SVHSSVPLLNSKDPIDR	3	0	1665.24	622.671	622.002	2.00601	0.0186801	Label:15N(2) / Glu->Met / O18_STY / Pro->Val	1863794	1
qx017077.10914.10914.3	qx017077	QDHPSSMGVYGQESGGFSGPGENR	3	0	1665.76	827.357	827.356	0.00236044	0.0248207		3225510	0
qx017077.10917.10917.2	qx017077	TLDYIWYSK	2	0.000310559	1666.03	594.789	594.8	-0.0222212	0.0118958	No direct match found in Unimod	1631980	0
qx017077.10919.10919.4	qx017077	NTNTINNGTQQQAQSMTTTIKPGDDWKK	4	0.00426386	1666.36	781.13	781.127	0.0146434	0.0312452		2984536	1
qx017077.1092.1092.2	qx017077	YNSEVVDK	2	0.0087146	312.246	350.142	477.232	-254.181	0.00700284	No direct match found in Unimod	670700	0
qx017077.10921.10921.4	qx017077	AMKPPGGESSNLFGSPEEATPSSRPNR	4	0.000310559	1666.54	700.839	700.838	0.0010098	0.0280335		2463038	0
qx017077.10927.10927.2	qx017077	QSLPPGLAVK	2	0	1667.21	505.306	505.306	0.000294815	0.0101061		885354	0
qx017077.10930.10930.2	qx017077	ELVDDSVNNVR	2	0	1667.47	637.323	630.315	14.0167	0.0127465	Methyl / Asp->Glu / Gly->Ala / Ser->Thr / Val->Xle / Asn->Gln	1924804	0
qx017077.10934.10934.2	qx017077	VLQLYPNNK	2	0.00426386	1667.99	544.809	544.809	0.000279123	0.0108962		1205280	0
qx017077.10942.10942.3	qx017077	RVDPVYIHLAER	3	0	1668.86	489.94	489.94	-0.000126825	0.0146982		760192	1
qx017077.10943.10943.3	qx017077	LNHVAAGLVSPSLK	3	0.00375839	1668.95	469.277	469.277	-0.000351545	0.0140783		610446	0
qx017077.10947.10947.3	qx017077	EAAADQWLVNDPSK	3	0	1669.46	654.973	515.251	419.166	0.0196492	No direct match found in Unimod	961624	0
qx017077.10948.10948.2	qx017077	ILLEVNNR	2	0.000310559	1669.55	485.782	485.788	-0.0120549	0.00971563	No direct match found in Unimod	726678	0
qx017077.10949.10949.3	qx017077	QVAAELLDREEAR	3	0.000310559	1669.62	500.597	500.599	-0.0050363	0.0150179		846368	1
qx017077.10954.10954.2	qx017077	EYNALVAQGVR	2	0	1670.22	610.326	610.325	0.000955323	0.0122065		1759408	0
qx017077.10955.10955.3	qx017077	VRVPEGLLK	3	0.00843133	1670.31	337.55	337.55	0.000629858	0.0101265		42660	1
qx017077.10956.10956.2	qx017077	YLALDEADR	2	0	1670.4	533.265	533.264	0.000898645	0.0106653		1115196	0
qx017077.10960.10960.2	qx017077	TIGISVDPR	2	0	1671.06	479.272	479.272	0.000719328	0.00958544		684616	0
qx017077.10961.10961.2	qx017077	QFVFDLH	2	0.005345	1671.14	453.236	453.229	0.0134302	0.00906472	No direct match found in Unimod	505420	0
qx017077.10964.10964.3	qx017077	TFIAIKPDGVQR	3	0	1671.68	448.926	448.926	-0.000535319	0.0134678		474498	0
qx017077.10967.10967.4	qx017077	RVDPVYIHLAER	4	0	1672.2	367.707	367.707	0.000470244	0.0147083		108678	1
qx017077.10968.10968.2	qx017077	LDLTENLTGSKR	2	0	1672.29	674.287	673.867	0.839026	0.0134857	No direct match found in Unimod	2264490	1
qx017077.10971.10971.2	qx017077	ALLGQALQDSR	2	0.00791676	1672.82	586.32	586.325	-0.0108404	0.0117264		1557388	0
qx017077.10972.10972.3	qx017077	AGSGAGGGGSAEQLDALVKK	3	0.0041184	1672.91	591.978	591.971	0.0205039	0.0177593	Gln->Lys	1600834	1
qx017077.10976.10976.2	qx017077	ITNWLVLK	2	0.00510452	1673.42	493.798	493.805	-0.014418	0.00987596	No direct match found in Unimod	788264	0
qx017077.10977.10977.3	qx017077	VKEGMNIVEAMER	3	0.00174216	1673.51	508.252	507.918	1.00132	0.0152476	Label:15N(1)	903110	1
qx017077.10978.10978.2	qx017077	LIVENLSSR	2	0.00375839	1673.6	516.3	516.29	0.0203967	0.010326	No direct match found in Unimod	973188	0
qx017077.10986.10986.2	qx017077	AIEVLSDEHAR	2	0.00795455	1674.61	549.817	620.32	-141.006	0.0109963	No direct match found in Unimod	1840144	0
qx017077.10989.10989.2	qx017077	QSLPPGLAVK	2	0	1675.16	496.302	505.306	-18.0068	0.00992605	Phospho+PL / Pyro_glu / Xlink:EDC	885354	0
qx017077.10992.10992.2	qx017077	LTVYLGK	2	0	1675.69	397.746	397.245	1.00388	0.00795493	Label:15N(1)	211384	0
qx017077.10993.10993.2	qx017077	HLSVNDLPVGR	2	0.000310559	1675.78	603.833	603.833	0.000519338	0.0120767		1703182	0
qx017077.10996.10996.2	qx017077	FLEIDEHMR	2	0	1676.32	581.281	595.287	-28.0131	0.0116256	Arg->Lys	1635226	0
qx017077.10997.10997.3	qx017077	GITINAAHVEYSTAAR	3	0	1676.41	601.967	558.625	130.026	0.018059	2-monomethylsuccinyl	1319390	0
qx017077.11002.11002.2	qx017077	SIFAMALQDR	2	0	1677.27	553.799	576.298	-44.9963	0.011076	No direct match found in Unimod	1478770	0
qx017077.11007.11007.2	qx017077	DRFWLVIK	2	0.00600962	1677.87	538.819	538.816	0.00599248	0.0107764		1147670	1
qx017077.11008.11008.2	qx017077	MMEIMTR	2	0	1677.96	456.211	456.211	-2.51586e-05	0.00912422		524098	0
qx017077.11009.11009.3	qx017077	ACGVSRPVIACSVTIK	3	0	1678.05	573.308	573.308	0.00156706	0.0171992		1446776	0
qx017077.11010.11010.2	qx017077	SPAFTDLHLR	2	0.00619579	1678.14	645.326	578.809	133.033	0.0129065	No direct match found in Unimod	1495430	0
qx017077.11012.11012.2	qx017077	LFEVGGSPANTR	2	0	1678.32	624.323	624.323	0.000958487	0.0124865		1877738	0
qx017077.11013.11013.2	qx017077	EIAQDFKTDLR	2	0.00426386	1678.41	668.348	668.349	-0.00178915	0.013367		2225166	1
qx017077.11015.11015.2	qx017077	VDKSAVGFEYQGK	2	0.000310559	1678.75	714.845	714.854	-0.01849	0.0142969	No direct match found in Unimod	2566868	1
qx017077.11017.11017.2	qx017077	IGGIGTVPVGR	2	0	1678.91	513.309	513.309	0.000555507	0.0102662		946876	0
qx017077.11019.11019.3	qx017077	VEQLGAEGNVEESQKVMDEVEK	3	0	1679.09	822.057	821.723	1.00073	0.0246617	Deamidation / Asn->Asp / Gln->Glu / Label:15N(1)	3196666	1
qx017077.11026.11026.2	qx017077	QQVPSGESAILDR	2	0	1679.87	700.363	700.362	0.000717878	0.0140073		2467734	0
qx017077.11027.11027.2	qx017077	MGWSGSGGLGAK	2	0	1679.96	554.267	554.266	0.00149852	0.0110853		1288112	0
qx017077.11031.11031.2	qx017077	FYAISAR	2	0.00231481	1680.47	316.663	414.224	-195.122	0.00633327	No direct match found in Unimod	288940	0
qx017077.11034.11034.2	qx017077	SYSFIAR	2	0.000310559	1680.96	422.222	422.222	0.00118719	0.00844444		332890	0
qx017077.11035.11035.3	qx017077	MNPASGALSPLPRPNGTANTTK	3	0	1681.05	732.714	732.707	0.0205763	0.0219814		2686464	0
qx017077.11036.11036.3	qx017077	RLVDVMDVNTQK	3	0	1681.14	471.928	473.254	-3.9785	0.0141578	No direct match found in Unimod	639738	1
qx017077.11038.11038.3	qx017077	VEQLGAEGNVEESQKVMDEVEK	3	0	1681.48	822.392	821.723	2.00598	0.0246718	Label:15N(2) / Glu->Met / O18_STY / Pro->Val	3196666	1
qx017077.11039.11039.2	qx017077	NFPNEFAK	2	0.00755149	1681.57	483.738	483.738	0.000408029	0.00967476		713548	0
qx017077.11041.11041.2	qx017077	LFEVGGSPANTR	2	0	1681.75	625.317	624.323	1.98973	0.0125063	Val->Thr / Label:15N(2) / Glu->Met	1877738	0
qx017077.11047.11047.2	qx017077	AYINFK	2	0	1682.7	378.208	378.208	-0.000526383	0.00756415		138182	0
qx017077.11050.11050.2	qx017077	YFSDLR	2	0	1683.25	350.196	400.701	-101.009	0.00700392	No direct match found in Unimod	225654	0
qx017077.11059.11059.2	qx017077	TDPTTLTDEEINR	2	0.000310559	1684.37	753.362	753.352	0.0201389	0.0150672	No direct match found in Unimod	2821940	0
qx017077.11060.11060.2	qx017077	MAEEEGWIR	2	0	1684.46	544.765	560.758	-31.9863	0.0108953	Glu->Pro	1339682	0
qx017077.11061.11061.2	qx017077	QSLPPGLAVK	2	0	1684.55	496.766	505.306	-17.0799	0.00993531	No direct match found in Unimod	885354	0
qx017077.11062.11062.4	qx017077	LLVSMCQGNRDENQSINHQMAQEDAQR	4	0.00601504	1684.64	794.118	793.863	1.01741	0.0317647	Label:15N(1)	3050054	1
qx017077.11065.11065.2	qx017077	FATVVEAK	2	0.00375839	1685.17	432.745	432.745	0.000286298	0.0086549		381884	0
qx017077.11069.11069.2	qx017077	NQDEESQEAPELLK	2	0	1685.81	815.384	815.384	0.00115338	0.0163077		3165228	0
qx017077.11079.11079.2	qx017077	LQHIDYR	2	0.00231481	1687.02	549.806	472.751	154.11	0.0109961	4-ONE / DMP-s	631008	0
qx017077.11080.11080.2	qx017077	VLDTSDALK	2	0.0041184	1687.11	481.26	481.264	-0.00817019	0.00962519		700528	0
qx017077.11081.11081.3	qx017077	AATPQAQSSQPQSMLDQQR	3	0	1687.2	696.266	696.664	-1.19441	0.020888	No direct match found in Unimod	2433768	0
qx017077.11087.11087.5	qx017077	SIMAAAGVPVVEGYHGEDQSDQCLKEHAR	5	0	1687.89	635.099	634.898	1.00504	0.031755	Deamidation / Asn->Asp / Gln->Glu / Label:15N(1)	1962770	1
qx017077.11090.11090.2	qx017077	NGQDLGVAFK	2	0.000310559	1688.32	524.775	524.775	0.00131399	0.0104955		1035628	0
qx017077.11091.11091.2	qx017077	FAGVDIR	2	0	1688.39	389.217	389.216	0.00115528	0.00778434		179024	0
qx017077.11092.11092.2	qx017077	GPLPLSSQHR	2	0	1688.46	425.761	546.301	-241.082	0.00851521	No direct match found in Unimod	1217222	0
qx017077.11093.11093.2	qx017077	LFLQGPK	2	0	1688.55	401.745	401.745	0.000498256	0.0080349		227966	0
qx017077.11094.11094.4	qx017077	SIMAAAGVPVVEGYHGEDQSDQCLKEHAR	4	0	1688.64	793.623	789.372	17.0016	0.0317449	Pro->Asn / Asn->Met / Ammonium	3029672	1
qx017077.11098.11098.3	qx017077	ATPSKDINQLQK	3	0.000310559	1689.15	448.242	448.249	-0.0207777	0.0134473	No direct match found in Unimod	470164	1
qx017077.11100.11100.2	qx017077	FQILKPADK	2	0.0087146	1689.33	421.758	530.313	-217.111	0.00843516	No direct match found in Unimod	1083320	0
qx017077.11104.11104.4	qx017077	DSAYQSITHYRPVSASR	4	0	1689.85	485.494	485.488	0.0222174	0.0194197	Gln->Lys	724872	0
qx017077.11106.11106.3	qx017077	CGYPGHLTFECR	3	0	1690.02	499.553	499.552	0.00243864	0.0149866		833580	0
qx017077.11110.11110.3	qx017077	LQHVLGFR	3	0	1690.54	366.873	323.859	129.043	0.0110062	-Glu- / NMMhyd	21982	0
qx017077.11111.11111.3	qx017077	LEAMCFDGVKR	3	0	1690.63	442.55	442.55	0.000160398	0.0132765		442230	1
qx017077.11112.11112.2	qx017077	IVYLYTK	2	0	1690.72	450.265	450.265	-0.000749764	0.0090053		484000	0
qx017077.11114.11114.3	qx017077	YSQLVVETIRR	3	0.000310559	1690.9	455.595	455.589	0.0162875	0.0136678	No direct match found in Unimod	520592	1
qx017077.11119.11119.2	qx017077	INGWAVECR	2	0	1691.5	552.767	552.766	0.000676273	0.0110553		1269346	0
qx017077.11120.11120.2	qx017077	QQIQSIQQSIER	2	0	1691.59	729.388	729.389	-0.00116625	0.0145878		2667260	0
qx017077.11123.11123.3	qx017077	NLLSVAYKNVVGARR	3	0.00957447	1691.86	478.92	553.993	-225.22	0.0143676	No direct match found in Unimod	1279958	2
qx017077.11124.11124.5	qx017077	TANKDHLVTAYNHLFETKR	5	0.0041184	1691.95	452.439	452.439	-0.00254344	0.0226219		499712	2
qx017077.11126.11126.2	qx017077	GWEEGVAQMSVGQR	2	0.00234124	1692.28	775.359	775.357	0.00387744	0.0155072		2949036	0
qx017077.11128.11128.2	qx017077	KAVAAASK	2	0	1692.46	603.787	394.237	419.1	0.0120757	No direct match found in Unimod	197954	1
qx017077.11130.11130.2	qx017077	VWNLANCK	2	0.00580411	1692.64	502.753	502.753	0.00134307	0.0100551		864438	0
qx017077.11132.11132.3	qx017077	NQLTSNPENTVFDAKR	3	0	1692.82	612.642	612.303	1.01708	0.0183792	No direct match found in Unimod	1778276	1
qx017077.11133.11133.3	qx017077	TWDRFQMR	3	0.00234124	1692.91	380.518	380.519	-0.000733639	0.0114156		148024	1
qx017077.11139.11139.3	qx017077	ASMSEFLESEDGEVEQQR	3	0	1693.6	710.65	696.301	43.0487	0.0213195	Ethanolamine	2434212	0
qx017077.11141.11141.2	qx017077	LSVAAQEAAR	2	0.00677412	1693.78	508.281	508.28	0.000851968	0.0101656		908140	0
qx017077.11143.11143.2	qx017077	LLVENLGR	2	0.00119725	1693.96	457.277	457.277	0.000498059	0.00914554		530156	0
qx017077.11145.11145.2	qx017077	SSTPLPTISSSAENTR	2	0	1694.14	824.414	824.413	0.00289343	0.0164883		3211350	0
qx017077.11146.11146.4	qx017077	TLTTVQGIADDYDKKK	4	0	1694.23	449.741	449.741	0.000482369	0.0179897		480708	1
qx017077.11147.11147.3	qx017077	HTPLVEFEEEESDKR	3	0	1694.32	616.295	615.627	2.00429	0.0184888	Label:15N(2) / Glu->Met / O18_STY / Pro->Val	1800660	1
qx017077.11150.11150.3	qx017077	TLTTVQGIADDYDKKK	3	0	1694.74	599.653	599.319	1.00086	0.0179896	Deamidation / Asn->Asp / Gln->Glu / Label:15N(1)	1673694	1
qx017077.11151.11151.3	qx017077	THFNKGPSYGLSAEVK	3	0	1694.83	592.97	592.969	0.0036128	0.0177891		1615584	1
qx017077.11154.11154.3	qx017077	VNSLAPGPISGTEGLRR	3	0	1695.1	575.988	575.32	2.00532	0.0172796	Label:15N(2) / Glu->Met / O18_STY / Pro->Val	1471802	1
qx017077.11155.11155.2	qx017077	CGYPGHLTFECR	2	0	1695.19	748.823	748.824	-0.00136277	0.0149765		2786090	0
qx017077.11159.11159.2	qx017077	GFVAVPTK	2	0.00638298	1695.83	409.742	409.742	2.90568e-05	0.00819484		264482	0
qx017077.11162.11162.2	qx017077	NVGFSLR	2	0.00964067	1696.1	396.722	396.722	0.000792186	0.00793444		207518	0
qx017077.11164.11164.4	qx017077	SVHSSVPLLNSKDPIDR	4	0	1696.43	466.754	466.754	0.00185886	0.0186702		591356	1
qx017077.11166.11166.3	qx017077	LKQSLPPGLAVK	3	0	1696.61	417.599	417.599	0.000453017	0.012528		305662	1
qx017077.11167.11167.3	qx017077	THINIVVIGHVDSGK	3	0.00234124	1696.7	530.634	530.626	0.0222241	0.015919	Gln->Lys	1088582	0
qx017077.11172.11172.2	qx017077	ELAEDGYSGVEVR	2	0	1697.31	712.336	712.339	-0.00610735	0.0142467		2547992	0
qx017077.11177.11177.3	qx017077	RLDLPIER	3	0.0041184	1697.76	337.87	337.87	0.000231594	0.0101361		42218	1
qx017077.11189.11189.2	qx017077	EISNFLK	2	0.0087146	1699.14	351.724	425.737	-148.027	0.00703447	No direct match found in Unimod	345698	0
qx017077.11192.11192.4	qx017077	VIGVTEEQVHHIVK	4	0.00174216	1699.68	397.975	397.727	0.994579	0.015919	Deamidation / Asn->Asp / Gln->Glu / Label:15N(1)	212868	0
qx017077.11193.11193.3	qx017077	IVETEAYLGPEDEAAHSR	3	0	1699.77	662.985	662.985	-0.00121626	0.0198895		2180276	0
qx017077.11195.11195.4	qx017077	LDSSPSVSSTLAAKDDPDGKQEAKPQQAAGMLSPK	4	0	1700.1	889.695	889.693	0.00866012	0.0355878		3491520	2
qx017077.11196.11196.3	qx017077	IAWDDEETRDGFR	3	0	1700.19	547.909	537.246	31.9889	0.0164373	dihydroxy / Pro->Glu	1141118	1
qx017077.11201.11201.2	qx017077	VLNMMPEEK	2	0.00510452	1700.9	545.767	545.767	0.000379125	0.0109153		1213918	0
qx017077.11205.11205.2	qx017077	VSFAPNNTGK	2	0	1701.53	519.777	518.259	3.03661	0.0103955	No direct match found in Unimod	991656	0
qx017077.11206.11206.2	qx017077	ICIVGPNGVGK	2	0	1701.62	557.308	557.308	-0.000415898	0.0111462		1311310	0
qx017077.11207.11207.2	qx017077	GWEEGVAQMSVGQR	2	0	1701.71	775.866	775.357	1.01855	0.0155173	No direct match found in Unimod	2949036	0
qx017077.11209.11209.3	qx017077	TKPADMVIEAYGHGQR	3	0	1702.04	591.964	591.63	1.00368	0.0177589	Label:15N(1)	1607558	0
qx017077.11211.11211.2	qx017077	TVVVGDLHPLR	2	0.00231481	1702.2	443.771	603.354	-319.165	0.00887543	No direct match found in Unimod	1707780	0
qx017077.11212.11212.3	qx017077	SEMLRDIIR	3	0.00619579	1702.29	413.911	378.21	107.103	0.0124173	No direct match found in Unimod	140398	1
qx017077.11219.11219.2	qx017077	IHPGIKPYECR	2	0.000612745	1703.07	685.361	685.356	0.00940127	0.0137072		2354570	0
qx017077.11220.11220.4	qx017077	CKELGITALHIK	4	0.00375839	1703.16	346.451	346.451	0.00139605	0.0138581		57546	1
qx017077.11221.11221.2	qx017077	EQISDIDDAVR	2	0	1703.25	630.806	630.807	-0.00152065	0.0126161		1924918	0
qx017077.11222.11222.3	qx017077	KLCYVALEPEK	3	0.000612745	1703.34	450.574	450.576	-0.00717568	0.0135172		484152	1
qx017077.11227.11227.3	qx017077	SVHSSVPLLNSKDPIDR	3	0	1703.94	622.002	622.002	9.33329e-05	0.0186601		1863794	1
qx017077.11232.11232.3	qx017077	AGCECLNESDEHGFDNCLR	3	0	1704.55	761.633	761.634	-0.00115387	0.022849		2865110	0
qx017077.11234.11234.3	qx017077	TKPADMVIEAYGHGQR	3	0	1704.73	591.63	591.63	0.00153919	0.0177489		1607558	0
qx017077.11237.11237.2	qx017077	QSLPPGLAVK	2	0	1705.15	505.306	505.306	0.00023378	0.0101061		885354	0
qx017077.11239.11239.2	qx017077	TEQMTLR	2	0.00335664	1705.33	460.729	460.729	0.00037728	0.00921458		552728	0
qx017077.11241.11241.3	qx017077	KLGVQTVAVYSEADR	3	0.00119725	1705.51	545.962	545.962	0.00185144	0.0163789		1209540	1
qx017077.11242.11242.3	qx017077	NPQDYVATVADALK	3	0.00791676	1705.6	502.256	502.26	-0.0113607	0.0150677		861852	0
qx017077.11244.11244.2	qx017077	HTQLEQMFR	2	0.000310559	1705.78	595.293	595.293	0.00113471	0.0119059		1636134	0
qx017077.11248.11248.2	qx017077	VVIADNEYPSR	2	0.00619579	1706.29	757.912	631.822	252.179	0.0151582	No direct match found in Unimod	1939586	0
qx017077.11249.11249.3	qx017077	ALAYDKLEK	3	0	1706.38	364.885	350.866	42.0578	0.0109466	tri-Methylation / Gly->Val / Ala->Xle / Propyl / Asn->Arg	65514	1
qx017077.11250.11250.4	qx017077	AFKDTGKTPVEPEVAIHR	4	0.000612745	1706.47	510.025	510.025	0.00179457	0.020401		919932	2
qx017077.11251.11251.3	qx017077	GFSSGSAVVSGGSRR	3	0.00694444	1706.56	470.904	470.908	-0.0115764	0.0141271		615358	1
qx017077.11255.11255.2	qx017077	FSVSPVVR	2	0	1707.05	445.759	445.758	0.000890929	0.00891518		456486	0
qx017077.11256.11256.2	qx017077	LFTEVSPK	2	0.000310559	1707.14	460.759	460.758	0.00263562	0.00921519		550288	0
qx017077.11259.11259.3	qx017077	EAAADQWLVNDPSK	3	0	1707.57	654.973	515.251	419.167	0.0196492	No direct match found in Unimod	961624	0
qx017077.11262.11262.2	qx017077	IVEVINENVK	2	0	1708.12	571.819	578.832	-14.0264	0.0114364	Ala->Gly / Glu->Asp / Xle->Val / Thr->Ser / Gln->Asn	1492098	0
qx017077.11263.11263.3	qx017077	RFVNVVPTFGKK	3	0	1708.21	464.61	464.61	7.40366e-05	0.0139383		577074	2
qx017077.11265.11265.2	qx017077	IGGIGTVPVGR	2	0	1708.39	513.309	513.309	0.000313514	0.0102662		946876	0
qx017077.11268.11268.3	qx017077	TQSSASLAASYAAQQHPQAAASYR	3	0	1708.66	823.066	822.398	2.0039	0.024692	Val->Thr / Label:15N(2) / Glu->Met / O18_STY / Pro->Val	3201472	0
qx017077.11272.11272.2	qx017077	MLWGLPLK	2	0.0041184	1709.17	479.279	479.283	-0.00740216	0.00958559		682590	0
qx017077.11274.11274.3	qx017077	AGCECLNESDEHGFDNCLR	3	0	1709.35	762.3	761.634	1.99927	0.022869	Val->Thr / Label:15N(2) / Glu->Met / O18_STY / Pro->Val	2865110	0
qx017077.11284.11284.2	qx017077	LIALSVR	2	0	1710.93	342.742	386.258	-87.0321	0.00685484	No direct match found in Unimod	168852	0
qx017077.11286.11286.3	qx017077	TTKDELLNLLK	3	0.00510452	1711.1	430.259	430.25	0.0257645	0.0129078	Gln->Lys	374754	1
qx017077.11288.11288.2	qx017077	TVWEISQK	2	0.00375839	1711.44	495.765	495.766	-0.00278594	0.0099153		808346	0
qx017077.11291.11291.2	qx017077	IGMSVNAIR	2	0	1711.71	481.272	480.768	1.00642	0.00962543	Label:15N(1)	688478	0
qx017077.11296.11296.3	qx017077	NLFQQYDRDR	3	0.00375839	1712.38	452.221	452.221	-0.0021057	0.0135666		498408	1
qx017077.11297.11297.2	qx017077	LEGELTKVR	2	0	1712.47	523.286	522.806	0.959832	0.0104657	Xle->Asn	1017456	1
qx017077.11301.11301.2	qx017077	RLLTSITTK	2	0.00755149	1712.98	538.335	538.327	0.0155332	0.0107667	No direct match found in Unimod	1152768	1
qx017077.11305.11305.2	qx017077	QSLPPGLAVK	2	0	1713.61	496.299	505.306	-18.0123	0.00992599	Phospho+PL / Pyro_glu / Xlink:EDC	885354	0
qx017077.11313.11313.2	qx017077	HIEIQVLGDK	2	0	1714.65	576.325	576.325	-1.17551e-05	0.0115265		1475042	0
qx017077.11314.11314.2	qx017077	ITVTSEVPFSKR	2	0	1714.74	682.384	682.383	0.00312481	0.0136477		2332970	1
qx017077.11315.11315.2	qx017077	AEIHTPYSSLK	2	0	1714.83	580.312	644.333	-128.041	0.0116062	No direct match found in Unimod	2037172	0
qx017077.11319.11319.3	qx017077	IRLESEEEGVPSTAIR	3	0	1715.34	596.651	595.983	2.00487	0.0178995	Label:15N(2) / Glu->Met / O18_STY / Pro->Val	1636520	1
qx017077.11320.11320.2	qx017077	QSLPPGLAVK	2	0.0072904	1715.43	496.246	505.306	-18.1199	0.00992491	No direct match found in Unimod	885354	0
qx017077.11321.11321.3	qx017077	CIPALDSLTPANEDQK	3	0	1715.52	569.591	591.617	-66.079	0.0170877	No direct match found in Unimod	1601284	0
qx017077.11323.11323.3	qx017077	HTPLVEFEEEESDKRESE	3	0.00488599	1715.86	730.999	730.666	0.999923	0.02193	Deamidation / Asn->Asp / Gln->Glu / Label:15N(1)	2671766	2
qx017077.11324.11324.2	qx017077	VLFSSNGGVVK	2	0.000310559	1715.95	553.814	553.814	0.000578317	0.0110763		1282466	0
qx017077.11326.11326.5	qx017077	FAALDNEEEDKEEEIIKEKEPPKQGK	5	0.00488599	1716.13	609.709	609.508	1.00335	0.0304854	Deamidation / Asn->Asp / Gln->Glu / Label:15N(1)	1751426	4
qx017077.11333.11333.2	qx017077	DGLILTSR	2	0	1717.11	437.753	437.753	-6.93443e-05	0.00875506		409600	0
qx017077.11336.11336.4	qx017077	KLASQGDSISSQLGPIHPPPR	4	0	1717.53	547.551	547.049	2.00963	0.021902	Label:15N(2) / Glu->Met / O18_STY / Pro->Val	1226864	1
qx017077.11337.11337.3	qx017077	IGIINYSHKVEK	3	0.00677412	1717.62	467.603	467.601	0.0038892	0.0140281		595092	1
qx017077.11349.11349.5	qx017077	FAALDNEEEDKEEEIIKEKEPPKQGK	5	0	1719.38	610.11	609.508	3.00988	0.0305055	Gln->Met / GN18Olabeling / Deamidation_O18 / Label:15N(3) / Label:13C(3) / D3_Label	1751426	4
qx017077.11351.11351.2	qx017077	TSPFQCER	2	0.00231481	1719.72	624.323	512.729	223.186	0.0124865	No direct match found in Unimod	943164	0
qx017077.11352.11352.2	qx017077	YGEGNWAAISK	2	0.00694444	1719.83	598.777	598.783	-0.0111911	0.0119755		1666730	0
qx017077.11354.11354.2	qx017077	IAEIEAEMAR	2	0	1720.01	567.286	566.787	0.997199	0.0113457	Label:15N(1)	1389586	0
qx017077.11356.11356.3	qx017077	ELVNNLAEIYGR	3	0.00375839	1720.45	464.247	464.249	-0.00696556	0.0139274		573548	0
qx017077.11357.11357.3	qx017077	METSLREPLAK	3	0.00316365	1720.54	430.888	430.896	-0.0217646	0.0129267	No direct match found in Unimod	373134	1
qx017077.11359.11359.2	qx017077	LDGSMAQK	2	0	1720.71	482.251	425.21	114.082	0.00964503	No direct match found in Unimod	347380	0
qx017077.11361.11361.3	qx017077	WYDLMDNKDK	3	0.00375839	1721.05	448.535	448.536	-0.00217081	0.0134561		475204	1
qx017077.11362.11362.3	qx017077	VEQLGAEGNVEESQKVMDEVEK	3	0	1721.14	822.058	821.723	1.00329	0.0246617	Deamidation / Asn->Asp / Gln->Glu / Label:15N(1)	3196666	1
qx017077.11363.11363.2	qx017077	GVQTLVIGR	2	0	1721.23	471.79	471.79	-0.000965588	0.00943579		622292	0
qx017077.11364.11364.3	qx017077	FVEFDMKPVCK	3	0.00811908	1721.32	467.233	467.23	0.00876617	0.014017		594342	0
qx017077.11369.11369.3	qx017077	TYFSCTSAHTSTGDGTAMITR	3	0.00869565	1721.92	756.335	755.669	2.00017	0.0226901	Val->Thr / Label:15N(2) / Glu->Met / O18_STY / Pro->Val	2834240	0
qx017077.11370.11370.3	qx017077	NREELGFRPEYSASQLK	3	0	1721.99	675.345	675.345	0.000403096	0.0202603		2281418	1
qx017077.11372.11372.2	qx017077	AGNLGGGVVTIER	2	0	1722.4	621.844	621.844	0.000507374	0.0124369		1848604	0
qx017077.11374.11374.3	qx017077	STPPASPSTLSVMEQIALR	3	0	1722.58	662.004	662.351	-1.03858	0.0198601	Lysaminoadipicsealde	2183448	0
qx017077.11375.11375.2	qx017077	KELMQTPNFR	2	0	1722.67	633.297	632.329	1.93542	0.0126659	Xle->Asp	1943404	1
qx017077.11377.11377.3	qx017077	LVEHFCAEFK	3	0	1723	394.197	427.21	-99.0365	0.0118259	Trp->Ser	358640	0
qx017077.11379.11379.2	qx017077	HFWTPK	2	0	1723.18	408.219	408.214	0.0101522	0.00816437	No direct match found in Unimod	259766	0
qx017077.11380.11380.3	qx017077	VEQLGAEGNVEESQKVMDEVEK	3	0	1723.27	821.72	821.723	-0.0107457	0.0246516		3196666	1
qx017077.11385.11385.2	qx017077	MVVPAALK	2	0.00234124	1723.87	414.754	414.754	3.20221e-05	0.00829508		290660	0
qx017077.11386.11386.3	qx017077	FLNKNPVGPGK	3	0.00716101	1723.96	390.895	390.893	0.00716521	0.0117268		182548	1
qx017077.11388.11388.2	qx017077	VLLSDSNLHDA	2	0	1724.14	592.803	592.301	1.00382	0.0118561	Label:15N(1)	1616196	0
qx017077.11392.11392.2	qx017077	VVDLEGSLK	2	0	1724.66	480.275	480.274	0.00136818	0.00960549		693076	0
qx017077.11395.11395.2	qx017077	ALVILAK	2	0.000310559	1725.19	364.257	364.257	3.65743e-05	0.00728515		97684	0
qx017077.11399.11399.2	qx017077	CGFCHVGEEENEAR	2	0	1725.7	838.826	847.338	-17.0245	0.0167765	Pyro-glu / N-oxobutanoic	3315738	0
qx017077.11400.11400.3	qx017077	SQIHDIVLVGGSTR	3	0.00234124	1725.79	494.607	494.607	-0.00110172	0.0148382		799686	0
qx017077.11401.11401.2	qx017077	FVCKPGAR	2	0.00426386	1725.88	467.753	467.75	0.00688417	0.00935507		594338	0
qx017077.11402.11402.2	qx017077	SFTPMYHAVTK	2	0.00407332	1725.97	532.763	641.318	-217.112	0.0106553	No direct match found in Unimod	2019684	0
qx017077.11403.11403.2	qx017077	VLVDVPCTTDR	2	0.00174216	1726.06	638.3	637.824	0.952267	0.012766	Lys->Glu / Xle->Asn	1988844	0
qx017077.11405.11405.2	qx017077	GPLPLSSQHR	2	0	1726.39	425.761	546.301	-241.081	0.00851522	No direct match found in Unimod	1217222	0
qx017077.11408.11408.3	qx017077	CKLALEQQQLICK	3	0.00234124	1726.95	544.625	544.625	0.000595775	0.0163388		1197588	1
qx017077.11409.11409.3	qx017077	MNINGQWEGEVNGRK	3	0.00174216	1727.04	578.279	577.946	0.999468	0.0173484	Deamidation / Asn->Asp / Gln->Glu / Label:15N(1)	1485318	1
qx017077.11411.11411.3	qx017077	SELEFKFNRK	3	0.00843133	1727.22	433.237	433.235	0.0065272	0.0129971		390412	2
qx017077.11412.11412.2	qx017077	WMIDSR	2	0.00090854	1727.31	404.195	404.195	-2.73002e-05	0.00808389		243560	0
qx017077.11414.11414.2	qx017077	LLDEEEATDNDLR	2	0	1727.64	766.859	766.857	0.00301428	0.0153372		2897518	0
qx017077.11415.11415.2	qx017077	DAMPSDANLNSINK	2	0	1727.73	745.351	745.351	-2.62754e-05	0.014907		2767190	0
qx017077.11417.11417.3	qx017077	GDYDAFFEAR	3	0.00595238	1727.89	385.205	411.512	-78.9224	0.0115561	No direct match found in Unimod	274600	0
qx017077.11418.11418.2	qx017077	FLLVDKETDK	2	0.00957447	1727.98	585.337	604.332	-37.9906	0.0117067	His->Val	1710780	1
qx017077.11422.11422.2	qx017077	KSFNDDAMLIEK	2	0	1728.5	705.85	705.85	0.000178842	0.014117		2500756	1
qx017077.11423.11423.2	qx017077	MVPAGMGAGLER	2	0	1728.59	594.797	594.797	-0.000273316	0.0118959		1629722	0
qx017077.11425.11425.3	qx017077	FPYEEDSRPR	3	0.0041184	1728.77	432.536	432.539	-0.00920898	0.0129761		382044	0
qx017077.11433.11433.2	qx017077	CPFTGNVSIR	2	0	1729.64	575.787	575.787	-0.000539504	0.0115157		1464578	0
qx017077.11434.11434.2	qx017077	TWNDPSVQQDIK	2	0	1729.73	715.849	715.849	-0.000442987	0.014317		2573820	0
qx017077.11438.11438.2	qx017077	VLVDVPCTTDR	2	0	1730.24	637.825	637.824	0.00256027	0.0127565		1988844	0
qx017077.11440.11440.3	qx017077	NNGYAISTPTSEQYRGDGIAAR	3	0	1730.43	781.378	781.372	0.0184798	0.0234413		2984476	1
qx017077.11442.11442.3	qx017077	ETGVDLTKDNMALQR	3	0	1730.87	564.285	564.286	-0.00103865	0.0169286		1370856	1
qx017077.11443.11443.2	qx017077	TDWLDGK	2	0.0041184	1730.96	417.703	417.703	-0.000118618	0.00835406		307386	0
qx017077.11445.11445.2	qx017077	ADEAYLIGR	2	0.00335664	1731.39	504.262	504.261	0.000519333	0.0100852		872392	0
qx017077.11447.11447.2	qx017077	FQILKPADK	2	0.00231481	1731.57	421.758	530.313	-217.11	0.00843517	No direct match found in Unimod	1083320	0
qx017077.11448.11448.3	qx017077	LEILQQQLQVANEAR	3	0	1731.66	547.594	585.32	-113.177	0.0164278	No direct match found in Unimod	1552700	0
qx017077.11450.11450.3	qx017077	QIKEQSENAQASGEELLK	3	0	1732	667.623	668.008	-1.15545	0.0200287	No direct match found in Unimod	2228926	1
qx017077.11452.11452.2	qx017077	HLVDEEFFQR	2	0.00619579	1732.17	489.316	660.323	-342.012	0.00978633	No direct match found in Unimod	2164506	0
qx017077.11456.11456.2	qx017077	VLVDVPCTTDR	2	0	1732.69	638.325	637.824	1.00256	0.0127665	Label:15N(1)	1988844	0
qx017077.11458.11458.2	qx017077	SQIHDIVLVGGSTR	2	0	1732.87	741.408	741.407	0.000848621	0.0148282		2746258	0
qx017077.11460.11460.2	qx017077	VAIVVGAPR	2	0	1733.2	419.779	441.282	-43.0057	0.00839558	Asn->Ala	438914	0
qx017077.11462.11462.2	qx017077	VTLADRGPK	2	0.000310559	1733.37	478.774	478.78	-0.0120909	0.00957548	No direct match found in Unimod	677806	1
qx017077.11463.11463.2	qx017077	LLEVLADLDR	2	0	1733.46	441.774	578.832	-274.116	0.00883549	No direct match found in Unimod	1493050	0
qx017077.11466.11466.2	qx017077	SKITVTSEVPFSK	2	0.000310559	1733.73	711.895	711.896	-0.00209385	0.0142379		2545014	1
qx017077.11474.11474.3	qx017077	THINIVVIGHVDSGK	3	0	1734.76	530.299	530.298	0.00277287	0.015909		1088580	0
qx017077.11475.11475.3	qx017077	SGDHLHNDSQIEADFR	3	0	1734.87	628.281	628.282	-0.00225801	0.0188484		1912952	0
qx017077.11480.11480.2	qx017077	ELAEDGYSGVEVR	2	0.00335664	1735.47	712.342	712.339	0.00707624	0.0142468		2547992	0
qx017077.11483.11483.3	qx017077	KGLFPFTHVK	3	0	1736	391.897	391.897	-0.000340053	0.0117569		186452	1
qx017077.11484.11484.3	qx017077	NQVAMNPTNTVFDAKR	3	0	1736.09	602.969	602.637	0.994846	0.0180891	Deamidation / Asn->Asp / Gln->Glu / Label:15N(1)	1697052	1
qx017077.11487.11487.2	qx017077	ELELSQMNSK	2	0.000310559	1736.63	589.79	589.79	0.000996025	0.0117958		1585066	0
qx017077.11492.11492.2	qx017077	WNGFGGK	2	0.00795455	1737.21	312.15	383.68	-143.058	0.00624301	No direct match found in Unimod	159598	0
qx017077.11493.11493.2	qx017077	TAAALAPASLTSAR	2	0	1737.3	650.865	650.865	0.00100058	0.0130173		2091088	0
qx017077.11496.11496.3	qx017077	AVVGYEDGTIRIWDLK	3	0.00638298	1737.57	612.326	612.328	-0.00783611	0.0183698		1774138	1
qx017077.11498.11498.4	qx017077	THINIVVIGHVDSGK	4	0	1737.91	397.975	397.976	-0.000548131	0.015919		212576	0
qx017077.11499.11499.2	qx017077	ESETTTSLVLER	2	0.00342466	1738	683.812	682.849	1.92686	0.0136762	No direct match found in Unimod	2331578	0
qx017077.11500.11500.3	qx017077	AQAVHPGYGFLSENK	3	0	1738.09	539.939	539.939	0.00105715	0.0161982		1155718	0
qx017077.11504.11504.2	qx017077	LAETQEEISAEVSAK	2	0	1738.6	802.904	802.904	-0.00104235	0.0160581		3098056	0
qx017077.11506.11506.2	qx017077	NSGVLMVVK	2	0.00234124	1738.76	473.773	473.773	3.06276e-05	0.00947546		638946	0
qx017077.11516.11516.3	qx017077	ETGVDLTKDNMALQR	3	0	1740.29	565.231	564.286	2.83691	0.0169569	No direct match found in Unimod	1370856	1
qx017077.11522.11522.3	qx017077	IKDDGPSQSESATETAMTLPSESR	3	0	1740.98	846.727	846.722	0.0164985	0.0254018		3312510	1
qx017077.11527.11527.2	qx017077	IGLAEEIR	2	0	1741.69	450.761	450.761	-9.44081e-05	0.00901522		483718	0
qx017077.11528.11528.2	qx017077	IADILNQDAK	2	0.00928177	1741.78	550.811	550.801	0.0194404	0.0110162	No direct match found in Unimod	1251446	0
qx017077.11529.11529.2	qx017077	ESETTTSLVLER	2	0	1741.87	683.35	682.849	1.00254	0.013667	Label:15N(1)	2331578	0
qx017077.11532.11532.2	qx017077	HLSTAAFNGK	2	0	1742.41	524.254	523.275	1.95887	0.0104851	Thr->Cys	1024590	0
qx017077.11533.11533.2	qx017077	QQYLQSIEER	2	0.000310559	1742.5	647.325	647.325	0.000117095	0.0129465		2066444	0
qx017077.11535.11535.2	qx017077	QSLPPGLAVK	2	0	1742.83	505.306	505.306	0.00023378	0.0101061		885354	0
qx017077.11537.11537.2	qx017077	CPAGALCR	2	0.00795455	1743.01	478.254	452.71	51.0883	0.00956508	No direct match found in Unimod	494938	0
qx017077.11538.11538.3	qx017077	ELQREPLTPEEVQSVR	3	0.000310559	1743.1	637.674	637.665	0.0267716	0.0191302	Gln->Lys	1982596	1
qx017077.11540.11540.2	qx017077	LITPAVVSER	2	0	1743.51	542.822	542.822	0.000675324	0.0108564		1184028	0
qx017077.11542.11542.3	qx017077	GLQTVHINENFAK	3	0.000310559	1743.69	491.263	491.256	0.0215704	0.0147379	No direct match found in Unimod	771756	0
qx017077.11544.11544.2	qx017077	AGTGVDNVDLEAATR	2	0	1744.02	744.869	744.868	0.00102046	0.0148974		2760462	0
qx017077.11546.11546.3	qx017077	WYHPGCFVK	3	0	1744.2	398.524	398.524	0.000792578	0.0119557		216950	0
qx017077.11547.11547.3	qx017077	LLLSEDHHR	3	0	1744.29	374.893	373.868	3.07264	0.0112468	No direct match found in Unimod	123158	0
qx017077.11551.11551.3	qx017077	IKDDGPSQSESATETAMTLPSESR	3	0	1744.8	846.395	846.722	-0.979961	0.0253919	Amide / Asp->Asn / Glu->Gln / Glu->pyro-Glu+Methyl:2H(2)13C(1) / Asn->Xle	3312510	1
qx017077.11552.11552.3	qx017077	VHVGDEDFVHLR	3	0	1744.89	474.909	474.909	0.000723737	0.0142473		648114	0
qx017077.11553.11553.3	qx017077	VILTEKQELEAER	3	0.00510452	1744.96	519.946	519.954	-0.0243241	0.0155984	Lys->Gln	998184	1
qx017077.11556.11556.3	qx017077	EAAADQWLVNDPSK	3	0	1745.39	654.973	515.251	419.167	0.0196492	No direct match found in Unimod	961624	0
qx017077.11558.11558.3	qx017077	YSLIPDEEEEKEEAK	3	0	1745.57	603.619	603.619	-0.00059626	0.0181086		1708628	1
qx017077.11563.11563.2	qx017077	ALIAAQYSGAQVR	2	0	1746.17	674.373	674.373	0.00099194	0.0134875		2269000	0
qx017077.11567.11567.2	qx017077	IDQYQGADAVGLEEK	2	0	1746.68	818.397	818.397	0.00072394	0.0163679		3179298	0
qx017077.11574.11574.2	qx017077	LFIVESNSSSSTR	2	0	1747.47	713.863	713.862	0.000563565	0.0142773		2557076	0
qx017077.11575.11575.2	qx017077	AIASIPTER	2	0	1747.55	410.75	479.272	-137.044	0.008215	No direct match found in Unimod	678444	0
qx017077.11576.11576.4	qx017077	VHVGDEDFVHLR	4	0	1747.64	356.434	356.434	-0.000144038	0.0142573		79122	0
qx017077.11577.11577.2	qx017077	VQENCIDLVGR	2	0.00510452	1747.73	651.827	651.827	0.000196449	0.0130365		2099880	0
qx017077.11580.11580.3	qx017077	LMCSLCHCPGATIGCDVK	3	0.00488599	1748.15	693.971	693.636	1.00379	0.0208191	Deamidation / Asn->Asp / Gln->Glu / Label:15N(1)	2414884	0
qx017077.11583.11583.2	qx017077	MLELVAQK	2	0.000310559	1748.42	466.268	466.268	0.000675753	0.00932536		589684	0
qx017077.11585.11585.2	qx017077	ACFYNLDK	2	0	1748.86	515.737	515.737	-1.40587e-05	0.0103147		960476	0
qx017077.11588.11588.2	qx017077	GLVVTDLK	2	0.000310559	1749.28	422.761	422.761	0.0001141	0.00845521		329974	0
qx017077.11590.11590.3	qx017077	LDHKFDLMYAK	3	0	1749.47	460.904	460.904	0.000663611	0.0138271		550208	1
qx017077.11591.11591.2	qx017077	AIAALISEK	2	0	1749.55	458.279	458.279	4.82801e-05	0.00916558		533614	0
qx017077.11593.11593.2	qx017077	VGISPEAQAAAAAK	2	0	1749.89	614.822	642.351	-55.0589	0.0122964	Arg->Thr	2028268	0
qx017077.11594.11594.2	qx017077	CLQANSYMESK	2	0	1749.98	643.281	665.792	-45.0221	0.0128656	No direct match found in Unimod	2201002	0
qx017077.11595.11595.2	qx017077	LLIGAYR	2	0.000310559	1750.07	403.25	403.25	-8.58345e-05	0.008065		236970	0
qx017077.11600.11600.2	qx017077	WYHPGCFVK	2	0	1750.67	597.784	597.282	1.00538	0.0119557	Label:15N(1)	1658556	0
qx017077.11602.11602.2	qx017077	AMLDQLMGTSR	2	0	1750.85	619.796	619.797	-0.00286565	0.0123959		1831818	0
qx017077.11606.11606.2	qx017077	ITVAWCK	2	0	1751.36	439.235	439.234	0.00186154	0.00878469		423848	0
qx017077.11611.11611.3	qx017077	YKFENWGACDGGTGTK	3	0.00510452	1752.07	597.598	597.598	-0.000389077	0.0179279		1658674	1
qx017077.11615.11615.2	qx017077	AWEEYYK	2	0.000310559	1752.59	494.724	494.724	0.00049666	0.00989449		793846	0
qx017077.11617.11617.2	qx017077	ALQLLTR	2	0.000310559	1752.76	408.247	408.253	-0.0113032	0.00816495	No direct match found in Unimod	258412	0
qx017077.11621.11621.2	qx017077	LTMQVSSLQR	2	0	1753.28	581.816	581.816	0.000538991	0.0116363		1519446	0
qx017077.11623.11623.3	qx017077	VNGRPLEMIEPR	3	0	1753.44	470.922	470.922	0.000335428	0.0141277		619654	0
qx017077.11629.11629.3	qx017077	LMCSLCHCPGATIGCDVK	3	0	1754.51	693.637	693.636	0.000372555	0.0208091		2414884	0
qx017077.11632.11632.2	qx017077	NIILGGVK	2	0	1755.04	350.242	407.263	-114.043	0.00700484	No direct match found in Unimod	256388	0
qx017077.11634.11634.5	qx017077	SGVSDHWALDDHHALHLTR	5	0	1755.2	434.214	434.214	-0.000266012	0.0217107		396098	0
qx017077.11640.11640.4	qx017077	QLVARPDVVEMHDVTAQDPK	4	0.00174216	1755.9	563.041	562.79	1.00245	0.0225216	Deamidation / Asn->Asp / Gln->Glu / Label:15N(1)	1357978	0
qx017077.11642.11642.2	qx017077	LTIQANLNR	2	0.00619579	1756.34	606.341	521.804	169.074	0.0121268	No direct match found in Unimod	1010222	0
qx017077.11643.11643.2	qx017077	EQFAWR	2	0.000310559	1756.43	418.706	418.706	-0.00025632	0.00837412		309158	0
qx017077.11646.11646.2	qx017077	TLSGMESYCVR	2	0.000310559	1756.83	651.795	651.794	0.000144159	0.0130359		2099236	0
qx017077.11648.11648.2	qx017077	FNVETVTYK	2	0.00638298	1757.01	550.786	550.785	0.00326561	0.0110157		1250552	0
qx017077.11649.11649.2	qx017077	IFDPQNPDENE	2	0	1757.1	659.283	659.283	0.000258046	0.0131857		2157170	0
qx017077.11651.11651.2	qx017077	TPVPSDIDISR	2	0.00426386	1757.44	600.316	600.317	-0.00123625	0.0120063		1682102	0
qx017077.11653.11653.2	qx017077	DGFGGLAAAR	2	0	1757.62	467.741	467.741	-2.6659e-06	0.00935481		593382	0
qx017077.11654.11654.2	qx017077	AFFVQTCR	2	0	1757.71	514.753	514.753	0.000610651	0.0102951		952052	0
qx017077.11656.11656.4	qx017077	SKEVINRPFTNESLQPHALGPVK	4	0.00342466	1757.89	641.602	641.101	2.00414	0.0256641	Val->Thr / Label:15N(2) / Glu->Met / O18_STY / Pro->Val	2019780	1
qx017077.11659.11659.2	qx017077	EILGTAQSVGCNVDGR	2	0	1758.31	838.406	838.407	-0.00135116	0.0167681		3275298	0
qx017077.11660.11660.2	qx017077	SSMSAQLLYK	2	0	1758.4	570.272	564.292	11.9611	0.0114054	No direct match found in Unimod	1376080	0
qx017077.11661.11661.2	qx017077	TPVEPEVAIHR	2	0	1758.49	645.842	645.844	-0.00278849	0.0129168		2052078	0
qx017077.11664.11664.4	qx017077	SIQYTYHVDANDHDQSR	4	0	1759.02	523.789	523.485	1.2189	0.0209516	No direct match found in Unimod	1028414	0
qx017077.11667.11667.3	qx017077	SGVSDHWALDDHHALHLTR	3	0.00174216	1759.44	723.352	723.019	0.998082	0.0217006	Deamidation / Asn->Asp / Gln->Glu / Label:15N(1)	2627768	0
qx017077.11669.11669.2	qx017077	MDLGECLK	2	0	1759.62	483.225	483.225	-0.000456426	0.0096645		713200	0
qx017077.11670.11670.2	qx017077	CFIVGADNVGSK	2	0.00426386	1759.71	633.811	633.811	-0.000399408	0.0126762		1948880	0
qx017077.11675.11675.2	qx017077	AFLIEEQK	2	0.0041184	1760.58	489.268	489.269	-0.00112828	0.00978536		754764	0
qx017077.11678.11678.3	qx017077	HTPLVEFEEEESDKRESE	3	0	1761	730.666	730.666	0.000420134	0.02192		2671766	2
qx017077.11679.11679.3	qx017077	STPPASPSTLSVMEQIALR	3	0	1761.11	662.004	662.351	-1.03858	0.0198601	Lysaminoadipicsealde	2183448	0
qx017077.11682.11682.2	qx017077	TAVAPSAVNLADPR	2	0.000612745	1761.64	691.374	691.375	-0.00227504	0.0138275		2402618	0
qx017077.11688.11688.4	qx017077	FKDPNCVGTVLASRPHTLDGR	4	0.000310559	1762.62	586.053	586.048	0.0173568	0.0234421		1559060	1
qx017077.11689.11689.2	qx017077	TPVEPEVAIHR	2	0	1762.71	646.846	645.844	2.00417	0.0129369	Label:15N(2) / Glu->Met / O18_STY / Pro->Val	2052078	0
qx017077.11691.11691.2	qx017077	LLLAADPGGSPAQR	2	0	1763.15	683.378	683.378	-0.000173124	0.0136676		2341378	0
qx017077.11700.11700.2	qx017077	IPFASLASR	2	0.00231481	1764.74	405.231	481.277	-152.091	0.00810463	No direct match found in Unimod	696310	0
qx017077.11706.11706.3	qx017077	LITPAVVSER	3	0	1765.55	379.854	362.217	52.9112	0.0113956	Cation:Fe[III]	92942	0
qx017077.11711.11711.2	qx017077	YGPETNIPR	2	0	1766.15	523.286	523.767	-0.96265	0.0104657	Asn->Xle	1030152	0
qx017077.11712.11712.3	qx017077	YSLIPDEEEEKEEAK	3	0.00869565	1766.24	604.312	603.619	2.07912	0.0181294	No direct match found in Unimod	1708628	1
qx017077.11714.11714.2	qx017077	LAETQEEISAEVAAK	2	0	1766.42	794.906	794.907	-0.00270938	0.0158981		3055318	0
qx017077.11718.11718.2	qx017077	LSDYDNSLDDLK	2	0	1766.94	525.782	699.325	-347.086	0.0105156	No direct match found in Unimod	2459334	0
qx017077.11719.11719.2	qx017077	DVVICPDASLEDAKK	2	0	1767.03	830.919	830.417	1.0043	0.0166184	Label:15N(1)	3237700	1
qx017077.11722.11722.2	qx017077	LSIVPVR	2	0	1767.56	392.258	392.258	0.000194277	0.00784516		190650	0
qx017077.11724.11724.2	qx017077	QSLPPGLAVK	2	0	1767.72	505.208	505.306	-0.195811	0.0101042	No direct match found in Unimod	885354	0
qx017077.11725.11725.3	qx017077	STPPASPSTLSVMEQIALR	3	0	1767.81	662.63	662.351	0.837882	0.0198789	No direct match found in Unimod	2183448	0
qx017077.11727.11727.2	qx017077	GYGYGQGAGTLNMDR	2	0	1768.15	780.348	780.349	-0.00122445	0.015607		2977224	0
qx017077.11729.11729.2	qx017077	DVVICPDASLEDAKK	2	0	1768.33	830.419	830.417	0.00540155	0.0166084		3237700	1
qx017077.11730.11730.2	qx017077	QTETEMLYGSAPR	2	0.000310559	1768.42	741.846	741.848	-0.00380482	0.0148369		2745750	0
qx017077.11731.11731.3	qx017077	LGEMWNNTAADDKQPYEK	3	0	1768.51	704.658	703.99	2.00362	0.0211397	Label:15N(2) / Glu->Met / O18_STY / Pro->Val	2487296	1
qx017077.11737.11737.2	qx017077	NVDSNNKELSIAIR	2	0	1769.2	787.904	787.413	0.98316	0.0157581	Deamidation / Asn->Asp / Gln->Glu / Label:15N(1)	3018012	1
qx017077.11740.11740.2	qx017077	TFSAQTDK	2	0.00335664	1769.47	449.227	449.219	0.0150324	0.00898454	No direct match found in Unimod	480584	0
qx017077.11743.11743.2	qx017077	LITPAVVSER	2	0	1769.88	544.283	542.822	2.9234	0.0108857	No direct match found in Unimod	1184028	0
qx017077.11746.11746.2	qx017077	TPPTMEEILK	2	0	1770.38	455.292	579.807	-249.031	0.00910584	No direct match found in Unimod	1504764	0
qx017077.11761.11761.2	qx017077	HYGPGWVSMANAGK	2	0.00361211	1772.3	737.847	737.848	-0.00327418	0.0147569		2717618	0
qx017077.11764.11764.2	qx017077	EINNPMFR	2	0.00557171	1772.72	510.751	510.75	0.00159214	0.010215		921104	0
qx017077.11765.11765.2	qx017077	VVLDPPWDK	2	0.00795455	1772.81	642.364	534.79	215.148	0.0128473	No direct match found in Unimod	1122798	0
qx017077.11766.11766.2	qx017077	IEVEKPFAIAK	2	0.000310559	1772.9	622.866	622.866	-0.000737715	0.0124573		1859708	0
qx017077.11775.11775.2	qx017077	LYDIDVAK	2	0	1774.04	468.757	468.755	0.00228849	0.00937513		603528	0
qx017077.11776.11776.3	qx017077	HYGPGWVSMANAGK	3	0	1774.13	492.235	492.235	0.000618788	0.014767		780050	0
qx017077.11781.11781.3	qx017077	THINIVVIGHVDSGK	3	0.00090854	1774.73	530.299	530.298	0.000624821	0.015909		1088580	0
qx017077.11785.11785.3	qx017077	ALTALTEQQHQK	3	0.00510452	1775.35	456.582	456.581	0.00313835	0.0136975		520928	0
qx017077.11788.11788.3	qx017077	ALISSNVQKDNEIEQLKR	3	0	1775.78	709.73	695.715	42.0468	0.0212919	tri-Methylation / Gly->Val / Ala->Xle / Propyl / Asn->Arg	2426652	2
qx017077.11791.11791.2	qx017077	DLINLAK	2	0	1776.33	365.229	393.74	-57.0212	0.00730458	Asn->Gly / Gln->Ala	192880	0
qx017077.11792.11792.3	qx017077	LAETQEEISAEVAAK	3	0.000310559	1776.42	530.274	530.274	0.00167187	0.0159082		1085088	0
qx017077.11797.11797.3	qx017077	LRPFVDGTAGASDPPCVR	3	0.00426386	1777.02	638.988	638.988	-0.000789719	0.0191696		1993838	0
qx017077.11798.11798.2	qx017077	DFLQGPVK	2	0.00316365	1777.11	452.25	452.25	-0.000358828	0.009045		495026	0
qx017077.11802.11802.2	qx017077	NAQLLEEVR	2	0	1777.73	537.295	536.293	2.00326	0.0107459	Label:15N(2) / Glu->Met / O18_STY	1135258	0
qx017077.11804.11804.3	qx017077	SLHDALCVIR	3	0.000612745	1777.91	395.214	395.213	0.000832609	0.0118564		203810	0
qx017077.11808.11808.2	qx017077	STCTYVGAAK	2	0	1778.41	594.263	529.253	130.02	0.0118853	2-monomethylsuccinyl	1079512	0
qx017077.11812.11812.3	qx017077	LVILANNCPALRK	3	0	1778.92	494.625	494.626	-0.000723303	0.0148388		797658	1
qx017077.11813.11813.2	qx017077	MGGMVSFR	2	0	1778.99	442.71	442.709	8.20434e-05	0.00885419		442822	0
qx017077.11817.11817.2	qx017077	FQILKPADK	2	0.00231481	1779.61	421.758	530.313	-217.11	0.00843517	No direct match found in Unimod	1083320	0
qx017077.11818.11818.2	qx017077	CPDASLEDAKK	2	0	1779.7	616.301	617.293	-1.98248	0.012326	Thr->Val	1815804	1
qx017077.11819.11819.3	qx017077	VICPDASLEDAKK	3	0	1779.79	617.96	482.582	406.134	0.0185388	No direct match found in Unimod	708184	1
qx017077.11821.11821.2	qx017077	VVDALNQGLPR	2	0	1779.97	591.336	591.335	0.000529048	0.0118267		1608422	0
qx017077.11822.11822.2	qx017077	YDIDLPNK	2	0	1780.06	489.251	489.251	0.000344741	0.00978501		761912	0
qx017077.11828.11828.2	qx017077	ICPDASLEDAKK	2	0	1780.75	674.323	673.835	0.975873	0.0134865	Deamidation / Asn->Asp / Gln->Glu	2263630	1
qx017077.11832.11832.3	qx017077	DVVICPDASLEDAKK	3	0	1781.27	553.947	553.947	0.00160409	0.0166184		1275832	1
qx017077.11833.11833.2	qx017077	LITPAVVSER	2	0	1781.34	542.822	542.822	0.000919464	0.0108564		1184028	0
qx017077.11834.11834.3	qx017077	IEVEKPFAIAK	3	0	1781.41	415.58	415.58	-4.90942e-05	0.0124674		294494	0
qx017077.11840.11840.2	qx017077	QSLPPGLAVK	2	0	1782.04	505.307	505.306	0.00246151	0.0101061		885354	0
qx017077.11843.11843.2	qx017077	GVTLGFR	2	0	1782.47	375.219	375.219	-0.000168685	0.00750438		128708	0
qx017077.11846.11846.3	qx017077	GTHELTNPGIAEVTIRPDR	3	0	1782.74	693.034	692.699	1.00547	0.020791	Label:15N(1)	2406222	0
qx017077.11847.11847.2	qx017077	EINNPMFR	2	0.00619579	1782.83	511.813	510.75	2.12551	0.0102363	No direct match found in Unimod	921104	0
qx017077.11849.11849.3	qx017077	EAAADQWLVNDPSK	3	0	1783.16	654.972	515.251	419.162	0.0196492	No direct match found in Unimod	961624	0
qx017077.11850.11850.2	qx017077	FIGPSPEVVR	2	0	1783.27	550.809	550.809	0.000401193	0.0110162		1250460	0
qx017077.11852.11852.2	qx017077	YPDPLIK	2	0	1783.45	423.242	423.242	0.000118884	0.00846484		339182	0
qx017077.11855.11855.4	qx017077	RIIPEITAMKADASKK	4	0.00510452	1783.87	447.765	447.757	0.0336837	0.0179106	Gln->Lys	468162	3
qx017077.11856.11856.3	qx017077	AVEEKACNCLLLK	3	0.00985114	1783.96	516.595	516.602	-0.0201945	0.0154979	No direct match found in Unimod	969694	1
qx017077.11860.11860.2	qx017077	YLQEQAYRL	2	0	1784.59	546.297	592.309	-92.0247	0.0109259	Tyr->Ala	1616640	1
qx017077.11862.11862.3	qx017077	FGIQAQMVTTDFQK	3	0.00772552	1784.77	538.936	538.933	0.00922516	0.0161681		1148486	0
qx017077.11864.11864.2	qx017077	ENGMDVFR	2	0	1785.15	484.218	484.219	-0.000889169	0.00968437		718082	0
qx017077.11870.11870.2	qx017077	EMIFNAER	2	0.00619579	1786.11	488.76	505.242	-32.9647	0.0097752	No direct match found in Unimod	881364	0
qx017077.11871.11871.2	qx017077	STNPGISIGDVAK	2	0	1786.2	629.836	629.836	-2.03286e-05	0.0125967		1921714	0
qx017077.11879.11879.2	qx017077	SFTFVVFK	2	0	1787.31	415.226	487.771	-145.089	0.00830453	No direct match found in Unimod	745294	0
qx017077.11880.11880.2	qx017077	WMLAGR	2	0	1787.4	367.194	367.194	0.000184658	0.00734389		109370	0
qx017077.11883.11883.2	qx017077	FYQASTSELYGK	2	0	1787.83	697.836	697.827	0.0175184	0.0139567	No direct match found in Unimod	2443114	0
qx017077.11884.11884.2	qx017077	ALLAEIQNGCK	2	0.00600962	1787.92	608.831	608.821	0.0200032	0.0121766	No direct match found in Unimod	1741416	0
qx017077.11885.11885.2	qx017077	SVSGASTGLSSSPLSSPR	2	0	1788.01	845.934	838.926	14.0163	0.0169187	Methyl / Asp->Glu / Gly->Ala / Ser->Thr / Val->Xle / Asn->Gln	3278244	0
qx017077.11887.11887.2	qx017077	GAPVNISSSDLTGR	2	0	1788.19	687.354	687.355	-0.000233621	0.0137471		2368732	0
qx017077.11890.11890.2	qx017077	TLFEFSSSR	2	0.00795455	1788.61	597.795	537.267	121.056	0.0119559	No direct match found in Unimod	1145314	0
qx017077.11892.11892.3	qx017077	RLIDLHSPSEIVK	3	0.000310559	1788.79	502.959	502.959	-0.000270758	0.0150888		862684	1
qx017077.11893.11893.3	qx017077	QGDEVSVHYDPMIAK	3	0.00335664	1788.88	563.603	563.603	0.000490265	0.0169081		1366402	0
qx017077.11897.11897.2	qx017077	YSGSYNDYLR	2	0.0041184	1789.39	619.278	619.278	-0.000256436	0.0123856		1839772	0
qx017077.11905.11905.2	qx017077	AFFSSYLK	2	0.00638298	1790.55	481.757	481.753	0.00764649	0.00963513		693588	0
qx017077.11909.11909.3	qx017077	HALGQYVQAFR	3	0.00335664	1791.17	430.888	430.891	-0.00867974	0.0129266		371816	0
qx017077.11913.11913.2	qx017077	PLPVALQTR	2	0.0041184	1791.69	497.805	497.806	-0.00107675	0.00995611		822672	0
qx017077.11915.11915.2	qx017077	LWVHGLSK	2	0.000310559	1791.86	470.274	470.274	0.000607029	0.00940549		617202	0
qx017077.11919.11919.2	qx017077	AAAASPAILPR	2	0.000310559	1792.22	540.314	540.314	0.000244413	0.0108063		1163682	0
qx017077.11927.11927.2	qx017077	VLIANNGIAAVK	2	0	1793.36	591.864	591.864	1.72391e-05	0.0118373		1608142	0
qx017077.11928.11928.3	qx017077	DIDGHMVNLDKYR	3	0.000310559	1793.45	525.924	525.924	-6.35117e-05	0.0157777		1040002	1
qx017077.11932.11932.2	qx017077	VLEGMEVVR	2	0	1793.81	516.282	516.281	0.0016569	0.0103256		976794	0
qx017077.11935.11935.2	qx017077	VDGSVNAYAINVSQK	2	0	1794.23	782.901	782.902	-0.00184546	0.015658		2991650	0
qx017077.11940.11940.2	qx017077	STGGAPTFNVTVTK	2	0	1794.84	690.362	690.362	7.18934e-05	0.0138072		2394948	0
qx017077.11946.11946.3	qx017077	SFAGAVSPQEEEEFRR	3	0	1795.64	613.627	613.627	7.8495e-05	0.0184088		1787376	1
qx017077.11949.11949.2	qx017077	GELPDFQDGTK	2	0	1796.07	603.785	603.785	-0.00104616	0.0120757		1702610	0
qx017077.11951.11951.2	qx017077	EQWPQCPTIK	2	0	1796.25	643.814	643.814	0.000985319	0.0128763		2030584	0
qx017077.11954.11954.2	qx017077	MGGGSIEVSVPR	2	0	1796.78	594.806	594.806	0.000644172	0.0118961		1629524	0
qx017077.11955.11955.3	qx017077	ILVKKEELTLEGIK	3	0.00869565	1796.87	538.974	538.334	1.91815	0.0161692	No direct match found in Unimod	1149804	2
qx017077.11956.11956.2	qx017077	EGQNWLEK	2	0.00619579	1796.96	571.245	523.749	94.993	0.0114249	No direct match found in Unimod	1023226	0
qx017077.11960.11960.3	qx017077	FDDKPDYSYLR	3	0	1797.46	473.558	473.558	0.000260128	0.0142067		635944	0
qx017077.11963.11963.2	qx017077	DISLSDYK	2	0.000310559	1797.97	470.735	470.735	0.000362626	0.0094147		614406	0
qx017077.11968.11968.2	qx017077	LLEGLSLR	2	0	1798.58	394.226	450.779	-113.106	0.00788453	No direct match found in Unimod	484592	0
qx017077.11971.11971.2	qx017077	SAWYMGPVSR	2	0	1798.84	585.276	585.274	0.00318244	0.0117055		1555012	0
qx017077.11973.11973.3	qx017077	SKLPKPVQDLIK	3	0	1799.28	455.954	455.954	-0.000132129	0.0136786		519306	1
qx017077.11976.11976.2	qx017077	AEIVADTFR	2	0.00510452	1799.7	511.27	511.269	0.00147083	0.0102254		927986	0
qx017077.11978.11978.2	qx017077	QGDEVSVHYDPMIAK	2	0.00621118	1799.89	845.402	845.393	0.0176838	0.016908	No direct match found in Unimod	3309316	0
qx017077.11979.11979.2	qx017077	GTGIAAQTAGIAAAAR	2	0.00964067	1799.98	700.387	700.386	0.000829242	0.0140077		2464952	0
qx017077.11984.11984.2	qx017077	TAQIMFQAYGDK	2	0	1800.6	695.332	694.829	1.00518	0.0139066	Label:15N(1)	2425022	0
qx017077.11985.11985.2	qx017077	ESLHEVSK	2	0.00510452	1800.69	464.734	464.74	-0.0130066	0.00929468	No direct match found in Unimod	573652	0
qx017077.11992.11992.5	qx017077	ILNFLMHPKPSGKPLPK	5	0.00601504	1801.47	384.429	384.229	1.002	0.0192215	Deamidation / Asn->Asp / Gln->Glu / Label:15N(1)	160952	0
qx017077.11996.11996.4	qx017077	IMGPNYTPGKKEDLYLKPIQR	4	0	1801.99	616.839	616.087	3.00669	0.0246736	GN18Olabeling / Deamidation_O18 / Label:15N(3) / Label:13C(3) / D3_Label	1809740	2
qx017077.11997.11997.2	qx017077	APVVLGPAAR	2	0.00231481	1802.08	575.845	475.793	200.104	0.0115169	No direct match found in Unimod	649260	0
qx017077.12003.12003.4	qx017077	IMGPNYTPGKKEDLYLKPIQR	4	0	1803.03	616.087	616.087	-0.00136212	0.0246435		1809740	2
qx017077.12004.12004.3	qx017077	ILNFLMHPKPSGKPLPK	3	0.000310559	1803.12	639.71	639.71	0.00214956	0.0191913		2000918	0
qx017077.12005.12005.2	qx017077	NLGQNLWGPHR	2	0.00234124	1803.21	646.337	646.336	0.000629167	0.0129267		2057846	0
qx017077.12006.12006.2	qx017077	IGSTIFGER	2	0.000310559	1803.29	490.264	490.264	7.30053e-05	0.00980528		764802	0
qx017077.12010.12010.2	qx017077	ELALQITK	2	0.000310559	1803.8	458.281	458.279	0.00291693	0.00916561		534640	0
qx017077.12012.12012.3	qx017077	RVLQALEGLK	3	0	1803.98	376.237	376.236	0.0012727	0.0112871		133518	1
qx017077.12014.12014.2	qx017077	GCYIGQELTAR	2	0.00335664	1804.16	634.81	634.801	0.0189929	0.0126962	No direct match found in Unimod	1958664	0
qx017077.12016.12016.2	qx017077	QMLYDYVER	2	0.00619579	1804.49	523.791	616.784	-185.988	0.0104758	No direct match found in Unimod	1812448	0
qx017077.12017.12017.2	qx017077	LAETQEEISAEVAAK	2	0	1804.57	794.907	794.907	-0.000390046	0.0158981		3055318	0
qx017077.1202.1202.2	qx017077	TGAQELLR	2	0.00231481	344.378	316.18	444.251	-256.142	0.0063236	No direct match found in Unimod	454616	0
qx017077.12022.12022.2	qx017077	VVHSYEELEENYTR	2	0	1805.17	884.413	884.413	-0.000633328	0.0176883		3473972	0
qx017077.12024.12024.3	qx017077	LEAMCFDGVKR	3	0	1805.33	423.542	442.55	-57.0212	0.0127063	Arg->Val / Asn->Gly / Gln->Ala	442230	1
qx017077.12025.12025.3	qx017077	EYWMDPEGEMKPGR	3	0	1805.4	580.917	580.917	0.000430014	0.0174275		1507828	0
qx017077.12034.12034.3	qx017077	VLSRPNAQELPSMYQR	3	0.000310559	1806.62	630.664	630.656	0.0221692	0.0189199	Gln->Lys	1931098	0
qx017077.12037.12037.2	qx017077	NVDSNNKELSIAIR	2	0	1807.04	787.407	787.413	-0.0120791	0.0157481		3018012	1
qx017077.12038.12038.3	qx017077	LLHVFACACPGCSTGGAR	3	0	1807.13	645.633	645.299	1.00237	0.019369	Deamidation / Asn->Asp / Gln->Glu / Label:15N(1)	2049180	0
qx017077.12042.12042.4	qx017077	SLQDQGSKAEDSVLLKK	4	0	1807.66	462.749	462.253	1.98253	0.01851	Val->Thr / Label:15N(2) / Glu->Met	564678	2
qx017077.12043.12043.3	qx017077	VYNVTQHAVGIVVNK	3	0.00400107	1807.73	547.643	547.642	0.00130711	0.0164293		1231342	0
qx017077.12045.12045.2	qx017077	LSSAHVYLR	2	0.00426386	1808.07	544.789	544.796	-0.0142416	0.0108958	No direct match found in Unimod	1201780	0
qx017077.12046.12046.4	qx017077	MIKPFFHSLSEK	4	0.00174216	1808.15	366.949	366.698	1.00302	0.014678	Label:15N(1)	104960	0
qx017077.12048.12048.3	qx017077	NQVAMNPQNTVFDAKR	3	0	1808.33	605.99	611.641	-16.9525	0.0181797	No direct match found in Unimod	1770458	1
qx017077.12049.12049.3	qx017077	GLELLAASEAPRDPPGQAKPR	3	0	1808.42	725.396	725.062	1.00103	0.0217619	Deamidation / Asn->Asp / Gln->Glu / Label:15N(1)	2638054	1
qx017077.12051.12051.3	qx017077	GLELLAASEAPRDPPGQAKPR	3	0	1808.87	725.731	725.062	2.00683	0.0217719	Label:15N(2) / Glu->Met / O18_STY / Pro->Val	2638054	1
qx017077.12055.12055.3	qx017077	MIKPFFHSLSEK	3	0	1809.49	488.596	488.595	0.0005591	0.0146579		751404	0
qx017077.12056.12056.2	qx017077	AGWTEALR	2	0.000310559	1809.58	452.237	452.238	-0.00151285	0.00904474		494548	0
qx017077.12057.12057.3	qx017077	EYWMDPEGEMKPGRK	3	0.000310559	1809.67	618.284	618.283	0.00177128	0.0185485		1825244	1
qx017077.12058.12058.2	qx017077	DYFEQYGK	2	0	1809.76	525.232	525.232	-0.000867788	0.0105046		1040272	0
qx017077.12060.12060.3	qx017077	DKFNECGHVLYADIK	3	0.00119725	1809.94	603.961	603.954	0.0195399	0.0181188	Gln->Lys	1701324	1
qx017077.12065.12065.3	qx017077	VVHSYEELEENYTR	3	0	1810.53	589.944	589.944	0.000390987	0.0176983		1591782	0
qx017077.12066.12066.2	qx017077	RVLQALEGLK	2	0.00400107	1810.6	563.851	563.851	-1.27505e-05	0.011277		1366850	1
qx017077.12072.12072.3	qx017077	IKVPVDWSK	3	0.00621118	1811.27	357.878	357.878	-0.000659059	0.0107363		80000	1
qx017077.12073.12073.2	qx017077	AMVACYPGNGTGYVR	2	0	1811.37	808.372	808.371	0.000443358	0.0161674		3127476	0
qx017077.12075.12075.3	qx017077	LLHIEELR	3	0	1811.54	341.538	341.538	-0.000246977	0.0102461		49084	0
qx017077.12076.12076.4	qx017077	GFSLLATEDKEALKK	4	0	1811.63	413.484	413.233	1.0015	0.0165393	Label:15N(1)	284182	2
qx017077.12082.12082.3	qx017077	THINIVVIGHVDSGK	3	0	1812.48	530.299	530.298	0.00227277	0.015909		1088580	0
qx017077.12085.12085.3	qx017077	AAPEEHDSPTEASQPIVEEEETK	3	0	1812.77	855.72	855.721	-0.00213549	0.0256716		3350196	0
qx017077.12089.12089.3	qx017077	TTSFAESCKPVQQPSAFGSMK	3	0.00488599	1813.29	763.695	763.361	1.00316	0.0229109	Deamidation / Asn->Asp / Gln->Glu / Label:15N(1)	2881888	0
qx017077.12090.12090.2	qx017077	EKPSQGIYMVYCR	2	0	1813.38	815.889	815.889	-0.000329481	0.0163178		3163090	0
qx017077.12093.12093.2	qx017077	LLYGNDAK	2	0	1813.91	447.241	447.24	0.00221002	0.00894482		467080	0
qx017077.12094.12094.2	qx017077	LDALLEAGR	2	0.00510452	1813.99	479.272	479.272	0.000231047	0.00958544		681758	0
qx017077.12098.12098.2	qx017077	IAPVIGLK	2	0.000310559	1814.34	405.776	405.776	-0.000212351	0.00811552		245328	0
qx017077.12105.12105.3	qx017077	VVHSYEELEENYTR	3	0	1815.13	607.583	589.944	52.916	0.0182275	Cation:Fe[III]	1591782	0
qx017077.12106.12106.2	qx017077	MIKPFFHSLSEK	2	0	1815.22	732.891	732.389	1.00341	0.0146578	Label:15N(1)	2686398	0
qx017077.12111.12111.2	qx017077	FPLTTESAMK	2	0	1815.83	562.787	562.786	0.00129475	0.0112557		1354348	0
qx017077.12114.12114.4	qx017077	GQGPSAEAHEGAPDPMPAALHPEEVAAR	4	0	1816.25	699.083	699.078	0.0205039	0.0279633		2457688	0
qx017077.12115.12115.3	qx017077	AAPEEHDSPTEASQPIVEEEETK	3	0	1816.34	856.394	855.721	2.01862	0.0256918	Label:15N(2) / Glu->Met / O18_STY / Pro->Val	3350196	0
qx017077.12122.12122.3	qx017077	KQVMGLITHTDSPYIR	3	0	1817.12	621.002	620.333	2.00655	0.0186301	Label:15N(2) / Glu->Met / O18_STY / Pro->Val	1843678	1
qx017077.12123.12123.3	qx017077	VVNTDHGSPEQLQIPVTDSGR	3	0.000310559	1817.21	750.376	750.377	-0.0024837	0.0225113		2803948	0
qx017077.12129.12129.4	qx017077	KEGKPTIVEEDDPELFK	4	0.00174216	1817.91	494.508	494.257	1.00365	0.0197803	Deamidation / Asn->Asp / Gln->Glu / Label:15N(1)	796472	1
qx017077.12130.12130.2	qx017077	MLSSAYISDHMK	2	0	1818	691.826	691.826	-0.000444377	0.0138365		2400658	0
qx017077.12135.12135.2	qx017077	VQLYELK	2	0	1818.6	447.263	446.761	1.00447	0.00894526	Label:15N(1)	464048	0
qx017077.12140.12140.4	qx017077	EYWMDPEGEMKPGRK	4	0	1819.18	463.965	463.964	0.00125946	0.0185586		567400	1
qx017077.12145.12145.2	qx017077	VQLYELK	2	0	1819.75	446.761	446.761	0.00023617	0.00893521		464048	0
qx017077.12150.12150.2	qx017077	QSLPPGLAVK	2	0	1820.35	505.306	505.306	0.000294815	0.0101061		885354	0
qx017077.12152.12152.2	qx017077	CVMAMLR	2	0	1820.53	383.207	440.714	-115.013	0.00766415	No direct match found in Unimod	428456	0
qx017077.12153.12153.3	qx017077	ILMVQSFSHQYAGIFR	3	0	1820.62	627.019	632.998	-17.9368	0.0188106	No direct match found in Unimod	1943116	0
qx017077.12155.12155.3	qx017077	VVNTDHGSPEQLQIPVTDSGR	3	0	1820.81	751.044	750.377	2.00252	0.0225313	Label:15N(2) / Glu->Met / O18_STY / Pro->Val	2803948	0
qx017077.12157.12157.3	qx017077	EAAADQWLVNDPSK	3	0	1821.14	654.973	515.251	419.167	0.0196492	No direct match found in Unimod	961624	0
qx017077.12158.12158.2	qx017077	DYLASGGQPITNCVK	2	0.000310559	1821.23	811.896	811.896	-0.000308439	0.0162379		3143172	0
qx017077.12159.12159.4	qx017077	PQGNPQEVSGPVPHGSAHLQEK	4	0	1821.32	578.305	574.038	17.0657	0.0231322	13C6-15N2-D9	1460900	0
qx017077.12163.12163.2	qx017077	MGGGSIEVSVPR	2	0.00488599	1821.68	595.266	594.806	0.921054	0.0119053	No direct match found in Unimod	1629524	0
qx017077.12167.12167.3	qx017077	AEDPSQPDSAGYTALHYASR	3	0.00869565	1822.19	713.333	712.659	2.02161	0.0214	O18_STY / Pro->Val	2546738	0
qx017077.12170.12170.2	qx017077	NIGLGFK	2	0	1822.46	374.721	374.721	0.000390342	0.00749443		126566	0
qx017077.12171.12171.3	qx017077	IHNANPELTDGQIQAMLR	3	0	1822.55	679.677	679.678	-0.00296263	0.0203903		2310018	0
qx017077.12177.12177.2	qx017077	AELDNELMEGK	2	0	1823.09	624.792	624.792	3.25625e-05	0.0124958		1873860	0
qx017077.12185.12185.2	qx017077	YGVSGYPTLK	2	0.000310559	1823.99	542.788	542.787	0.00143041	0.0108558		1188112	0
qx017077.12186.12186.2	qx017077	NLNVILAK	2	0	1824.08	442.782	442.782	-0.000365805	0.00885563		443094	0
qx017077.12187.12187.3	qx017077	FFEQLDQIEK	3	0.00638298	1824.17	432.885	432.887	-0.00584252	0.0129866		381910	0
qx017077.12190.12190.2	qx017077	NVLSALR	2	0.00262314	1824.59	386.731	386.737	-0.0125636	0.00773462	No direct match found in Unimod	169426	0
qx017077.12192.12192.3	qx017077	AYKDYLASGGQPITNCVK	3	0.000310559	1824.75	662.332	662.331	0.00129293	0.01987		2177802	1
qx017077.12193.12193.2	qx017077	YPDPLIK	2	0	1824.84	423.242	423.242	0.000240955	0.00846484		339182	0
qx017077.12194.12194.2	qx017077	HAGGLGKEFSR	2	0	1824.93	559.346	579.804	-40.9169	0.0111869	No direct match found in Unimod	1499856	1
qx017077.12200.12200.3	qx017077	TGDKECPFFIK	3	0	1825.61	447.889	447.888	0.000523454	0.0134367		468842	1
qx017077.12201.12201.2	qx017077	YIEVFK	2	0	1825.7	399.724	399.723	0.000245739	0.00799447		221064	0
qx017077.12202.12202.2	qx017077	SEPLLMSDK	2	0	1825.79	518.261	518.255	0.0115134	0.0103652	No direct match found in Unimod	990364	0
qx017077.1221.1221.2	qx017077	YNSEVVDK	2	0.0072904	349.826	350.142	477.232	-254.18	0.00700284	No direct match found in Unimod	670700	0
qx017077.12210.12210.4	qx017077	VFQSLPHENKPLTLSNYQTNK	4	0	1826.81	615.324	615.324	0.00125865	0.024613		1805568	0
qx017077.12212.12212.3	qx017077	NLDIERPTYTNLNR	3	0	1826.99	573.633	573.632	0.000936776	0.017209		1451930	0
qx017077.12213.12213.2	qx017077	TILMMGR	2	0	1827.08	411.222	411.222	0.000291748	0.00822445		277532	0
qx017077.12214.12214.2	qx017077	TGDKECPFFIK	2	0	1827.17	671.331	671.329	0.0033674	0.0134266		2252308	1
qx017077.12217.12217.2	qx017077	LIPDSIGK	2	0.00426386	1827.44	421.759	421.753	0.0117969	0.00843517	No direct match found in Unimod	325810	0
qx017077.12220.12220.3	qx017077	KDILLQQQQQLGHGGPEAAPR	3	0	1827.71	762.4	762.405	-0.0128786	0.022872		2873390	1
qx017077.12225.12225.3	qx017077	IPASQTSVPFDHLGK	3	0.00400107	1828.36	532.952	532.951	0.00190599	0.0159885		1101728	0
qx017077.12227.12227.5	qx017077	LRVCEVCSAYLGLHDNDRR	5	0.00964067	1828.54	467.431	467.431	0.000139198	0.0233715		596382	2
qx017077.12228.12228.3	qx017077	MVNHFIAEFK	3	0	1828.63	417.878	417.878	-0.000374128	0.0125363		306162	0
qx017077.12229.12229.2	qx017077	PAVFGDFLGR	2	0	1828.71	539.787	539.788	-0.000946506	0.0107957		1160532	0
qx017077.12235.12235.3	qx017077	QGPQHGMLINTPYVTK	3	0.00174216	1829.25	595.645	595.31	1.00581	0.0178694	Label:15N(1)	1638952	0
qx017077.12240.12240.2	qx017077	VLEGNEQFINAAK	2	0	1829.9	716.875	716.875	-0.000720366	0.0143375		2581134	0
qx017077.12242.12242.4	qx017077	TNHIGHTGYLNTVTVSPDGSLCASGGK	4	0.00426386	1830.08	686.835	686.829	0.0235653	0.0274734		2365696	0
qx017077.12246.12246.2	qx017077	AIVNSALK	2	0.000310559	1830.59	408.247	408.253	-0.0111811	0.00816495	No direct match found in Unimod	258360	0
qx017077.12247.12247.2	qx017077	FYAFGR	2	0	1830.68	380.693	380.692	4.4269e-05	0.00761385		145648	0
qx017077.12248.12248.2	qx017077	SQLSLADSTK	2	0.00619579	1830.77	480.274	525.277	-90.0056	0.00960549	No direct match found in Unimod	1045892	0
qx017077.12250.12250.2	qx017077	VLFATDIAAR	2	0.000310559	1830.95	538.803	538.809	-0.0114396	0.0107761	No direct match found in Unimod	1154514	0
qx017077.12251.12251.2	qx017077	VAGAIGIVK	2	0.00755149	1831.04	414.271	414.271	-0.000325049	0.00828542		292104	0
qx017077.12252.12252.3	qx017077	TQPSSGVDSAVGTLPATSPQSTSVQAK	3	0.00645161	1831.13	868.441	867.772	2.00905	0.0260532	Label:15N(2) / Glu->Met / O18_STY / Pro->Val	3405528	0
qx017077.12255.12255.3	qx017077	IVEVLLIKDR	3	0	1831.55	404.907	399.924	14.9498	0.0121472	No direct match found in Unimod	218654	1
qx017077.12256.12256.2	qx017077	LVPAGTWK	2	0	1831.63	470.303	436.255	68.0954	0.00940606	No direct match found in Unimod	406222	0
qx017077.12264.12264.3	qx017077	YLEPLYNDYRK	3	0	1832.34	492.586	491.917	2.00526	0.0147776	Label:15N(2) / Glu->Met / O18_STY / Pro->Val	777356	1
qx017077.12268.12268.2	qx017077	LVVLEKELLR	2	0.00400107	1832.9	606.39	606.39	0.00117246	0.0121278		1729300	1
qx017077.12272.12272.3	qx017077	VIVEMIHFK	3	0.00619579	1833.26	404.595	377.879	80.1487	0.0121379	No direct match found in Unimod	137534	0
qx017077.12280.12280.2	qx017077	EFVYIFQEVK	2	0	1834.13	514.264	651.342	-274.157	0.0102853	No direct match found in Unimod	2093816	0
qx017077.12290.12290.3	qx017077	IEVEKPFAIAK	3	0	1835.16	458.594	415.58	129.044	0.0137578	-Glu- / NMMhyd	294494	0
qx017077.12292.12292.2	qx017077	AGLLFGGEK	2	0	1835.34	396.734	446.25	-99.0321	0.00793469	No direct match found in Unimod	459834	0
qx017077.12295.12295.2	qx017077	YIEVFK	2	0	1835.61	400.24	399.723	1.03357	0.0080048	No direct match found in Unimod	221064	0
qx017077.12297.12297.2	qx017077	AMLSQVEPANK	2	0.00426386	1835.79	594.318	594.308	0.0201851	0.0118864	No direct match found in Unimod	1625192	0
qx017077.12302.12302.3	qx017077	GQPIYIQFSNHK	3	0.000310559	1836.39	477.916	477.917	-0.00416299	0.0143375		665542	0
qx017077.12305.12305.2	qx017077	CIMDLLPK	2	0.00677412	1836.66	495.262	495.262	-4.55289e-05	0.00990523		801968	0
qx017077.12306.12306.4	qx017077	SKGYGFITFSDSECAKK	4	0	1836.75	482.233	481.983	0.999593	0.0192893	Deamidation / Asn->Asp / Gln->Glu / Label:15N(1)	699400	2
qx017077.12310.12310.3	qx017077	EISYAIKNIHGIR	3	0	1837.26	505.613	505.288	0.976471	0.0151684	Deamidation / Asn->Asp / Gln->Glu	881252	1
qx017077.12311.12311.2	qx017077	DLSQQIR	2	0.000310559	1837.34	430.242	430.235	0.0138871	0.00860484	No direct match found in Unimod	370918	0
qx017077.12312.12312.3	qx017077	HPDASVNFSEFSK	3	0.000310559	1837.43	488.896	488.897	-0.00134537	0.0146669		749572	0
qx017077.12313.12313.3	qx017077	NMSVHLSPCFR	3	0	1837.52	449.881	449.881	-0.000295731	0.0134964		479122	0
qx017077.12314.12314.2	qx017077	IEVEKPFAIAKE	2	0	1837.61	687.388	687.387	0.000247163	0.0137478		2369448	1
qx017077.12319.12319.3	qx017077	SKGYGFITFSDSECAKK	3	0	1838.06	642.643	642.309	1.00461	0.0192793	Label:15N(1)	2027300	2
qx017077.12320.12320.3	qx017077	LLQAQGVEVPSKDSLPK	3	0	1838.15	603.676	603.675	0.000591663	0.0181103		1704608	1
qx017077.12327.12327.4	qx017077	SLQDQGSKAEDSVLLKK	4	0.00510452	1839.12	462.245	462.253	-0.0350732	0.0184898	Lys->Gln	564678	2
qx017077.12329.12329.2	qx017077	LILIESR	2	0.000310559	1839.29	422.269	422.269	0.00060956	0.00844538		331102	0
qx017077.12331.12331.4	qx017077	SMGGAAIAPPTSLVEKDKELPR	4	0.00090854	1839.47	571.556	571.556	0.000238747	0.0228622		1435862	2
qx017077.12332.12332.3	qx017077	AVFPSIVGRPR	3	0	1839.56	400.575	400.24	1.00397	0.0120172	Label:15N(1)	221540	0
qx017077.12333.12333.2	qx017077	LNKENDTLK	2	0.000310559	1839.65	537.796	537.793	0.00542735	0.0107559		1142542	1
qx017077.12335.12335.2	qx017077	IEDLSQEAQLAAAEK	2	0	1839.83	807.919	808.904	-1.97101	0.0161584	Thr->Val / Cys->Thr	3129090	0
qx017077.12336.12336.3	qx017077	AVIFCLSADKK	3	0.00510452	1839.92	417.897	417.897	0.000612814	0.0125369		303692	1
qx017077.12337.12337.2	qx017077	APEPPPPPPPR	2	0	1840.01	598.771	597.319	2.90411	0.0119754	No direct match found in Unimod	1650880	0
qx017077.12338.12338.2	qx017077	NQSFCPTVNLDK	2	0	1840.1	712.839	711.838	2.00153	0.0142568	Label:15N(2) / Glu->Met / O18_STY / Pro->Val	2544080	0
qx017077.12341.12341.2	qx017077	IGPLGLSPK	2	0	1840.56	441.277	441.276	0.00113381	0.00882554		435876	0
qx017077.12342.12342.4	qx017077	VAKENNVDAVHPGYGFLSER	4	0	1840.65	551.279	551.279	0.00235241	0.0220512		1265042	1
qx017077.12343.12343.2	qx017077	MSQEEVNVFR	2	0	1840.74	619.795	619.795	-0.000715491	0.0123959		1836352	0
qx017077.12345.12345.3	qx017077	YLEPLYNDYRK	3	0	1840.92	492.865	491.917	2.84379	0.014786	No direct match found in Unimod	777356	1
qx017077.12346.12346.3	qx017077	SHLLDCCPHDILAGTR	3	0	1841.01	622.632	622.298	1.00077	0.0186789	Deamidation / Asn->Asp / Gln->Glu / Label:15N(1)	1863346	0
qx017077.12347.12347.3	qx017077	VCEVCSAYLGLHDNDR	3	0	1841.1	636.618	636.617	0.0013728	0.0190985		1980074	0
qx017077.12348.12348.2	qx017077	CTLCSQPGATIGCEIK	2	0	1841.19	897.91	897.913	-0.00625211	0.0179582		3520284	0
qx017077.12349.12349.2	qx017077	MQILQNFK	2	0.000310559	1841.28	511.279	511.279	0.000606205	0.0102256		932516	0
qx017077.12353.12353.3	qx017077	NDQDTWDYTNPNLSGQGDPGSNPNKR	3	0.00288767	1841.8	964.094	964.092	0.00439799	0.0289228		3739678	1
qx017077.12354.12354.3	qx017077	DLEAEHVEVEDTTLNR	3	0	1841.89	624.3	623.966	1.00237	0.018729	Deamidation / Asn->Asp / Gln->Glu / Label:15N(1)	1866328	0
qx017077.12360.12360.2	qx017077	LAETQEEISAEVAAK	2	0	1842.58	794.906	794.907	-0.00197696	0.0158981		3055318	0
qx017077.12365.12365.3	qx017077	VAKENNVDAVHPGYGFLSER	3	0	1843.03	734.701	734.703	-0.00632034	0.022041		2701422	1
qx017077.12370.12370.3	qx017077	AKENDENCGPTTTVFVGNISEK	3	0.000310559	1843.63	804.377	804.373	0.0144629	0.0241313		3106496	1
qx017077.12371.12371.2	qx017077	GITLQPVALHR	2	0.00619579	1843.72	658.382	602.862	111.04	0.0131676	NMM / Xlink:BuUrBu[111] / ICPL_heavy	1694068	0
qx017077.12373.12373.2	qx017077	LLLSLHNR	2	0	1843.88	474.803	483.298	-16.9903	0.00949606	Met->Asn / Asn->Pro	712868	0
qx017077.12374.12374.2	qx017077	VLAVTAIR	2	0	1843.97	364.737	421.777	-114.079	0.00729474	No direct match found in Unimod	328092	0
qx017077.12376.12376.2	qx017077	ISKPHLR	2	0	1844.15	361.719	425.767	-128.095	0.00723438	-K	346868	0
qx017077.12380.12380.2	qx017077	PVSTVLPR	2	0.0041184	1844.67	434.767	434.766	0.00224087	0.00869535		395484	0
qx017077.12382.12382.3	qx017077	GPLLYCARPPQDLK	3	0	1844.85	543.626	543.292	1.00145	0.0163088	Label:15N(1)	1190790	0
qx017077.12390.12390.2	qx017077	LLGFEANGANGSK	2	0.000310559	1845.72	639.328	639.328	0.000159048	0.0127866		2001980	0
qx017077.12392.12392.2	qx017077	DLEAEHVEVEDTTLNR	2	0	1845.9	935.443	935.445	-0.00438891	0.0187089		3651068	0
qx017077.12394.12394.2	qx017077	ACVLELEER	2	0.000310559	1846.23	559.78	559.779	0.00235076	0.0111956		1326086	0
qx017077.12396.12396.2	qx017077	LLGGLAVR	2	0	1846.4	399.763	399.763	-0.000206708	0.00799527		219146	0
qx017077.12397.12397.4	qx017077	SHLLDCCPHDILAGTR	4	0	1846.48	466.975	466.975	0.000143803	0.018679		591014	0
qx017077.12399.12399.2	qx017077	VDWQENDFSK	2	0	1846.66	634.284	634.283	0.00126346	0.0126857		1963692	0
qx017077.12400.12400.5	qx017077	LHQLAMQQSHFPMTHGNTGFSGIESSSPEVK	5	0.00601504	1846.75	680.725	680.524	1.00896	0.0340363	Deamidation / Asn->Asp / Gln->Glu / Label:15N(1)	2318712	0
qx017077.12402.12402.3	qx017077	FYAPWCGHCK	3	0	1847.09	442.524	442.523	0.000985957	0.0132757		440916	0
qx017077.12404.12404.3	qx017077	VELNKPSDSVGKDVF	3	0.00510452	1847.27	545.283	545.286	-0.00977867	0.0163585		1213690	1
qx017077.12406.12406.2	qx017077	VGISPEAQAAAAAK	2	0	1847.45	586.311	642.351	-112.081	0.0117262	No direct match found in Unimod	2028268	0
qx017077.12412.12412.2	qx017077	ALMNTQYGLER	2	0	1848.25	648.324	648.324	-0.00143581	0.0129665		2069254	0
qx017077.12416.12416.3	qx017077	QKPMNVGLSETQNGGMSQEAVGNIK	3	0	1848.76	873.764	873.423	1.02395	0.0262129	No direct match found in Unimod	3429182	0
qx017077.12417.12417.2	qx017077	FLNHSSLK	2	0.0041184	1848.85	473.262	473.261	0.000792327	0.00946523		636070	0
qx017077.12418.12418.2	qx017077	LMIEMDGTENK	2	0	1848.94	640.797	640.797	0.000243697	0.0128159		2010102	0
qx017077.12422.12422.2	qx017077	ILSIMYYAR	2	0.00488599	1849.3	587.353	586.81	1.0859	0.0117471	No direct match found in Unimod	1560236	0
qx017077.12423.12423.3	qx017077	KLEVEANNAFDQYR	3	0.00600962	1849.39	566.281	566.281	0.0004461	0.0169884		1390248	1
qx017077.12424.12424.3	qx017077	ILEGEGNQEAGKELK	3	0.00426386	1849.48	538.952	538.949	0.00689329	0.0161685		1149754	1
qx017077.12429.12429.2	qx017077	DYLHYIR	2	0	1850.05	490.255	490.253	0.00212696	0.00980509		763216	0
qx017077.12431.12431.2	qx017077	YYGINDPVADK	2	0.0041184	1850.23	628.306	628.296	0.020667	0.0125661	No direct match found in Unimod	1914808	0
qx017077.12433.12433.3	qx017077	THINIVVIGHVDSGK	3	0	1850.7	530.634	530.626	0.022041	0.015919	Gln->Lys	1088582	0
qx017077.12436.12436.2	qx017077	TFYNQAIMSSK	2	0	1851.13	645.313	645.313	-0.000755908	0.0129063		2051866	0
qx017077.12437.12437.3	qx017077	IYVASVHQDLSDDDIK	3	0	1851.22	606.97	606.963	0.0191985	0.0182091	Gln->Lys	1728230	0
qx017077.12438.12438.2	qx017077	ATNFLAHEK	2	0	1851.31	536.775	536.775	0.00131405	0.0107355		1131180	0
qx017077.12439.12439.2	qx017077	SFNDDAMLIEK	2	0	1851.4	650.301	649.8	1.00147	0.013006	Label:15N(1)	2082754	0
qx017077.12440.12440.3	qx017077	SHEEIEPGSQSSSGSLPWER	3	0.00407332	1851.49	707.674	733.998	-78.9718	0.0212302	No direct match found in Unimod	2694094	0
qx017077.12445.12445.3	qx017077	FTVISVPHLPEK	3	0	1852.09	418.912	456.262	-112.053	0.0125673	No direct match found in Unimod	522038	0
qx017077.12447.12447.3	qx017077	DLLHPSLEEEK	3	0.00426386	1852.27	437.226	437.226	-0.000676206	0.0131168		409678	0
qx017077.12449.12449.2	qx017077	SWLLSR	2	0	1852.61	381.219	381.219	0.000197526	0.00762438		151778	0
qx017077.12451.12451.2	qx017077	LPLQDVYK	2	0	1852.77	488.279	488.279	0.00017035	0.00976558		751000	0
qx017077.12452.12452.2	qx017077	LLGQEGPK	2	0.00375839	1852.85	421.244	421.243	0.00369456	0.00842489		325854	0
qx017077.12454.12454.2	qx017077	TAWLDGK	2	0	1853.03	394.701	395.708	-2.01542	0.00789401	didehydro / Val->Pro / Xlink:Disulfide	204018	0
qx017077.12458.12458.3	qx017077	AALLEFEERER	3	0	1853.53	457.579	454.905	8.02007	0.0137274	13C6-15N2 / Glu->His	507530	1
qx017077.12459.12459.2	qx017077	TFVFEEIGR	2	0.000310559	1853.6	549.285	549.285	0.000810353	0.0109857		1247138	0
qx017077.12460.12460.2	qx017077	KFVADGIFK	2	0	1853.69	512.795	512.795	0.000701782	0.0102559		939268	1
qx017077.12461.12461.2	qx017077	AGFSEEELR	2	0.0041184	1853.78	519.249	519.249	0.00021635	0.010385		992278	0
qx017077.12463.12463.2	qx017077	AGQSVIGLQMGTNK	2	0	1853.96	702.369	702.369	0.000238544	0.0140474		2476978	0
qx017077.12467.12467.3	qx017077	EYEAAVEQLKSEQIR	3	0.00869565	1854.32	598.944	598.307	1.91033	0.0179683	No direct match found in Unimod	1660560	1
qx017077.12471.12471.2	qx017077	MEETPTEYLQR	2	0	1854.87	698.825	698.824	0.000700362	0.0139765		2452250	0
qx017077.12472.12472.3	qx017077	TVPEELVKPEELSK	3	0	1854.96	533.631	533.294	1.01115	0.0160089	Label:15N(1)	1114360	0
qx017077.12476.12476.3	qx017077	EMDRETLIDVAR	3	0	1855.32	483.244	497.58	-43.0095	0.0144973	Arg->Xle / Asn->Ala	819142	1
qx017077.12478.12478.2	qx017077	FMIMDR	2	0.000310559	1855.79	406.693	406.693	0.000279644	0.00813387		249590	0
qx017077.12485.12485.3	qx017077	HIQSNLDFSPVNSASSEENVK	3	0	1856.42	768.371	768.364	0.0190054	0.0230511		2908572	0
qx017077.12491.12491.2	qx017077	ILMPDDEGEGELCWK	2	0.0087146	1857.12	667.316	896.4	-458.167	0.0133463	No direct match found in Unimod	3517586	0
qx017077.12492.12492.2	qx017077	INVGIGEIK	2	0.000310559	1857.21	493.288	493.287	0.00103544	0.00986576		788164	0
qx017077.12494.12494.2	qx017077	TTVEYLIK	2	0	1857.39	483.779	483.779	0.000870529	0.00967559		715800	0
qx017077.12498.12498.4	qx017077	DLHESSFSLSGSQIDDHVPKR	4	0.00772552	1857.9	589.289	589.29	-0.00223256	0.0235716		1584466	1
qx017077.12499.12499.2	qx017077	NLQYYDISAK	2	0	1857.99	607.807	607.806	0.000696598	0.0121561		1737984	0
qx017077.12500.12500.3	qx017077	LPAAGVGDMVMATVKK	3	0	1858.08	535.29	535.29	2.9908e-05	0.0160587		1126962	1
qx017077.12505.12505.2	qx017077	FPLTTESAMK	2	0.0041184	1858.53	562.787	562.786	0.00045901	0.0112557		1354348	0
qx017077.12510.12510.2	qx017077	LIAPVAEEEATVPNNK	2	0.00510452	1858.98	848.452	848.444	0.016931	0.016969		3321826	0
qx017077.12513.12513.3	qx017077	EAAADQWLVNDPSK	3	0	1859.45	654.974	515.251	419.168	0.0196492	No direct match found in Unimod	961624	0
qx017077.12516.12516.2	qx017077	TIAQDYGVLK	2	0	1859.71	554.307	554.306	0.00191391	0.0110861		1290432	0
qx017077.12518.12518.3	qx017077	TIRYPDPLIK	3	0	1859.89	405.908	405.908	-0.000174893	0.0121772		247892	1
qx017077.12520.12520.3	qx017077	ILDSVGIEADDDRLNK	3	0.00335664	1860.07	591.639	591.639	0.000616186	0.0177492		1603670	1
qx017077.12523.12523.3	qx017077	VCEVCSAYLGLHDNDR	3	0	1860.5	637.286	636.617	2.00491	0.0191186	Label:15N(2) / Glu->Met / O18_STY / Pro->Val	1980074	0
qx017077.12524.12524.2	qx017077	ELYEYCIK	2	0	1860.59	559.266	559.265	0.0013984	0.0111853		1327634	0
qx017077.12529.12529.2	qx017077	FTVLLMPNGPMR	2	0	1861.33	627.864	688.365	-121.002	0.0125573	No direct match found in Unimod	2376172	0
qx017077.12538.12538.2	qx017077	GQAAVQQLQAEGLSPR	2	0	1862.45	826.942	826.939	0.00525633	0.0165388		3218866	0
qx017077.12546.12546.3	qx017077	HIANYISGIQTIGHR	3	0.00947345	1863.59	560.973	560.965	0.022511	0.0168292	Gln->Lys	1337608	0
qx017077.12548.12548.2	qx017077	SSMTFLTR	2	0	1863.77	471.739	471.739	-0.000704527	0.00943478		625806	0
qx017077.12551.12551.2	qx017077	TNYPDNVVFK	2	0	1864.3	598.802	598.801	0.00161811	0.011976		1665882	0
qx017077.12552.12552.2	qx017077	ALDDFYK	2	0	1864.39	436.214	436.213	0.000293275	0.00872427		403278	0
qx017077.12555.12555.2	qx017077	WGVPIEK	2	0.000310559	1864.66	414.734	414.734	5.41206e-05	0.00829469		292482	0
qx017077.12559.12559.2	qx017077	IASENFCSR	2	0.00619579	1865.17	457.734	542.248	-169.028	0.00915468	No direct match found in Unimod	1182828	0
qx017077.12562.12562.2	qx017077	YADVIIPR	2	0.000310559	1865.74	473.773	473.771	0.00236389	0.00947545		641538	0
qx017077.12566.12566.2	qx017077	SELVANNVTLPAGEQR	2	0.00288767	1866.25	849.945	849.936	0.0173901	0.0169989	No direct match found in Unimod	3327406	0
qx017077.12570.12570.2	qx017077	VVVFLK	2	0	1866.61	352.739	352.739	0.00040757	0.00705478		71638	0
qx017077.12573.12573.2	qx017077	VIGIGFFDR	2	0.00619579	1867.04	737.4	512.285	450.231	0.014748	No direct match found in Unimod	943426	0
qx017077.12576.12576.3	qx017077	QGPLHGMLINTPYVTK	3	0	1867.46	595.65	595.65	0.000571755	0.0178695		1638950	0
qx017077.12577.12577.2	qx017077	QKADEAYLIGR	2	0	1867.57	623.825	632.338	-17.0272	0.0124765	Pyro-glu / N-oxobutanoic	1945508	1
qx017077.12578.12578.2	qx017077	LQDLLLH	2	0	1867.66	376.718	426.253	-99.0693	0.00753437	No direct match found in Unimod	353280	0
qx017077.12580.12580.2	qx017077	IGNFSIVR	2	0.0041184	1867.99	453.266	453.264	0.00351983	0.00906531		503166	0
qx017077.12581.12581.3	qx017077	QGVHAAGAAEAGPLASVPAQSAK	3	0	1868.08	691.023	696.699	-17.0302	0.0207307	Pyro-glu / N-oxobutanoic	2438820	0
qx017077.12586.12586.3	qx017077	GGQDQFNWEDVKTDK	3	0	1868.8	589.606	589.604	0.00391806	0.0176882		1585910	1
qx017077.12587.12587.2	qx017077	IIQLIEGK	2	0.000310559	1868.89	457.289	457.289	-0.000606217	0.00914578		529060	0
qx017077.12591.12591.3	qx017077	VAHEDPMYDIIRDNK	3	0	1869.51	605.961	605.961	-0.000243995	0.0181788		1724182	1
qx017077.12594.12594.2	qx017077	MLVLDSDK	2	0	1870.04	469.245	460.742	17.0063	0.00938489	Asn->Met	550952	0
qx017077.12595.12595.3	qx017077	GQAAVQQLQAEGLSPR	3	0	1870.13	551.63	551.629	0.00307899	0.0165489		1259728	0
qx017077.12599.12599.2	qx017077	KYFNMR	2	0.00510452	1870.78	429.721	429.718	0.00597223	0.00859442		367388	1
qx017077.12602.12602.2	qx017077	SEQEFQEQLESAR	2	0	1871.32	790.865	790.863	0.00380784	0.0158173		3035052	0
qx017077.12606.12606.3	qx017077	QIVLGCQYLHR	3	0.00621118	1871.83	462.913	462.915	-0.00609182	0.0138874		564076	0
qx017077.12607.12607.2	qx017077	VTVAGLAGKDPVQC	2	0	1871.93	707.872	707.872	0.000614465	0.0141574		2518412	1
qx017077.12608.12608.2	qx017077	LTPEEEEILNK	2	0	1872.02	657.843	657.843	0.000977036	0.0131569		2143168	0
qx017077.12609.12609.3	qx017077	KQMIEEEDKFIK	3	0.00619579	1872.11	536.165	518.601	52.692	0.0160849	No direct match found in Unimod	988332	2
qx017077.12611.12611.2	qx017077	AEIILLK	2	0	1872.44	379.245	400.268	-42.0463	0.0075849	Xle->Ala / Val->Gly	221232	0
qx017077.12616.12616.2	qx017077	WPFSGK	2	0.00400107	1873.04	361.193	361.187	0.0115537	0.00722386	No direct match found in Unimod	91352	0
qx017077.12617.12617.4	qx017077	KSDQYDTADVPTYEEVTPYRR	4	0	1873.13	634.33	634.051	1.11262	0.0253732	No direct match found in Unimod	1960078	2
qx017077.12621.12621.3	qx017077	HALGQYVQAFR	3	0.00361211	1873.49	430.888	430.891	-0.00867974	0.0129266		371816	0
qx017077.12622.12622.2	qx017077	VLSIGDGIAR	2	0	1873.58	500.793	500.793	-0.000769382	0.0100159		848064	0
qx017077.12623.12623.2	qx017077	YLVLDEADR	2	0	1873.67	547.28	547.28	0.000970587	0.0109456		1231624	0
qx017077.12626.12626.3	qx017077	ECPSDECGAGVFMASHFDR	3	0	1874.09	729.957	729.956	0.00459454	0.0218987		2663522	0
qx017077.12628.12628.3	qx017077	AYIAYELNSVQHR	3	0	1874.27	521.936	521.935	0.000845949	0.0156581		1006638	0
qx017077.12629.12629.2	qx017077	GTPLDTEVPMER	2	0	1874.36	672.827	672.827	0.000131964	0.0134565		2255806	0
qx017077.12638.12638.2	qx017077	YAVPVLR	2	0.000310559	1875.62	409.252	409.25	0.0032711	0.00818504		268204	0
qx017077.12640.12640.2	qx017077	VCVIDEIGK	2	0	1875.8	516.774	516.773	0.000551091	0.0103355		976576	0
qx017077.12642.12642.2	qx017077	SGNTGIATTFINK	2	0.000310559	1875.98	662.85	662.841	0.0183453	0.013257	No direct match found in Unimod	2183022	0
qx017077.12644.12644.3	qx017077	MVDPEKPQLGMIDR	3	0	1876.16	543.61	543.609	0.00246978	0.0163083		1193326	0
qx017077.12648.12648.2	qx017077	GDFCIQVGR	2	0	1876.67	526.254	526.253	0.0015906	0.0105251		1049772	0
qx017077.12649.12649.2	qx017077	AYIAYELNSVQHR	2	0	1876.76	782.399	782.399	-0.000605612	0.015648		2986972	0
qx017077.12652.12652.2	qx017077	LIPDSIGK	2	0.00621118	1877.19	421.758	421.753	0.0111255	0.00843517	No direct match found in Unimod	325810	0
qx017077.12657.12657.2	qx017077	ELLAALQK	2	0	1877.94	443.274	443.274	5.42618e-05	0.00886548		446244	0
qx017077.12658.12658.2	qx017077	VAYMNPIAMAR	2	0	1878.03	626.814	626.812	0.0032166	0.0125363		1897784	0
qx017077.12660.12660.2	qx017077	AAVAGGAPSVGIK	2	0.00426386	1878.37	549.326	549.319	0.0133834	0.0109865	No direct match found in Unimod	1240324	0
qx017077.12662.12662.2	qx017077	IVALDLR	2	0	1878.54	400.255	400.255	-9.18163e-05	0.00800511		222806	0
qx017077.12663.12663.2	qx017077	ISGLIYEETR	2	0	1878.63	591.242	590.814	0.855042	0.0118248	No direct match found in Unimod	1595400	0
qx017077.12667.12667.2	qx017077	MDATANDVPSPYEVR	2	0.00426386	1879.14	833.384	833.375	0.0175699	0.0166677	No direct match found in Unimod	3253502	0
qx017077.12669.12669.2	qx017077	NISLIIMDAR	2	0	1879.32	457.775	573.321	-231.092	0.0091555	No direct match found in Unimod	1451892	0
qx017077.12670.12670.2	qx017077	ALWEDEGVR	2	0.00375839	1879.41	537.765	537.764	0.00166331	0.0107553		1138680	0
qx017077.12671.12671.2	qx017077	GEALYGYCNLK	2	0	1879.5	644.307	644.306	0.00293126	0.0128861		2039308	0
qx017077.12672.12672.3	qx017077	VSGHVITDIVEGK	3	0.000310559	1879.59	451.917	451.917	-0.000473817	0.0135575		493924	0
qx017077.12675.12675.2	qx017077	FGGNPGGFGNQGGFGNSR	2	0	1880.01	864.388	864.38	0.0173762	0.0172878	No direct match found in Unimod	3390188	0
qx017077.12677.12677.2	qx017077	DALNQATSQVESK	2	0	1880.18	722.345	695.844	53.0019	0.0144469	No direct match found in Unimod	2427096	0
qx017077.12681.12681.2	qx017077	LAETQEEISAEVAAK	2	0	1880.84	794.906	794.907	-0.0010004	0.0158981		3055318	0
qx017077.12688.12688.3	qx017077	STLDIVLANKDR	3	0	1881.44	448.921	448.921	-0.000569626	0.0134676		474370	1
qx017077.12692.12692.3	qx017077	LCASGAGATPDTAIEEIKEK	3	0.0041184	1881.96	687.677	687.677	-0.00151953	0.0206303		2370180	1
qx017077.12693.12693.3	qx017077	LVQDVANNTNEEAGDGTTTATVLAR	3	0	1882.05	854.421	854.416	0.0172293	0.0256326		3348120	0
qx017077.12694.12694.2	qx017077	ILIENGVAER	2	0.000310559	1882.14	557.317	557.317	0.00050159	0.0111463		1311474	0
qx017077.12695.12695.3	qx017077	GTPLDTEVPMER	3	0	1882.23	466.525	448.887	52.9135	0.0139957	Cation:Fe[III]	471446	0
qx017077.12696.12696.2	qx017077	GLVMVK	2	0.00795455	1882.31	412.223	323.701	177.043	0.00824446	No direct match found in Unimod	21620	0
qx017077.12698.12698.2	qx017077	VGIQQGLLSQSTR	2	0.00510452	1882.49	693.891	693.889	0.00437899	0.0138778		2418012	0
qx017077.12702.12702.3	qx017077	RADVILSDMAPNATGFR	3	0.00755149	1883.01	617.312	617.312	-0.00103506	0.0185194		1820978	1
qx017077.12705.12705.2	qx017077	VLELQTELK	2	0.00208024	1883.54	536.823	536.816	0.0138614	0.0107365	No direct match found in Unimod	1137658	0
qx017077.12713.12713.3	qx017077	TASVFLLEKDR	3	0.00755149	1884.67	426.906	426.907	-0.000396562	0.0128072		355032	1
qx017077.12716.12716.3	qx017077	MIPTINHTILFELLK	3	0.00874636	1885.21	595.328	595.011	0.950991	0.0178598	Lys->Glu / Xle->Asn	1638046	0
qx017077.12717.12717.4	qx017077	SSTGEYVVMTTHFHLKR	4	0	1885.3	502.232	503.003	-3.08454	0.0200893	No direct match found in Unimod	870816	1
qx017077.12719.12719.2	qx017077	AVDEFYSK	2	0.00619579	1885.77	680.298	479.729	401.137	0.013606	No direct match found in Unimod	678782	0
qx017077.12720.12720.3	qx017077	YLYLTPQDYKR	3	0	1885.86	487.258	487.258	0.000244977	0.0146177		746970	1
qx017077.12724.12724.3	qx017077	LDKSQIHDIVLVGGSTR	3	0.00716101	1886.37	613.677	613.671	0.019207	0.0184103	Gln->Lys	1785054	1
qx017077.12725.12725.3	qx017077	LDKSQIHDIVLVGGSTR	3	0	1886.46	613.343	613.343	0.000537468	0.0184003		1785052	1
qx017077.12728.12728.2	qx017077	GITMTFALK	2	0	1886.99	490.282	491.276	-1.98635	0.00980565	Thr->Val	771716	0
qx017077.12729.12729.2	qx017077	ECADLWPR	2	0.000310559	1887.08	523.741	523.74	0.00189458	0.0104748		1023092	0
qx017077.12732.12732.3	qx017077	LQELPDAVPHGEMPR	3	0	1887.51	563.954	563.947	0.0216271	0.0169186	Gln->Lys	1365038	0
qx017077.12733.12733.2	qx017077	GSGIFDESTPVQTR	2	0	1887.6	747.365	747.365	-0.00134422	0.0149473		2781292	0
qx017077.12736.12736.2	qx017077	TTPASIFR	2	0.00957447	1888.1	519.819	446.748	146.142	0.0103964	No direct match found in Unimod	463750	0
qx017077.12737.12737.2	qx017077	LTALGRPQ	2	0.000310559	1888.19	428.253	428.256	-0.00670902	0.00856505		363262	0
qx017077.12738.12738.4	qx017077	YSKHDMNKVLDLELK	4	0	1888.28	463.233	462.994	0.956048	0.0185293	Lys->Glu / Xle->Asn	566046	2
qx017077.12740.12740.2	qx017077	GFAFVR	2	0	1888.72	348.695	348.695	-0.000218954	0.0069739		61868	0
qx017077.12741.12741.2	qx017077	HGVVPLATYMR	2	0	1888.81	622.335	622.334	0.00129548	0.0124467		1859492	0
qx017077.12746.12746.3	qx017077	VVNQGTGKDLDPNNVIIEQEER	3	0.0041184	1889.26	823.085	823.086	-0.00200604	0.0246925		3206928	1
qx017077.12750.12750.2	qx017077	SQVFSTAADGQTQVEIK	2	0.000310559	1889.78	904.955	904.955	1.9118e-05	0.0180991		3548392	0
qx017077.12751.12751.2	qx017077	AMLDQLMGTSR	2	0	1889.87	619.798	619.797	0.00214783	0.012396		1831816	0
qx017077.12752.12752.3	qx017077	HGVVPLATYMR	3	0	1889.96	415.226	415.225	0.00134323	0.0124568		294328	0
qx017077.12753.12753.2	qx017077	YALQVWR	2	0.0041184	1890.05	468.264	468.259	0.0110942	0.00936528	No direct match found in Unimod	606668	0
qx017077.12754.12754.2	qx017077	ASGPPVSELITK	2	0.000310559	1890.14	599.836	599.838	-0.00221127	0.0119967		1667414	0
qx017077.12758.12758.2	qx017077	GPLEPSEPAVVAAAR	2	0	1890.49	732.396	732.396	-0.00104941	0.0146479		2684684	0
qx017077.12761.12761.3	qx017077	HCVDPTSFLKPIAK	3	0.00645161	1890.92	538.979	538.289	2.07051	0.0161694	No direct match found in Unimod	1149282	0
qx017077.12762.12762.2	qx017077	GNNIVTYEWAK	2	0	1891.01	647.836	647.825	0.0215981	0.0129567	No direct match found in Unimod	2063232	0
qx017077.12763.12763.3	qx017077	AVLFCLSEDKK	3	0	1891.1	437.233	437.232	0.00179081	0.013117		409436	1
qx017077.12765.12765.2	qx017077	LVSHFVEEFK	2	0	1891.28	631.33	617.827	27.0068	0.0126266	Ser->Asn / Thr->Gln	1819694	0
qx017077.12774.12774.3	qx017077	MILIQDGSQNTNVDKPLR	3	0	1892.24	681.362	681.361	0.00243615	0.0204409		2326716	0
qx017077.12779.12779.3	qx017077	HLESFYEKPPPGLIK	3	0	1892.84	585.988	585.654	1.00197	0.0175796	Label:15N(1)	1551496	0
qx017077.12781.12781.2	qx017077	DAQPSFSAEDIAK	2	0.00234124	1893.03	689.832	689.828	0.00815459	0.0137966		2382498	0
qx017077.12785.12785.2	qx017077	IFDLGR	2	0	1893.54	360.706	360.706	-0.000108847	0.00721411		86784	0
qx017077.12786.12786.2	qx017077	FYVEDLK	2	0	1893.63	457.237	457.237	0.0007674	0.00914475		528268	0
qx017077.12790.12790.2	qx017077	AGPNASIISLK	2	0.00426386	1894.14	535.813	535.814	-0.00174102	0.0107163		1123392	0
qx017077.12796.12796.2	qx017077	ELNPYWK	2	0.000612745	1894.83	475.243	475.243	0.000215552	0.00950485		650168	0
qx017077.12799.12799.3	qx017077	IAWDDEETRDGFR	3	0	1895.37	537.247	537.246	0.00321241	0.0161174		1141118	1
qx017077.12800.12800.3	qx017077	FGYVQHYGLGSACDNVER	3	0	1895.46	691.65	691.315	1.00774	0.0207495	Label:15N(1)	2398088	0
qx017077.12802.12802.2	qx017077	VAGWGYIEEK	2	0.00964067	1895.93	576.298	576.29	0.0150256	0.011526	No direct match found in Unimod	1479630	0
qx017077.12809.12809.2	qx017077	VEALYELLR	2	0.00795455	1896.72	516.759	553.316	-73.1142	0.0103352	No direct match found in Unimod	1282232	0
qx017077.12812.12812.3	qx017077	EAAADQWLVNDPSK	3	0	1897.14	654.974	515.251	419.168	0.0196492	No direct match found in Unimod	961624	0
qx017077.12813.12813.2	qx017077	IISNASCTTNCLAPLAK	2	0.00234124	1897.23	917.464	917.464	0.00035156	0.0183493		3592414	0
qx017077.12817.12817.3	qx017077	TIRYPDPLIK	3	0	1897.75	405.908	405.908	-0.000449551	0.0121772		247892	1
qx017077.12821.12821.2	qx017077	SQVFSTAADGQTQVEIK	2	0.00869565	1898.11	906.411	905.447	1.92884	0.0181282	Xle->Asp	3551850	0
qx017077.12825.12825.2	qx017077	LVVWAADR	2	0	1898.62	465.264	465.264	0.000284964	0.00930528		582752	0
qx017077.12830.12830.4	qx017077	SRQDPGTDRTEDSGLAAGPPEAAGENFAPCSVAPGK	4	0.00488599	1899.23	904.422	904.167	1.02067	0.0361769	Label:15N(1)	3548398	2
qx017077.12833.12833.4	qx017077	SIMAAAGVPVVEGYHGEDQSDQCLKEHAR	4	0	1899.5	789.873	789.372	2.00375	0.0315949	Val->Thr / Label:15N(2) / Glu->Met / O18_STY / Pro->Val	3029672	1
qx017077.12836.12836.2	qx017077	SIFASPESVTGK	2	0	1900.26	611.82	611.819	0.000482447	0.0122364		1771598	0
qx017077.12841.12841.2	qx017077	TPAFAESVTEGDVR	2	0	1901.01	739.86	739.86	0.00149817	0.0147972		2734038	0
qx017077.12844.12844.2	qx017077	TLNYGGIALMWR	2	0	1901.53	698.36	697.866	0.987038	0.0139672	Deamidation / Asn->Asp / Gln->Glu / Label:15N(1)	2447298	0
qx017077.12845.12845.2	qx017077	GTPLDTEVPMER	2	0	1901.61	672.344	672.827	-0.966177	0.0134469	Glu->pyro-Glu+Methyl:2H(2)13C(1) / Asn->Xle	2255806	0
qx017077.12846.12846.2	qx017077	HMTVEEIYK	2	0.00510452	1901.7	575.295	575.284	0.0219337	0.0115059	No direct match found in Unimod	1466792	0
qx017077.12851.12851.5	qx017077	SIMAAAGVPVVEGYHGEDQSDQCLKEHAR	5	0.00947345	1902.31	631.7	631.699	0.000819571	0.031585		1937980	1
qx017077.12852.12852.2	qx017077	ADGYEPPVQESV	2	0.000310559	1902.4	645.795	645.796	-0.00179055	0.0129159		2045394	0
qx017077.12856.12856.3	qx017077	DVVICPDASLEDAKK	3	0	1903.02	534.94	553.947	-57.0207	0.0160482	Trp->Glu / Arg->Val / Asn->Gly / Gln->Ala	1275832	1
qx017077.12860.12860.2	qx017077	MGQMAMGGAMGINNR	2	0.00119725	1903.65	769.836	769.838	-0.00573263	0.0153967		2915660	0
qx017077.12862.12862.3	qx017077	MSAHLQWMVVR	3	0	1904.09	410.554	453.234	-128.04	0.0123166	No direct match found in Unimod	504772	0
qx017077.12864.12864.2	qx017077	AANAAENDFSVSQAEMSSR	2	0	1904.27	992.934	992.937	-0.00514531	0.0198587		3811076	0
qx017077.12866.12866.2	qx017077	AEAGAGSATEFQFR	2	0	1904.72	721.338	721.339	-0.00231787	0.0144268		2608972	0
qx017077.12867.12867.3	qx017077	SIANSDGPTAGSQTPPFKR	3	0.00964067	1904.81	644.316	644.325	-0.0291936	0.0193295	Lys->Gln	2043358	1
qx017077.12870.12870.2	qx017077	VDVAVNCAGIAVASK	2	0.00361211	1905.23	737.399	737.39	0.016845	0.014748	No direct match found in Unimod	2721170	0
qx017077.12871.12871.3	qx017077	ARLEIEPEWAYGKK	3	0.00638298	1905.34	563.971	563.97	0.00129994	0.0169191		1361202	2
qx017077.12875.12875.2	qx017077	SAGGIGVAVSCIR	2	0.000310559	1905.99	623.833	623.832	0.00235555	0.0124767		1871636	0
qx017077.12877.12877.2	qx017077	LLFEMAR	2	0	1906.17	448.782	448.239	1.08621	0.00897564	No direct match found in Unimod	472644	0
qx017077.12880.12880.2	qx017077	TLVSQSNDLSSLR	2	0	1906.44	710.877	710.868	0.018563	0.0142175	No direct match found in Unimod	2538814	0
qx017077.12885.12885.3	qx017077	KKELEEIVQPIISK	3	0.000612745	1907.05	551.998	551.998	0.00139622	0.0165599		1260770	1
qx017077.12887.12887.2	qx017077	LALEQQQLICK	2	0.000310559	1907.48	672.371	672.371	-0.000487558	0.0134474		2256848	0
qx017077.12888.12888.2	qx017077	LQQLPADFGR	2	0	1907.57	572.809	572.809	7.06154e-05	0.0114562		1442398	0
qx017077.12892.12892.3	qx017077	LAEIGAPIQGNREELVER	3	0	1908.08	665.361	665.36	0.00160964	0.0199608		2204032	1
qx017077.12894.12894.2	qx017077	HVVLYPLVAK	2	0	1908.26	570.275	569.853	0.845208	0.0114055	No direct match found in Unimod	1415220	0
qx017077.12895.12895.3	qx017077	KESSEVYFLATQYHGR	3	0	1908.35	639.319	638.983	1.00716	0.0191796	Label:15N(1)	1992870	1
qx017077.12896.12896.3	qx017077	KLPIQEFHLSR	3	0.00426386	1908.44	456.932	456.926	0.018233	0.013708	No direct match found in Unimod	523152	1
qx017077.12899.12899.2	qx017077	MKQVEHILNEK	2	0	1908.86	684.324	684.869	-1.08888	0.0136865	No direct match found in Unimod	2348964	1
qx017077.12903.12903.2	qx017077	SMGGAAIAPPTSLVEK	2	0.00090854	1909.38	772.903	772.903	0.000444732	0.0154581		2934454	0
qx017077.12905.12905.3	qx017077	VVNQGTGKDLDPNNVIIEQEER	3	0	1909.56	823.754	823.086	2.00483	0.0247126	Label:15N(2) / Glu->Met / O18_STY / Pro->Val	3206928	1
qx017077.12909.12909.3	qx017077	AANAAENDFSVSQAEMSSR	3	0	1910.18	662.293	662.294	-0.00117412	0.0198688		2177258	0
qx017077.12913.12913.3	qx017077	KKNPEVPVNFAEFSK	3	0	1910.83	578.98	578.646	1.00218	0.0173694	Label:15N(1)	1492372	1
qx017077.12914.12914.3	qx017077	HLESFYEKPPPGLIK	3	0	1910.93	586.308	585.654	1.96144	0.0175892	Thr->Cys	1551496	0
qx017077.12915.12915.3	qx017077	VLPTEQFHLGK	3	0.00426386	1911.01	423.576	423.571	0.0132927	0.0127073	No direct match found in Unimod	338796	0
qx017077.12917.12917.2	qx017077	FDMFSK	2	0	1911.19	387.678	387.678	-0.000167119	0.00775356		171808	0
qx017077.12922.12922.3	qx017077	PVGPVGFKPETFRK	3	0.00174216	1911.8	520.635	520.296	1.01645	0.0156191	No direct match found in Unimod	1003706	1
qx017077.12931.12931.3	qx017077	VGVKPVGSDPDFQPELSGAGSR	3	0	1912.76	733.708	733.706	0.00479778	0.0220112		2695050	0
qx017077.12933.12933.2	qx017077	VEMSALQK	2	0	1912.94	437.274	453.242	-31.9354	0.00874548	No direct match found in Unimod	506844	0
qx017077.12938.12938.4	qx017077	VGAVDADKHHSLGGQYGVQGFPTIK	4	0	1913.54	646.586	646.33	1.02408	0.0258635	No direct match found in Unimod	2060066	1
qx017077.12941.12941.3	qx017077	THINIVVIGHVDSGK	3	0	1913.97	531.308	530.626	2.04462	0.0159392	No direct match found in Unimod	1088582	0
qx017077.12942.12942.2	qx017077	GWEEGVAQMSVGQR	2	0	1914.06	783.355	767.359	31.992	0.0156671	dihydroxy / Pro->Glu	2902538	0
qx017077.12943.12943.2	qx017077	DSLVTLK	2	0	1914.15	409.237	388.232	42.0108	0.00818474	Acetyl / Ser->Glu	175328	0
qx017077.12946.12946.2	qx017077	GSVLEPEGTVEIK	2	0	1914.57	679.364	679.364	-7.27095e-05	0.0135873		2309594	0
qx017077.12947.12947.3	qx017077	SLGTRPPHVFAIADK	3	0.0082774	1914.66	551.295	551.302	-0.0219929	0.0165388	Lys->Gln	1263986	0
qx017077.12954.12954.2	qx017077	LIPDSIGK	2	0.00694444	1915.44	421.758	421.753	0.0108203	0.00843516	No direct match found in Unimod	325810	0
qx017077.12957.12957.2	qx017077	YGEPGEVFINK	2	0	1915.87	626.813	626.814	-0.00128159	0.0125363		1898442	0
qx017077.12958.12958.2	qx017077	FANLIK	2	0	1915.96	353.218	353.218	-0.000265353	0.00706436		72138	0
qx017077.12959.12959.4	qx017077	SRPEAVSHPLNTVTEDMYTNGSPAPGSPAQVK	4	0	1916.05	835.659	835.158	2.00191	0.0334264	Val->Thr / Label:15N(2) / Glu->Met / O18_STY / Pro->Val	3264016	0
qx017077.12960.12960.2	qx017077	DYPFYER	2	0	1916.14	469.74	495.222	-50.9632	0.0093948	No direct match found in Unimod	802388	0
qx017077.12961.12961.3	qx017077	TAWLDGKHVVFGK	3	0	1916.23	486.602	486.602	0.000167782	0.014598		737942	1
qx017077.12963.12963.3	qx017077	LASQGDSISSQLGPIHPPPR	3	0.00400107	1916.41	686.698	686.692	0.0181693	0.0206009		2362578	0
qx017077.12967.12967.2	qx017077	EYTLTSALK	2	0.00234124	1916.92	513.278	513.279	-0.00187266	0.0102656		945756	0
qx017077.12972.12972.4	qx017077	SRPEAVSHPLNTVTEDMYTNGSPAPGSPAQVK	4	0	1917.53	835.408	835.404	0.0142272	0.0334163		3264022	0
qx017077.12973.12973.2	qx017077	ITGYIIK	2	0.00375839	1917.62	404.252	404.252	-0.000413543	0.00808504		240772	0
qx017077.12975.12975.2	qx017077	NQLTSNPENTVFDAK	2	0	1917.8	839.407	839.408	-0.00117666	0.0167881		3281944	0
qx017077.12978.12978.2	qx017077	VDSAATSGYEIGNPPDYR	2	0.000310559	1918.22	956.441	956.44	0.00263611	0.0191288		3717202	0
qx017077.12979.12979.2	qx017077	VALEVTEDNK	2	0.0087146	1918.31	554.312	559.782	-10.9406	0.0110862	No direct match found in Unimod	1333820	0
qx017077.12980.12980.3	qx017077	LASQGDSISSQLGPIHPPPR	3	0	1918.4	687.034	686.364	2.00963	0.020611	Label:15N(2) / Glu->Met / O18_STY / Pro->Val	2362574	0
qx017077.12984.12984.2	qx017077	LAETQEEISAEVAAK	2	0	1918.92	795.407	795.399	0.0166926	0.0159081	No direct match found in Unimod	3060902	0
qx017077.12986.12986.2	qx017077	LVVWAADR	2	0	1919.08	464.777	465.264	-0.973714	0.00929554	Glu->pyro-Glu+Methyl:2H(2)13C(1)	582752	0
qx017077.12989.12989.4	qx017077	YLYTLVITDKEKAEK	4	0	1919.35	454.505	454.254	1.0053	0.0181802	Label:15N(1)	514018	2
qx017077.12992.12992.2	qx017077	VSGVECMIIANDATVK	2	0	1919.62	862.423	861.924	0.999188	0.0172485	Deamidation / Asn->Asp / Gln->Glu / Label:15N(1)	3380274	0
qx017077.12994.12994.2	qx017077	TLNIFDR	2	0.0041184	1919.8	439.745	439.74	0.0105818	0.00879491	No direct match found in Unimod	426872	0
qx017077.12996.12996.2	qx017077	VTVQVVVVR	2	0	1920.13	558.325	499.821	117.007	0.0111665	Phosphopropargyl	840140	0
qx017077.12999.12999.3	qx017077	YLYTLVITDKEKAEK	3	0	1920.7	605.337	605.336	0.00184426	0.0181601		1724962	2
qx017077.13000.13000.2	qx017077	LEAPELPVK	2	0	1920.79	498.293	498.292	0.00154311	0.00996586		828966	0
qx017077.13001.13001.3	qx017077	TEWLDGKHVVFGK	3	0	1920.88	505.936	505.937	-0.00107034	0.0151781		886446	1
qx017077.13002.13002.2	qx017077	HFEATDILVSK	2	0	1920.97	630.334	630.335	-0.00270927	0.0126067		1925948	0
qx017077.13003.13003.4	qx017077	FADQKNPPNQSSNERPPSLLVIETK	4	0	1921.06	703.117	703.117	-0.002457	0.0281247		2485568	1
qx017077.13007.13007.2	qx017077	CSVLAAANPVYGR	2	0	1921.42	689.349	689.351	-0.00399689	0.013787		2382464	0
qx017077.13009.13009.3	qx017077	ASVPAGGAVAVSAAPGSAAPAAGSAPAAAEEK	3	0	1921.6	925.817	887.787	114.088	0.0277745	No direct match found in Unimod	3482236	0
qx017077.13014.13014.2	qx017077	GAVAFMPEDITK	2	0.00400107	1922.2	639.823	639.824	-0.000405051	0.0127965		2000022	0
qx017077.13016.13016.3	qx017077	YGKIETIEVMEDR	3	0.00426386	1922.38	528.265	528.264	0.00200333	0.0158479		1072088	1
qx017077.13018.13018.3	qx017077	LIDLHSPSEIVK	3	0	1922.54	450.926	450.926	0.000407275	0.0135278		484522	0
qx017077.13022.13022.3	qx017077	VMGFPADKDWEDIKK	3	0.00407332	1923.04	616.649	593.631	69.0546	0.0184995	Ser->Arg	1624256	1
qx017077.13024.13024.2	qx017077	GVEICIATPGR	2	0	1923.22	586.809	586.808	0.000808195	0.0117362		1559742	0
qx017077.13034.13034.2	qx017077	ATGANATPLDFPSKK	2	0	1924.32	780.407	780.407	-0.000206816	0.0156081		2975726	1
qx017077.13035.13035.2	qx017077	LLQLVEDR	2	0	1924.41	493.288	493.287	0.000364025	0.00986575		789192	0
qx017077.13036.13036.2	qx017077	LDYVIEYTK	2	0.0082774	1924.5	572.304	572.3	0.00753168	0.0114461		1441846	0
qx017077.13038.13038.4	qx017077	TAWLDGKHVVFGK	4	0	1924.67	366.202	365.203	3.99765	0.0146481	Label:15N(4) / kynurenin / Pro->Thr / Label:13C(2)15N(2) / Label:13C(3)15N(1) / double_O18	102744	1
qx017077.13040.13040.2	qx017077	NLSQIVSYQTR	2	0	1924.86	662.348	655.341	14.0141	0.013247	Methyl / Asp->Glu / Gly->Ala / Ser->Thr / Val->Xle / Asn->Gln	2128500	0
qx017077.13041.13041.2	qx017077	SSGIHVALVTGGNK	2	0	1924.95	691.378	691.375	0.00602581	0.0138276		2402430	0
qx017077.13043.13043.2	qx017077	DQQGLSSTSTLTVAVK	2	0.000310559	1925.13	817.917	817.933	-0.0327363	0.0163583	Lys->Gln	3173076	0
qx017077.13049.13049.2	qx017077	ECADLWPR	2	0	1925.85	523.74	523.74	0.000673879	0.0104748		1023092	0
qx017077.13050.13050.3	qx017077	YYVTIIDAPGHR	3	0	1925.92	468.914	468.914	0.000327347	0.0140674		606896	0
qx017077.13052.13052.2	qx017077	VAASVLNPYVK	2	0	1926.1	580.838	580.837	0.000532227	0.0116168		1513706	0
qx017077.13061.13061.3	qx017077	KLCLNICVGESGDR	3	0.000310559	1927.06	540.932	540.933	-0.00239847	0.016228		1167204	1
qx017077.13062.13062.2	qx017077	KIAFSATR	2	0.00375839	1927.15	447.261	447.264	-0.0052081	0.00894522		466570	1
qx017077.13063.13063.2	qx017077	LLGLGSASGSVGR	2	0	1927.24	587.333	587.333	-0.000123256	0.0117467		1570258	0
qx017077.13064.13064.2	qx017077	ASGVQVADEVCR	2	0	1927.33	666.811	666.814	-0.00620999	0.0133362		2208844	0
qx017077.13068.13068.2	qx017077	LIDLHSPSEIVK	2	0	1927.85	675.885	675.885	0.000969875	0.0135177		2280364	0
qx017077.13071.13071.2	qx017077	ASGPPVSELITK	2	0	1928.27	599.838	599.838	0.000474273	0.0119968		1667414	0
qx017077.13073.13073.3	qx017077	ILESHQFSPHNHAK	3	0.0072904	1928.45	482.913	549.274	-199.085	0.0144874	No direct match found in Unimod	1243162	0
qx017077.13074.13074.2	qx017077	SFATAFR	2	0.00964067	1928.54	400.204	400.208	-0.00964602	0.00800407	No direct match found in Unimod	224658	0
qx017077.13084.13084.3	qx017077	SKDIFDQLAK	3	0.00677412	1929.59	388.88	388.88	8.9853e-05	0.0116664		177606	1
qx017077.13086.13086.2	qx017077	LGDLYEEEMR	2	0	1929.77	627.788	627.787	0.00156442	0.0125558		1902480	0
qx017077.13087.13087.2	qx017077	GVVLCTFTR	2	0.000310559	1929.86	526.781	526.782	-0.00050812	0.0105356		1050190	0
qx017077.13097.13097.2	qx017077	CYTNHALSYDQAK	2	0	1931.05	763.355	785.851	-44.9918	0.0152671	No direct match found in Unimod	3004080	0
qx017077.13102.13102.3	qx017077	AQAVHPGYGFLSENKEFAR	3	0.000310559	1931.5	708.023	708.017	0.0185055	0.0212407		2519124	1
qx017077.13105.13105.3	qx017077	GAFFMDEDEEVYKR	3	0.00174216	1931.92	584.925	584.591	1.00264	0.0175478	Label:15N(1)	1542338	1
qx017077.13107.13107.3	qx017077	LLVEEIKGEILLK	3	0.00638298	1932.11	499.64	499.648	-0.0253315	0.0149892	Lys->Gln	836796	1
qx017077.13108.13108.3	qx017077	MVMIQDGPLPTGADKPLR	3	0	1932.2	652.342	652.341	0.00135758	0.0195702		2105094	0
qx017077.13110.13110.3	qx017077	LPAAGVGDMVMATVKK	3	0.000310559	1932.38	535.291	535.29	0.00241028	0.0160587		1126960	1
qx017077.13115.13115.3	qx017077	AVHPGYGFLSENKEFAR	3	0.00407332	1932.98	530.286	641.323	-333.111	0.0159086	No direct match found in Unimod	2014652	1
qx017077.13116.13116.3	qx017077	GPPDFSSDEEREPTPVLGSGAAAAGR	3	0.000612745	1933.07	857.412	857.409	0.00909484	0.0257224		3360006	1
qx017077.13117.13117.2	qx017077	DLTFLK	2	0	1933.16	346.702	368.716	-44.0263	0.00693405	Thr->Gly	109800	0
qx017077.13127.13127.2	qx017077	YYVTIIDAPGHR	2	0	1934.22	702.868	702.867	0.00104253	0.0140574		2483912	0
qx017077.13128.13128.3	qx017077	IDLHSPSEIVK	3	0.00619579	1934.31	563.623	413.231	451.175	0.0169087	No direct match found in Unimod	284582	0
qx017077.13129.13129.3	qx017077	NLDSTTVAIHDEEIYCK	3	0	1934.4	670.32	669.982	1.01248	0.0201096	Label:15N(1)	2235834	0
qx017077.13131.13131.2	qx017077	LIEIASRELEK	2	0.00619579	1934.73	723.863	650.877	145.973	0.0144773	No direct match found in Unimod	2088448	1
qx017077.13134.13134.3	qx017077	VIFKPPDPDNTFLSR	3	0.00119725	1935	582.652	582.646	0.0202416	0.0174796	Gln->Lys	1530958	0
qx017077.13137.13137.3	qx017077	YGQFSGLNPGGRPITPPR	3	0.00288767	1935.27	638.671	638.671	0.000443912	0.0191601		1997594	0
qx017077.13139.13139.2	qx017077	VAIMVSGR	2	0.0041184	1935.45	424.731	424.737	-0.0110936	0.00849462	No direct match found in Unimod	344176	0
qx017077.13141.13141.3	qx017077	EAAADQWLVNDPSK	3	0	1935.78	654.973	515.251	419.167	0.0196492	No direct match found in Unimod	961624	0
qx017077.13144.13144.2	qx017077	NSLESYAFNMK	2	0	1936.21	660.301	660.3	0.000487593	0.013206		2166716	0
qx017077.13146.13146.2	qx017077	ASNLLYGQLK	2	0	1936.39	553.814	553.814	0.000212106	0.0110763		1275260	0
qx017077.13148.13148.3	qx017077	AEWQVYKEEISR	3	0	1936.72	513.26	513.26	0.00203321	0.0153978		944280	1
qx017077.13149.13149.2	qx017077	FPGQLNADLR	2	0.000310559	1936.81	565.802	565.801	0.00203455	0.011316		1379842	0
qx017077.13150.13150.3	qx017077	GNKPWISLPR	3	0	1936.9	389.892	389.893	-0.000361144	0.0116968		179256	0
qx017077.13156.13156.2	qx017077	LLTTLQSAQGQK	2	0.00510452	1937.6	644.361	644.367	-0.011685	0.0128872		2041286	0
qx017077.13161.13161.3	qx017077	LEEDINSSMTNSTAASRPPVTLR	3	0.000310559	1938.2	830.416	830.415	0.00233859	0.0249125		3239238	0
qx017077.13162.13162.3	qx017077	LIDLHSPSEIVK	3	0	1938.27	545.635	450.926	284.127	0.016369	No direct match found in Unimod	484522	0
qx017077.13164.13164.3	qx017077	SAGVQCFGPTAEAAQLESSKR	3	0	1938.45	732.021	732.023	-0.00581873	0.0219606		2687450	1
qx017077.13168.13168.4	qx017077	AQAVHPGYGFLSENKEFAR	4	0	1938.95	531.019	531.018	0.00134664	0.0212407		1090476	1
qx017077.13171.13171.4	qx017077	SVQLASQFPGAITLTHSGGHFIPAAAPQR	4	0	1939.2	744.372	740.644	14.9122	0.0297749	No direct match found in Unimod	2740200	0
qx017077.13178.13178.2	qx017077	ECADLWPR	2	0	1939.94	522.778	523.74	-1.92401	0.0104556	No direct match found in Unimod	1023092	0
qx017077.13186.13186.2	qx017077	SVMATASR	2	0.00619579	1940.82	473.281	411.711	123.14	0.00946561	No direct match found in Unimod	277416	0
qx017077.13187.13187.3	qx017077	SIYGERFPDENFK	3	0.000310559	1940.91	534.592	534.591	0.000648485	0.0160377		1121512	1
qx017077.13192.13192.2	qx017077	LLGLGSASGSVGR	2	0	1941.47	588.233	587.333	1.80011	0.0117647	No direct match found in Unimod	1570258	0
qx017077.13197.13197.2	qx017077	TDPGTVFVMNK	2	0	1942.08	605.306	604.803	1.00655	0.0121061	Label:15N(1)	1715700	0
qx017077.13201.13201.3	qx017077	QQPPEPEWIGDGESTSPSDKVVK	3	0	1942.44	837.742	837.406	1.00562	0.0251322	Deamidation / Asn->Asp / Gln->Glu / Label:15N(1)	3273006	1
qx017077.13203.13203.2	qx017077	TGTCGYCGLQFR	2	0.00677412	1942.78	710.31	710.311	-0.0010588	0.0142062		2538728	0
qx017077.13204.13204.2	qx017077	NLDSTTVAIHDEEIYCK	2	0.00174216	1942.87	1004.97	1004.47	1.00169	0.0200994	Deamidation / Asn->Asp / Gln->Glu / Label:15N(1)	3841060	0
qx017077.13207.13207.3	qx017077	VDPVYIHLAER	3	0	1943.1	438.241	437.907	1.00296	0.0131472	Label:15N(1)	414478	0
qx017077.13208.13208.2	qx017077	TSMETALALEK	2	0	1943.19	597.22	597.308	-0.175192	0.0119444	No direct match found in Unimod	1657750	0
qx017077.13210.13210.3	qx017077	SAGVQCFGPTAEAAQLESSKR	3	0	1943.37	732.691	732.023	2.00395	0.0219807	Label:15N(2) / Glu->Met / O18_STY / Pro->Val	2687450	1
qx017077.13213.13213.2	qx017077	EASFEYLQNEGER	2	0	1943.79	786.35	786.352	-0.00469896	0.015727		3010014	0
qx017077.13214.13214.3	qx017077	TVITEEFKVPDK	3	0	1943.87	469.26	469.257	0.0071385	0.0140778		612904	1
qx017077.13220.13220.2	qx017077	EASFEYLQNEGER	2	0	1944.41	787.352	786.352	2.00018	0.015747	Label:15N(2) / Glu->Met / O18_STY / Pro->Val	3010014	0
qx017077.13225.13225.2	qx017077	KFLDGIYVSEK	2	0	1945.02	649.852	649.853	-0.00189519	0.012997		2080006	1
qx017077.13229.13229.2	qx017077	ALLVVVNALLR	2	0	1945.37	578.824	590.892	-24.1372	0.0115765	No direct match found in Unimod	1592586	0
qx017077.13233.13233.3	qx017077	IFELTELRDNLAK	3	0	1945.93	521.274	521.619	-1.03615	0.0156382	Lysaminoadipicsealde	1008780	1
qx017077.13237.13237.2	qx017077	LVVPASQCGSLIGK	2	0	1946.44	715.399	715.39	0.0197391	0.014308	No direct match found in Unimod	2571462	0
qx017077.13248.13248.2	qx017077	QVIGPLTEGQR	2	0	1947.8	585.336	599.333	-27.9944	0.0117067	OxPro / Asp->Ser / Glu->Thr	1672490	0
qx017077.13249.13249.2	qx017077	LCYYIGATDDAATK	2	0.000310559	1947.89	781.363	781.364	-0.00100848	0.0156273		2983644	0
qx017077.13252.13252.2	qx017077	QTPVPDKK	2	0.00619579	1948.31	551.308	456.761	189.094	0.0110262	No direct match found in Unimod	524858	1
qx017077.13254.13254.2	qx017077	LCYYIGATDDAATK	2	0	1948.48	781.405	781.364	0.0833421	0.0156281	No direct match found in Unimod	2983644	0
qx017077.13261.13261.2	qx017077	YVIYIER	2	0	1949.63	478.266	478.266	-0.000714131	0.00956531		678150	0
qx017077.13262.13262.2	qx017077	MNDTVTIR	2	0	1949.72	496.248	496.247	0.000738706	0.00992496		814180	0
qx017077.13267.13267.2	qx017077	SIYGERFPDENFK	2	0	1950.33	801.383	801.383	-0.00135239	0.0160277		3094546	1
qx017077.13268.13268.2	qx017077	IMNTFSVVPSPK	2	0	1950.42	668.853	668.352	1.00168	0.0133771	Label:15N(1)	2226648	0
qx017077.13277.13277.2	qx017077	NVGTGLVGAPACGDVMK	2	0	1951.64	823.906	823.405	1.00145	0.0164781	Label:15N(1)	3205354	0
qx017077.13278.13278.3	qx017077	YLSSVSSQETQGGPLAPMTGTIEK	3	0	1951.73	833.075	833.076	-0.0010934	0.0249923		3255562	0
qx017077.13281.13281.2	qx017077	FKINPK	2	0.00510452	1952.16	373.736	373.732	0.0083418	0.00747472	No direct match found in Unimod	122230	1
qx017077.13282.13282.2	qx017077	LCYYIGATDDAATK	2	0	1952.25	782.367	781.364	2.00583	0.0156473	Label:15N(2) / Glu->Met / O18_STY / Pro->Val	2983644	0
qx017077.13283.13283.2	qx017077	ELSLYELHR	2	0	1952.34	580.312	580.309	0.00699638	0.0116062		1507580	0
qx017077.13287.13287.3	qx017077	TLAPTWEELSKK	3	0.0041184	1952.96	468.257	468.257	-0.000611241	0.0140477		605858	1
qx017077.13289.13289.2	qx017077	ECADLWPR	2	0	1953.14	523.785	523.74	0.0906397	0.0104757	No direct match found in Unimod	1023092	0
qx017077.13293.13293.3	qx017077	SIMAAAGVPVVEGYHGEDQSDQCLK	3	0	1953.66	893.413	893.079	1.00163	0.0268024	Deamidation / Asn->Asp / Gln->Glu / Label:15N(1)	3507806	0
qx017077.13296.13296.2	qx017077	VATVAGSAAK	2	0	1954.19	421.758	437.753	-31.9896	0.00843517	Glu->Pro	414442	0
qx017077.1330.1330.2	qx017077	TGAQELLR	2	0.00231481	382.322	316.18	444.251	-256.142	0.0063236	No direct match found in Unimod	454616	0
qx017077.13300.13300.3	qx017077	SIMAAAGVPVVEGYHGEDQSDQCLK	3	0	1954.81	893.746	893.079	2.00139	0.0268124	Val->Thr / Label:15N(2) / Glu->Met / O18_STY / Pro->Val	3507806	0
qx017077.13304.13304.2	qx017077	YLSSVSSQETQGGPLAPMTGTIEK	2	0.00869565	1955.33	1250.11	1249.11	2.00783	0.0250023	Label:15N(2) / Glu->Met / O18_STY / Pro->Val	4158844	0
qx017077.13308.13308.3	qx017077	GSRPPLILQSQSLPCSSPR	3	0	1955.95	694.037	694.037	-1.87903e-05	0.0208211		2421178	0
qx017077.13313.13313.2	qx017077	DMYDQVLK	2	0	1956.89	506.245	506.244	0.000844162	0.0101249		888656	0
qx017077.13314.13314.3	qx017077	FVNVVPTFGKK	3	0	1956.97	412.576	412.576	-0.000529668	0.0123773		279376	1
qx017077.13316.13316.2	qx017077	TFELISVIK	2	0.00772552	1957.15	525.307	525.316	-0.0172699	0.0105061	No direct match found in Unimod	1046178	0
qx017077.13317.13317.3	qx017077	ISNYGWDQSDKFVK	3	0.000310559	1957.23	563.278	563.27	0.0238048	0.0168983	Gln->Lys	1363968	1
qx017077.13321.13321.3	qx017077	NDEELNKLLGK	3	0.000310559	1957.75	424.898	424.898	-0.000943685	0.0127469		342544	1
qx017077.13322.13322.2	qx017077	NDEELNKLLGK	2	0.005345	1957.84	636.844	636.843	0.000320819	0.0127369		1977526	1
qx017077.13325.13325.2	qx017077	SVPTWLK	2	0.00090854	1958.37	415.742	415.742	-0.000276119	0.00831484		297162	0
qx017077.13331.13331.4	qx017077	TQHEEFVTSLAQQQQQQQQQQQQLQMPQMEAEVK	4	0	1959.07	1029.74	1025.49	16.9952	0.0411894	Pro->Asn / Asn->Met / Ammonium / D3-Me-ester	3887610	0
qx017077.13332.13332.2	qx017077	DDEVICTSFYSK	2	0	1959.14	544.796	732.322	-375.051	0.0108959	No direct match found in Unimod	2683346	0
qx017077.13333.13333.2	qx017077	FVNVVPTFGKK	2	0	1959.23	618.362	618.361	0.00107053	0.0123672		1825522	1
qx017077.13339.13339.2	qx017077	AINQQTGAFVEISR	2	0	1959.99	767.405	767.405	-0.000184347	0.0153481		2900768	0
qx017077.13340.13340.2	qx017077	NDEELNKLLGK	2	0	1960.08	637.846	636.843	2.00459	0.0127569	Label:15N(2) / Glu->Met / O18_STY / Pro->Val	1977526	1
qx017077.13342.13342.2	qx017077	ASLNGADIYSGCCTLK	2	0.00361211	1960.26	865.9	865.89	0.0203648	0.017318	Gln->Lys	3393704	0
qx017077.13349.13349.3	qx017077	AQRIEYDCELVPR	3	0	1961.16	531.936	550.275	-55.0163	0.0159581	No direct match found in Unimod	1249078	1
qx017077.13352.13352.3	qx017077	PSKGPLQSVQVFGR	3	0	1961.69	500.616	500.616	0.000360929	0.0150185		845938	1
qx017077.13354.13354.2	qx017077	LLIGDNDNAK	2	0.00619579	1961.87	519.139	536.785	-35.2917	0.0103828	No direct match found in Unimod	1134532	0
qx017077.13357.13357.2	qx017077	LAETQEEISAEVAAK	2	0.000310559	1962.14	794.907	794.907	0.000708587	0.0158981		3055318	0
qx017077.13361.13361.3	qx017077	FCEVAKENGMDVFR	3	0	1962.66	567.927	568.257	-0.989315	0.0170378	Amide / Asp->Asn / Glu->Gln / Glu->pyro-Glu+Methyl:2H(2)13C(1)	1405544	1
qx017077.13366.13366.2	qx017077	TYNASITLQQQLK	2	0	1963.26	754.41	754.409	0.00142199	0.0150882		2828326	0
qx017077.13369.13369.2	qx017077	AFPNPYADYNK	2	0.00657895	1963.53	650.299	650.304	-0.0100553	0.013006		2084810	0
qx017077.13378.13378.2	qx017077	AKDFIER	2	0	1964.65	461.237	461.243	-0.0112844	0.00922475	No direct match found in Unimod	554168	1
qx017077.13379.13379.2	qx017077	VPLPVIAELPPK	2	0.00231481	1964.74	575.828	636.9	-122.144	0.0115166	No direct match found in Unimod	1980402	0
qx017077.13382.13382.3	qx017077	NNLRDWLR	3	0.000310559	1965.25	362.865	362.865	-0.000255301	0.0108859		93328	1
qx017077.13383.13383.2	qx017077	PQFGLFSK	2	0	1965.33	429.219	462.253	-66.0673	0.00858438	No direct match found in Unimod	563910	0
qx017077.13384.13384.2	qx017077	SLFSLK	2	0.0041184	1965.42	347.71	347.71	-2.83912e-05	0.00695421		60864	0
qx017077.13385.13385.2	qx017077	YVLALVKK	2	0.00407332	1965.51	376.209	488.813	-225.209	0.00752417	No direct match found in Unimod	754600	1
qx017077.13388.13388.3	qx017077	EQQIVIQSSGGLSKDDIENMVK	3	0	1966.08	812.411	812.076	1.00565	0.0243723	Deamidation / Asn->Asp / Gln->Glu / Label:15N(1)	3148354	1
qx017077.13390.13390.3	qx017077	VRDKLNNLVLFDK	3	0	1966.24	525.308	525.307	0.00248677	0.0157592		1047012	2
qx017077.13392.13392.4	qx017077	QQSHFAMMHGGTGFAGIDSSSPEVK	4	0	1966.42	652.55	652.546	0.0193244	0.026102		2105988	0
qx017077.13393.13393.2	qx017077	VNFTVDQIR	2	0	1966.51	547.27	546.296	1.94886	0.0109454	Xle->Asp	1222636	0
qx017077.13395.13395.2	qx017077	DVFNEKPSK	2	0	1966.69	476.743	532.275	-111.062	0.00953487	No direct match found in Unimod	1099638	0
qx017077.13396.13396.2	qx017077	PPGNAFNAPSQGLQFQR	2	0	1966.78	914.407	914.958	-1.10284	0.0182881	No direct match found in Unimod	3582918	0
qx017077.13405.13405.2	qx017077	LLTQDEGPALVPGGR	2	0	1967.79	761.914	761.915	-0.00154247	0.0152383		2868084	0
qx017077.13406.13406.2	qx017077	ILLWDR	2	0.00288767	1967.88	408.248	408.242	0.0108035	0.00816495	No direct match found in Unimod	260052	0
qx017077.13407.13407.2	qx017077	EAGIAASITAK	2	0.00619579	1967.97	606.309	516.29	180.037	0.0121262	No direct match found in Unimod	970200	0
qx017077.13408.13408.2	qx017077	FPLNGYCR	2	0.00510452	1968.06	514.239	514.237	0.00368029	0.0102848		953750	0
qx017077.13411.13411.2	qx017077	LVTDQNISENWR	2	0.00621118	1968.33	737.87	737.868	0.00495556	0.0147574		2718824	0
qx017077.13412.13412.2	qx017077	NTNEMFAIK	2	0	1968.42	771.833	542.261	459.145	0.0154367	No direct match found in Unimod	1185172	0
qx017077.13416.13416.2	qx017077	AITGASLADIMAK	2	0	1968.94	639.342	639.342	-0.000409835	0.0127868		1998092	0
qx017077.13423.13423.2	qx017077	AGSGAGGGGSAEQLDALVK	2	0	1969.83	822.913	844.416	-43.0062	0.0164583	Arg->Xle / Asn->Ala	3301708	0
qx017077.13424.13424.2	qx017077	LLAEPAGGLVGER	2	0	1969.92	641.863	641.362	1.00303	0.0128373	Label:15N(1)	2017702	0
qx017077.13426.13426.2	qx017077	YSCGEFGHIQK	2	0.00231481	1970.25	734.804	663.301	143.007	0.0146961	No direct match found in Unimod	2192536	0
qx017077.13429.13429.4	qx017077	SMGGAAIAPPTSLVEKDKELPR	4	0.00510452	1970.52	567.558	567.557	0.00272211	0.0227023		1401814	2
qx017077.13431.13431.2	qx017077	WLDGGRRGK	2	0.00375839	1970.69	543.796	543.794	0.00348119	0.0108759		1196508	2
qx017077.13436.13436.2	qx017077	VELCSFSGYK	2	0.00119725	1971.3	595.279	595.282	-0.00447547	0.0119056		1640846	0
qx017077.13439.13439.2	qx017077	LLASQGSQGAPLLSTPK	2	0	1971.8	834.973	834.962	0.0214716	0.0166995	Gln->Lys	3257928	0
qx017077.13440.13440.3	qx017077	SMGGAAIAPPTSLVEKDKELPR	3	0	1971.89	756.741	756.407	1.00341	0.0227022	Deamidation / Asn->Asp / Gln->Glu / Label:15N(1)	2839596	2
qx017077.13442.13442.2	qx017077	NVVVIHPDFR	2	0.00638298	1972.23	598.33	598.333	-0.00607585	0.0119666		1664046	0
qx017077.13444.13444.2	qx017077	NQASEEEDELGELR	2	0.00619579	1972.4	628.833	809.863	-362.06	0.0125767	No direct match found in Unimod	3135332	0
qx017077.13450.13450.2	qx017077	SFPATGCQK	2	0.00288767	1973.1	498.233	498.234	-0.00313656	0.00996466		831034	0
qx017077.13451.13451.2	qx017077	CQAVIQELRK	2	0	1973.19	600.332	622.843	-45.0206	0.0120066	No direct match found in Unimod	1857560	1
qx017077.13453.13453.2	qx017077	TWFVEDINR	2	0.00231481	1973.37	440.732	590.293	-299.123	0.00881464	No direct match found in Unimod	1599636	0
qx017077.13455.13455.3	qx017077	EAAADQWLVNDPSK	3	0	1973.7	654.974	515.251	419.168	0.0196492	No direct match found in Unimod	961624	0
qx017077.13462.13462.3	qx017077	SLPDLGLRQENIR	3	0	1974.6	504.618	504.611	0.0220246	0.0151385	Gln->Lys	878334	1
qx017077.13466.13466.3	qx017077	GIYAYGFEKPSAIQQR	3	0.000310559	1975.11	609.985	609.984	0.000669108	0.0182995		1751950	0
qx017077.13468.13468.3	qx017077	MAEPDLECEQIRLK	3	0.00957447	1975.29	589.969	577.952	36.0535	0.0176991	Label:13C(6)15N(2)+Dimethyl	1485110	1
qx017077.13470.13470.3	qx017077	SFFDNISCDDNRER	3	0	1975.47	592.254	592.253	0.00276752	0.0177676		1614898	1
qx017077.13474.13474.2	qx017077	ELGLSFQK	2	0.00426386	1976.38	461.749	461.748	0.00206942	0.00923497		555016	0
qx017077.13478.13478.2	qx017077	GAEEMETVIPVDVMR	2	0	1976.9	855.402	846.403	17.9989	0.017108	Fphe / Pro->HAVA	3312014	0
qx017077.1348.1348.2	qx017077	YNSEVVDK	2	0.0087146	387.431	350.142	477.232	-254.181	0.00700284	No direct match found in Unimod	670700	0
qx017077.13482.13482.2	qx017077	GLIEVKTDEFPR	2	0	1977.26	710.921	702.38	17.0812	0.0142184	13C6-15N2-D9	2478964	1
qx017077.13484.13484.3	qx017077	SLADLQNDEVAFRK	3	0.00864362	1977.69	535.946	535.946	0.000644898	0.0160784		1128882	1
qx017077.13485.13485.2	qx017077	DLAGSIIGK	2	0.00638298	1977.78	437.256	437.256	-5.9634e-05	0.00874511		409658	0
qx017077.13487.13487.2	qx017077	SLGGEAAVR	2	0.00621118	1978.11	430.244	430.235	0.0168168	0.00860487	No direct match found in Unimod	374256	0
qx017077.13489.13489.3	qx017077	QPEGTGMIDEEFTVAR	3	0	1978.29	598.263	599.277	-3.0419	0.0179479	No direct match found in Unimod	1672424	0
qx017077.13490.13490.2	qx017077	TTPSYVAFTDTER	2	0	1978.38	744.353	744.354	-0.00164088	0.0148871		2765752	0
qx017077.13492.13492.3	qx017077	SIYGERFPDENFK	3	0	1978.72	534.592	534.591	0.000648485	0.0160377		1121512	1
qx017077.13493.13493.3	qx017077	IGGDAATTVNNSTPDFGFGGQKR	3	0	1978.81	771.044	770.708	1.00764	0.0231313	Label:15N(1)	2920276	1
qx017077.13494.13494.2	qx017077	YTMPDPR	2	0.00755149	1978.9	448.208	448.203	0.010722	0.00896416	No direct match found in Unimod	475400	0
qx017077.13495.13495.2	qx017077	SHTILLVQPTK	2	0	1978.99	639.876	639.874	0.00244675	0.0127975		2004080	0
qx017077.13496.13496.2	qx017077	MNINGQWEGEVNGR	2	0.000310559	1979.08	802.87	802.86	0.0200361	0.0160574	No direct match found in Unimod	3098672	0
qx017077.13498.13498.2	qx017077	QGYVLSSIEGR	2	0	1979.41	604.817	604.817	1.66987e-05	0.0120963		1714484	0
qx017077.13501.13501.2	qx017077	GAEEMETVIPVDVMR	2	0	1979.68	854.901	846.403	16.9972	0.017098	Pro->Asn / Asn->Met	3312014	0
qx017077.13504.13504.3	qx017077	GAEEMETVIPVDVMR	3	0	1980.11	570.27	564.604	16.9989	0.0171081	Pro->Asn / Asn->Met	1371274	0
qx017077.13506.13506.4	qx017077	EVEMGPFKHTVDDGLDIR	4	0.00755149	1980.29	519.253	519.253	-2.20631e-05	0.0207701		993488	1
qx017077.13509.13509.3	qx017077	IGGDAATTVNNSTPDFGFGGQKR	3	0	1980.55	770.707	770.708	-0.00511792	0.0231212		2920276	1
qx017077.13515.13515.2	qx017077	NQVAMNPTNTVFDAK	2	0	1981.25	825.401	825.401	-0.000267236	0.016508		3215512	0
qx017077.13518.13518.2	qx017077	LYPVLQQSLVR	2	0	1981.52	619.881	679.893	-120.025	0.0123976	No direct match found in Unimod	2311408	0
qx017077.13520.13520.2	qx017077	YGTMVFVR	2	0.0041184	1981.7	486.761	486.752	0.0171155	0.00973522	No direct match found in Unimod	739138	0
qx017077.13523.13523.2	qx017077	TTPSVVAFTADGER	2	0	1981.97	725.866	725.862	0.00654501	0.0145173		2642014	0
qx017077.13526.13526.3	qx017077	LFCTSCNVVLNHVR	3	0	1982.43	573.621	573.62	0.00203149	0.0172086		1450724	0
qx017077.13529.13529.2	qx017077	ESYSIYVYK	2	0	1982.7	576.285	576.285	0.000257586	0.0115257		1474022	0
qx017077.13530.13530.2	qx017077	IGGGIDVPVPR	2	0	1982.79	540.314	540.314	0.00061056	0.0108063		1166698	0
qx017077.13531.13531.3	qx017077	KLLASANLEEVTMK	3	0.00375839	1982.88	516.29	516.288	0.00373473	0.0154887		972606	1
qx017077.13535.13535.2	qx017077	ESTGAQVQVAGDMLPNSTER	2	0	1983.4	1046.49	1045.49	1.99521	0.0209298	Val->Thr / Label:15N(2) / Glu->Met / O18_STY / Pro->Val	3926782	0
qx017077.13536.13536.2	qx017077	GAEEMETVIPVDVMR	2	0	1983.49	854.399	846.403	15.993	0.017088	thiocarboxy / Ser->Cys / Hydroxylation / Ala->Ser / Phe->Tyr	3312014	0
qx017077.13537.13537.2	qx017077	YDGIILPGK	2	0	1983.58	488.279	488.279	-0.000134825	0.00976558		754392	0
qx017077.13541.13541.2	qx017077	SADLTGLEK	2	0	1983.94	439.74	467.248	-55.0168	0.00879479	No direct match found in Unimod	597904	0
qx017077.13545.13545.2	qx017077	ETVSEESNVLCLSK	2	0	1984.45	797.885	797.885	0.000342608	0.0159577		3070416	0
qx017077.13547.13547.3	qx017077	VFDKDGNGYISAAELR	3	0	1984.63	585.628	599.964	-43.0087	0.0175688	Arg->Xle / Asn->Ala	1674062	0
qx017077.13549.13549.3	qx017077	RECPSDECGAGVFMASHFDR	3	0	1984.81	776.658	776.658	0.00118136	0.0232997		2956674	1
qx017077.13552.13552.2	qx017077	AVDITLLFR	2	0	1985.26	567.324	524.313	86.0214	0.0113465	No direct match found in Unimod	1030974	0
qx017077.13558.13558.2	qx017077	GVEICIATPGR	2	0	1985.95	558.297	586.808	-57.0218	0.0111659	Arg->Val / Asn->Gly / Gln->Ala	1559742	0
qx017077.13559.13559.3	qx017077	MVMIQDGPLPTGADKPLR	3	0	1986.04	652.343	652.341	0.005061	0.0195703		2105094	0
qx017077.13565.13565.2	qx017077	AVDSLVPIGR	2	0.000310559	1986.73	513.802	513.801	0.00152489	0.010276		944760	0
qx017077.13566.13566.3	qx017077	ESTGAQVQVAGDMLPNSTER	3	0.00262314	1986.82	697.667	697.66	0.0199727	0.02093		2442778	0
qx017077.13572.13572.3	qx017077	MVNHFIAEFK	3	0	1987.78	412.546	412.546	-0.000271139	0.0123764		281074	0
qx017077.13573.13573.2	qx017077	YKITDIIGK	2	0	1987.87	525.813	525.813	-0.000189737	0.0105163		1047416	1
qx017077.13575.13575.2	qx017077	LLETESFQMNR	2	0.0041184	1988.31	684.336	684.335	0.00282469	0.0136867		2348444	0
qx017077.13582.13582.3	qx017077	NIQFEAFHVFK	3	0	1989.09	427.883	460.903	-99.0611	0.0128365	No direct match found in Unimod	551190	0
qx017077.13583.13583.3	qx017077	KSQIHDIVLVGGSTR	3	0.00795455	1989.18	608.012	537.306	212.118	0.0182403	No direct match found in Unimod	1141898	1
qx017077.13584.13584.2	qx017077	SLGAVVFSR	2	0	1989.27	468.269	468.269	-0.000148264	0.00936538		605356	0
qx017077.13587.13587.4	qx017077	VGTVIGSNKLEQMPSKEDAIEHFMK	4	0	1989.7	702.105	701.854	1.00137	0.0280842	Deamidation / Asn->Asp / Gln->Glu / Label:15N(1)	2476232	2
qx017077.13589.13589.3	qx017077	DMAAPGTSSVPAPTAGNAEKLEIAK	3	0	1989.88	810.083	809.413	2.01001	0.0243025	Label:15N(2) / Glu->Met / O18_STY / Pro->Val	3132806	1
qx017077.13590.13590.2	qx017077	VAVEYLDPSPEVQK	2	0	1989.97	787.407	787.409	-0.00474601	0.0157481		3019476	0
qx017077.13593.13593.2	qx017077	YEWDVAEAR	2	0	1990.5	569.762	569.762	0.000278583	0.0113952		1420430	0
qx017077.13598.13598.3	qx017077	GKPLALVEEIR	3	0.00600962	1991.11	408.915	408.915	0.000516773	0.0122675		259510	0
qx017077.13604.13604.2	qx017077	LLQEDSSPLLR	2	0	1991.82	635.854	635.854	0.000215638	0.0127171		1968766	0
qx017077.13607.13607.3	qx017077	NPPNQSSNERPPSLLVIETK	3	0	1992.25	741.062	741.053	0.024286	0.0222318	Gln->Lys	2745256	0
qx017077.13609.13609.2	qx017077	LFEMAYK	2	0	1992.41	451.229	451.228	0.00107062	0.00902457		490866	0
qx017077.13610.13610.2	qx017077	QITVNDLPVGR	2	0	1992.5	606.34	606.341	-0.00112488	0.0121268		1730370	0
qx017077.13612.13612.3	qx017077	LLQSLEEFKEDIDYR	3	0	1992.83	633.314	633.323	-0.0252486	0.0189994	Lys->Gln	1952304	1
qx017077.13615.13615.4	qx017077	GVTIPYRPKPSSSPVIFAGGQDR	4	0.000310559	1993.09	608.079	608.079	0.000589614	0.0243232		1743778	0
qx017077.13617.13617.2	qx017077	MVNHFIAEFK	2	0.000310559	1993.27	618.319	618.316	0.00700533	0.0123664		1828234	0
qx017077.13624.13624.4	qx017077	RPPSAFFLFCSEHRPK	4	0.00262314	1994.31	494.754	494.754	-0.000984872	0.0197902		799194	0
qx017077.13625.13625.2	qx017077	SILLATDVASR	2	0.00426386	1994.4	573.331	573.33	0.00211849	0.0114666		1453354	0
qx017077.13627.13627.3	qx017077	MIVHVPFGTR	3	0	1994.74	386.214	386.215	-0.00141765	0.0115864		169238	0
qx017077.13629.13629.4	qx017077	IFPPETSASVAATPPPSTASAPAAVNSSASADKPLSNMK	4	0	1994.92	947.226	946.724	2.00788	0.037889	Val->Thr / Label:15N(2) / Glu->Met / O18_STY / Pro->Val	3686282	0
qx017077.13633.13633.2	qx017077	GIGLAIVR	2	0.00375839	1995.54	399.763	399.763	-0.000572918	0.00799526		218108	0
qx017077.13634.13634.4	qx017077	LSSQIEKLEHEISHLK	4	0	1995.63	473.24	473.759	-2.07461	0.0189296	No direct match found in Unimod	638214	1
qx017077.13637.13637.2	qx017077	FAFDYATK	2	0.000310559	1996.16	481.735	481.735	0.00161218	0.00963471		695070	0
qx017077.13639.13639.2	qx017077	LIYLWHGCK	2	0.00791676	1996.34	595.313	595.313	0.00027836	0.0119063		1637418	0
qx017077.13643.13643.3	qx017077	IIKDFMIQGGDPTGTGR	3	0	1996.86	602.646	616.981	-43.0046	0.0180794	Arg->Xle / Asn->Ala	1809642	1
qx017077.13644.13644.2	qx017077	GLALTAAAIK	2	0.00755149	1996.94	464.795	464.795	0.000701782	0.00929591		574206	0
qx017077.13645.13645.2	qx017077	ILVQLGETGK	2	0.00638298	1997.03	529.316	529.316	-0.000144394	0.0105863		1075616	0
qx017077.13648.13648.3	qx017077	GVTIPYRPKPSSSPVIFAGGQDR	3	0	1997.46	811.108	810.436	2.01468	0.0243332	Label:15N(2) / Glu->Met / O18_STY / Pro->Val	3138894	0
qx017077.13650.13650.2	qx017077	LLELFPVNR	2	0	1997.64	544.309	572.33	-56.0416	0.0108862	No direct match found in Unimod	1442146	0
qx017077.13651.13651.2	qx017077	TIEEVTDLQTDHQLR	2	0.00619579	1997.73	846.417	899.453	-106.071	0.0169283	No direct match found in Unimod	3530160	0
qx017077.13652.13652.3	qx017077	ERPTPSLNNNCTTSEDSLVLYNR	3	0.00510452	1997.82	894.43	894.421	0.0267954	0.0268329		3509506	0
qx017077.13654.13654.3	qx017077	ELAVQIYEEARK	3	0	1998.26	483.597	483.596	0.00239005	0.0145079		710194	1
qx017077.13657.13657.3	qx017077	ERPTPSLNNNCTTSEDSLVLYNR	3	0	1998.69	894.758	894.093	1.99555	0.0268427	Val->Thr / Label:15N(2) / Glu->Met / O18_STY / Pro->Val	3509498	0
qx017077.13659.13659.3	qx017077	QAHLCVLASNCDEPMYVK	3	0.000310559	1998.87	712.329	712.329	0.00126475	0.0213699		2551398	0
qx017077.13660.13660.2	qx017077	LGVQTVAVYSEADR	2	0	1998.96	754.39	754.391	-0.00149953	0.0150878		2825898	0
qx017077.13664.13664.2	qx017077	TFEDFVR	2	0	1999.47	457.224	457.224	-0.00056973	0.00914448		532336	0
qx017077.13665.13665.3	qx017077	RPPSAFFLFCSEHRPK	3	0.00174216	1999.56	659.671	659.337	1.00182	0.0197901	Deamidation / Asn->Asp / Gln->Glu / Label:15N(1)	2159812	0
qx017077.13666.13666.2	qx017077	LLIGDNDNAK	2	0.000310559	1999.65	536.788	536.785	0.00447585	0.0107358		1134532	0
qx017077.13668.13668.2	qx017077	AGLQFPVGR	2	0	2000.09	472.769	472.769	6.70841e-05	0.00945539		627384	0
qx017077.13669.13669.2	qx017077	ELPGPSETGR	2	0	2000.18	520.791	521.762	-1.94186	0.0104158	Asp->Xle	1007350	0
qx017077.13671.13671.2	qx017077	LEMEGITVK	2	0	2000.66	510.276	510.276	0.000927012	0.0102055		923552	0
qx017077.13673.13673.2	qx017077	VTYVVLDEADR	2	0	2000.84	640.331	640.33	0.0018455	0.0128066		2013626	0
qx017077.13674.13674.2	qx017077	GKPLALVEEIR	2	0	2000.93	612.869	612.869	-0.000171848	0.0122574		1775796	0
qx017077.13676.13676.2	qx017077	FVMQEEFSR	2	0	2001.26	586.774	586.774	0.000342583	0.0117355		1559216	0
qx017077.13678.13678.2	qx017077	FVPAGYESALQVR	2	0.00231481	2001.44	547.785	718.88	-342.19	0.0109557	No direct match found in Unimod	2590102	0
qx017077.13686.13686.3	qx017077	GKQNVIMFVGLQGSGK	3	0	2002.84	560.956	560.303	1.95774	0.0168287	Xle->Asp / Thr->Cys	1337262	1
qx017077.13692.13692.2	qx017077	AGSYPEGAPAVLADKR	2	0	2003.64	822.422	822.423	-0.00229651	0.0164484		3197312	1
qx017077.13694.13694.2	qx017077	ITVTSEVPFSK	2	0	2004.05	604.332	604.332	0.000631117	0.0120866		1712166	0
qx017077.13695.13695.2	qx017077	NTVCTVCGMWK	2	0	2004.14	678.299	678.299	0.000509607	0.013566		2304442	0
qx017077.13697.13697.2	qx017077	VVNALEAQNR	2	0.00795455	2004.47	611.867	557.304	109.126	0.0122373	No direct match found in Unimod	1316724	0
qx017077.13698.13698.3	qx017077	KAEVNTIPGFDGVVK	3	0.00090854	2004.56	525.292	525.291	0.00169972	0.0157587		1042478	1
qx017077.13699.13699.2	qx017077	IEYDCELVPR	2	0	2004.65	647.307	647.311	-0.00677931	0.0129461		2063736	0
qx017077.13702.13702.2	qx017077	WGFMFK	2	0.00488599	2005.1	416.656	416.197	0.918558	0.00833312	No direct match found in Unimod	303046	0
qx017077.13703.13703.2	qx017077	LAETQEEISAEVAAK	2	0.000310559	2005.19	795.408	795.399	0.0179133	0.0159082	No direct match found in Unimod	3060902	0
qx017077.13710.13710.2	qx017077	APAMFNIR	2	0	2006.12	460.256	481.747	-42.982	0.00920513	No direct match found in Unimod	693906	0
qx017077.13714.13714.2	qx017077	GFGYGQGAGALVHAQ	2	0	2006.63	716.852	716.852	0.000151733	0.014337		2576664	0
qx017077.13717.13717.2	qx017077	ASGVAVSDGVIK	2	0.000310559	2006.9	572.815	572.814	0.00286886	0.0114563		1438216	0
qx017077.13719.13719.2	qx017077	VLENAEGARTTPSVV	2	0	2007.08	807.92	771.91	72.0208	0.0161584	carboxyethyl / Gly->Glu / Dihydroxyimidazolidine / Ethoxyformyl / Asn->Trp	2929296	1
qx017077.13723.13723.3	qx017077	GQMQKPFEDASFALR	3	0	2007.59	581.631	580.951	2.04173	0.0174489	No direct match found in Unimod	1508544	0
qx017077.13725.13725.3	qx017077	ATDLILDHIR	3	0	2007.93	389.555	389.556	-0.00109741	0.0116867		178646	0
qx017077.13728.13728.3	qx017077	ELILSSNIGQHDLDTK	3	0	2008.35	594.979	594.979	0.000694111	0.0178494		1626386	0
qx017077.13732.13732.3	qx017077	LYGAQFHPEVGLTENGK	3	0	2008.71	620.982	620.976	0.0202313	0.0186295	Gln->Lys	1844616	0
qx017077.13734.13734.2	qx017077	DEILPTTPISEQK	2	0	2008.89	735.888	735.888	-0.000754862	0.0147178		2702876	0
qx017077.13739.13739.3	qx017077	TLDKVSLEETAQLPSAPQGSR	3	0.00601504	2009.5	743.388	743.057	0.994068	0.0223017	Deamidation / Asn->Asp / Gln->Glu / Label:15N(1)	2759350	1
qx017077.13742.13742.3	qx017077	KALEQLNGFELAGRPMK	3	0	2009.77	634.681	634.68	0.000668486	0.0190404		1959764	1
qx017077.13745.13745.2	qx017077	VCEEIAIIPSK	2	0	2010.19	629.84	629.839	0.000566306	0.0125968		1922344	0
qx017077.13747.13747.4	qx017077	SVEMHHEALSEALPGDNVGFNVK	4	0	2010.37	624.801	624.801	0.000138811	0.024992		1880772	0
qx017077.13748.13748.2	qx017077	DGMDPDFTYR	2	0	2010.46	609.251	608.751	1.00002	0.012185	Label:15N(1)	1741954	0
qx017077.13749.13749.4	qx017077	LHQLAMQQSHFPMTHGNTGFSGIESSSPEVK	4	0.00869565	2010.55	847.156	846.65	2.02408	0.0338862	Label:15N(2) / Glu->Met / O18_STY / Pro->Val	3313070	0
qx017077.13751.13751.3	qx017077	YLESLVQTQQQLIK	3	0	2011.02	570.304	564.645	16.9751	0.0171091	Pro->Asn	1377506	0
qx017077.13755.13755.3	qx017077	SVEMHHEALSEALPGDNVGFNVK	3	0.00342466	2011.39	833.397	832.732	1.99472	0.0250019	Val->Thr / Label:15N(2) / Glu->Met / O18_STY / Pro->Val	3250112	0
qx017077.13757.13757.3	qx017077	EAAADQWLVNDPSK	3	0	2011.72	654.973	515.251	419.167	0.0196492	No direct match found in Unimod	961624	0
qx017077.13761.13761.2	qx017077	DINELNLPK	2	0.00694444	2012.08	528.792	528.782	0.0188026	0.0105758	No direct match found in Unimod	1065094	0
qx017077.13766.13766.3	qx017077	GGPPGQFHDNANGGQNGTVQEIMIPAGK	3	0.00601504	2012.68	931.446	931.112	1.00173	0.0279434	Deamidation / Asn->Asp / Gln->Glu / Label:15N(1)	3639018	0
qx017077.13768.13768.2	qx017077	QADYAEVK	2	0	2012.86	462.235	462.227	0.0151294	0.00924469	No direct match found in Unimod	563988	0
qx017077.13769.13769.3	qx017077	ESAIVSRPLNPFTAK	3	0	2012.95	543.97	543.97	0.000201303	0.0163191		1190004	0
qx017077.13770.13770.2	qx017077	DILIQYDR	2	0	2013.04	518.277	518.277	0.000591276	0.0103655		986072	0
qx017077.13771.13771.2	qx017077	ALLNEIAGK	2	0	2013.13	486.28	486.28	-0.000160196	0.00972559		731782	0
qx017077.13772.13772.4	qx017077	VYYFNHITNASQWERPSGNSSSGGK	4	0.000310559	2013.22	697.329	697.328	0.00122452	0.0278931		2448038	0
qx017077.13777.13777.3	qx017077	AASAAAASAAAASAASGSPGPGEGSAGGEKR	3	0	2013.67	862.748	862.743	0.0142321	0.0258824		3380558	1
qx017077.13779.13779.2	qx017077	KAEVNTIPGFDGVVK	2	0.00600962	2014.05	787.433	787.433	0.00110266	0.0157487		3016774	1
qx017077.13787.13787.2	qx017077	QLPPTVISMK	2	0.0041184	2014.93	565.318	565.318	0.000635139	0.0113064		1383928	0
qx017077.13788.13788.2	qx017077	NMVLAER	2	0.00619579	2015.02	440.739	416.721	48.0366	0.00881478	Label:13C(6)+Acetyl / Asp->Tyr	301280	0
qx017077.13795.13795.2	qx017077	MEAYEQVQK	2	0	2015.8	583.805	584.271	-0.93186	0.0116761	No direct match found in Unimod	1544902	0
qx017077.13796.13796.2	qx017077	SIGDLDLK	2	0	2015.89	394.25	430.74	-72.9797	0.007885	No direct match found in Unimod	374202	0
qx017077.13797.13797.3	qx017077	TLKIPAMTIAK	3	0	2015.98	396.246	396.246	0.000649712	0.0118874		208500	1
qx017077.13801.13801.2	qx017077	MGLAMGGGGGASFDR	2	0.00119725	2016.49	692.311	692.311	0.000161907	0.0138462		2407968	0
qx017077.13804.13804.4	qx017077	DGFLHETLLDRR	4	0.000310559	2016.76	368.697	368.697	0.000436465	0.0147479		109764	1
qx017077.13805.13805.3	qx017077	NPPNQSSNERPPSLLVIETK	3	0	2016.85	740.355	740.725	-1.11114	0.0222107	No direct match found in Unimod	2738996	0
qx017077.13807.13807.3	qx017077	KSEIEYYAMLAK	3	0.00510452	2017.18	487.914	487.915	-0.000942973	0.0146374		742904	1
qx017077.13808.13808.2	qx017077	MEAYEQVQK	2	0	2017.27	584.271	584.271	-0.000586041	0.0116854		1544902	0
qx017077.13810.13810.3	qx017077	KGGPGSECAEWAWGPCTPSSK	3	0	2017.45	750.691	750.33	1.08336	0.0225207	No direct match found in Unimod	2800624	1
qx017077.13817.13817.3	qx017077	QMVIDVLHPGK	3	0	2018.22	412.897	412.897	-8.73646e-05	0.0123869		281508	0
qx017077.13818.13818.3	qx017077	KGGPGSECAEWAWGPCTPSSK	3	0	2018.32	750.661	750.33	0.992172	0.0225198	Deamidation / Asn->Asp / Gln->Glu / Label:15N(1)	2800624	1
qx017077.13825.13825.2	qx017077	SVLGGDCLLK	2	0.00621118	2019.25	531.286	531.287	-0.0013398	0.0106257		1096950	0
qx017077.13829.13829.2	qx017077	MQLLQSLQEQK	2	0.0087146	2019.61	528.305	673.361	-290.112	0.0105661	No direct match found in Unimod	2265348	0
qx017077.13832.13832.2	qx017077	LAEALYIADR	2	0.00288767	2020.04	567.812	567.811	0.00212328	0.0113562		1399092	0
qx017077.13833.13833.5	qx017077	LHQLAMQQSHFPMTHGNTGFSGIESSSPEVK	5	0	2020.13	677.525	677.521	0.0164415	0.0338762		2295634	0
qx017077.13835.13835.2	qx017077	AEAEAQAEELSFPR	2	0	2020.31	774.371	774.37	0.00041982	0.0154874		2941434	0
qx017077.13840.13840.2	qx017077	TVIIEQSWGSPK	2	0	2021.03	672.362	672.862	-0.999931	0.0134472	Cystine	2260012	0
qx017077.13842.13842.2	qx017077	LVVPASQCGSLIGK	2	0	2021.21	721.906	714.898	14.0167	0.0144381	Methyl / Asp->Glu / Gly->Ala / Ser->Thr / Val->Xle / Asn->Gln	2564478	0
qx017077.13846.13846.2	qx017077	STTSTIESFAAQEK	2	0	2021.72	750.366	750.365	0.00151981	0.0150073		2803098	0
qx017077.13848.13848.2	qx017077	SQIFSTASDNQPTVTIK	2	0.000310559	2021.91	919.47	919.463	0.0150985	0.0183894		3600706	0
qx017077.13852.13852.3	qx017077	MIFDVESMKK	3	0	2022.4	409.875	409.875	-0.000110862	0.0122963		266136	1
qx017077.13854.13854.4	qx017077	HLESFYEKPPPGLIKEDETKPEDCIPDVPGNEHAR	4	0.00342466	2022.57	1012.24	1011.74	2.00131	0.0404897	Thr->Cys / Val->Thr / Label:15N(2) / Glu->Met / O18_STY / Pro->Val	3855836	1
qx017077.13856.13856.2	qx017077	AVAPPNQLTPAVQMR	2	0.00601504	2022.9	797.889	797.425	0.928932	0.0159578	No direct match found in Unimod	3069698	0
qx017077.13858.13858.3	qx017077	STTSTIESFAAQEK	3	0	2023.08	500.579	500.579	-0.000556654	0.0150174		847240	0
qx017077.13859.13859.2	qx017077	LYLADPMK	2	0	2023.17	475.755	475.754	0.000186275	0.00951509		652908	0
qx017077.13860.13860.2	qx017077	MGGDIANR	2	0	2023.26	401.715	417.692	-31.9555	0.00803429	No direct match found in Unimod	306028	0
qx017077.13864.13864.2	qx017077	VLLSALER	2	0	2023.62	450.779	450.779	-0.000773969	0.00901558		487218	0
qx017077.13866.13866.3	qx017077	VLPIKPADVEEPAVPQTPR	3	0.000310559	2023.95	686.053	686.053	-0.000260293	0.0205816		2366140	0
qx017077.13868.13868.2	qx017077	QMVIDVLHPGK	2	0	2024.13	618.842	618.842	-0.00018663	0.0123768		1828966	0
qx017077.13871.13871.3	qx017077	DGFLHETLLDRR	3	0	2024.64	491.26	491.26	0.00109062	0.0147378		770400	1
qx017077.13872.13872.2	qx017077	LLLIDYAAR	2	0.00407332	2024.73	505.324	524.313	-37.9789	0.0101065	No direct match found in Unimod	1034784	0
qx017077.13873.13873.2	qx017077	DGTGVVEFVR	2	0.00375839	2024.82	539.78	539.78	-0.000217873	0.0107956		1156084	0
qx017077.13875.13875.2	qx017077	EFPGLAGVK	2	0	2025.26	459.258	459.258	-0.000200786	0.00918516		541684	0
qx017077.13884.13884.3	qx017077	AEAEAQAEELSFPR	3	0	2026.62	516.583	516.583	-0.00063106	0.0154975		969158	0
qx017077.13885.13885.3	qx017077	QLTEEDGVHSVIEENIK	3	0	2026.71	647.659	647.325	1.00151	0.0194298	Deamidation / Asn->Asp / Gln->Glu / Label:15N(1)	2066354	0
qx017077.13886.13886.3	qx017077	FVVTGSKDETIHIYDMK	3	0.00375839	2026.8	661.669	661.668	0.00308237	0.0198501		2171518	1
qx017077.13888.13888.2	qx017077	IAIYELLFK	2	0	2027.14	468.774	555.334	-173.12	0.00937548	No direct match found in Unimod	1294738	0
qx017077.13889.13889.2	qx017077	ELYENFCK	2	0	2027.23	530.755	551.747	-41.9855	0.0106151	No direct match found in Unimod	1258680	0
qx017077.13890.13890.2	qx017077	IQTLTSSVR	2	0.000612745	2027.3	502.798	502.79	0.0155461	0.010056	No direct match found in Unimod	860052	0
qx017077.13892.13892.3	qx017077	TISLLSCHSDDLINK	3	0	2027.48	572.922	572.626	0.887801	0.0171877	No direct match found in Unimod	1445402	0
qx017077.13897.13897.4	qx017077	AQPVPHYGVPFKPQIPEAR	4	0.00657895	2028.08	533.793	533.788	0.0213003	0.0213517		1107458	0
qx017077.13899.13899.2	qx017077	GFEGGQTPFYIR	2	0.00407332	2028.26	627.801	686.338	-117.075	0.012556	No direct match found in Unimod	2361132	0
qx017077.13903.13903.3	qx017077	HGYEKPTPIQTQAIPAIMSGR	3	0.00174216	2028.78	766.069	765.735	1.00093	0.0229821	Deamidation / Asn->Asp / Gln->Glu / Label:15N(1)	2890630	0
qx017077.13906.13906.3	qx017077	QQEIEEKLIEEETAR	3	0.00335664	2029.05	615.646	615.646	0.000726293	0.0184694		1803890	1
qx017077.13908.13908.2	qx017077	QFVTPADVVSGNPK	2	0.000310559	2029.23	729.881	729.883	-0.00343098	0.0145976		2667100	0
qx017077.13913.13913.2	qx017077	NAHSCCLQWNGR	2	0	2029.83	981.956	752.314	459.284	0.0196391	No direct match found in Unimod	2814266	0
qx017077.13915.13915.2	qx017077	DFEGEQGLISR	2	0	2030.17	634.783	625.804	17.9576	0.0126957	Xle->Met	1883082	0
qx017077.13916.13916.4	qx017077	HGYEKPTPIQTQAIPAIMSGR	4	0.00174216	2030.26	574.804	574.553	1.00232	0.0229922	Deamidation / Asn->Asp / Gln->Glu / Label:15N(1)	1458096	0
qx017077.13918.13918.2	qx017077	AAPSAGSWSTFQHK	2	0	2030.44	758.863	758.863	0.000798036	0.0151773		2846850	0
qx017077.13919.13919.2	qx017077	FNPFVTSDR	2	0	2030.53	541.768	541.767	0.0027828	0.0108354		1173968	0
qx017077.13922.13922.3	qx017077	FSSELEQIELHNSIRDR	3	0	2030.8	691.684	691.684	0.000991774	0.0207505		2398260	1
qx017077.13924.13924.3	qx017077	ATGFDGGNKADQLDYENFR	3	0.00645161	2031.27	707.326	706.656	2.01093	0.0212198	Label:15N(2) / Glu->Met / O18_STY / Pro->Val	2505134	1
qx017077.13926.13926.2	qx017077	FAYDGLK	2	0	2031.45	425.727	407.211	37.0317	0.00851453	Propargylamine	254374	0
qx017077.13927.13927.2	qx017077	FQILKPADK	2	0.0087146	2031.54	421.758	530.313	-217.111	0.00843516	No direct match found in Unimod	1083320	0
qx017077.13929.13929.2	qx017077	QLTEEDGVHSVIEENIK	2	0.00335664	2031.72	970.486	970.484	0.00342034	0.0194097		3756532	0
qx017077.13933.13933.2	qx017077	DQPFGIQVR	2	0	2032.24	530.283	530.283	0.000832886	0.0106057		1082316	0
qx017077.13935.13935.2	qx017077	FTDMVATANNR	2	0.00619579	2032.42	699.339	620.785	157.107	0.0139868	No direct match found in Unimod	1842098	0
qx017077.13938.13938.3	qx017077	SSSSSSQPEHSAMLVSTAASPSLIK	3	0.00510452	2032.84	830.746	830.739	0.0210717	0.0249224		3240866	0
qx017077.13939.13939.3	qx017077	DLDPNNVIIEQEERR	3	0	2032.93	613.979	613.978	0.00290558	0.0184194		1782426	1
qx017077.13940.13940.2	qx017077	LVVPATQCGSLIGK	2	0	2033.02	723.334	722.397	1.8736	0.0144667	No direct match found in Unimod	2619604	0
qx017077.13950.13950.3	qx017077	DLKPQNLLIDDKGTIK	3	0.00791676	2034.08	604.346	604.347	-0.00327862	0.0181304		1709734	1
qx017077.13954.13954.3	qx017077	CVICDSYVRPCTLVR	3	0.000310559	2034.59	633.31	633.308	0.00602914	0.0189993		1948956	0
qx017077.13955.13955.2	qx017077	LTFLVAQK	2	0	2034.66	460.284	460.284	-5.09191e-05	0.00920568		550642	0
qx017077.13962.13962.3	qx017077	MLKPQPLQQPSQPQQPPPTQQAVAR	3	0.00375839	2035.45	946.17	946.168	0.00654208	0.0283851		3686874	0
qx017077.13963.13963.2	qx017077	TLFLFIAGR	2	0.000310559	2035.52	519.303	519.311	-0.0145749	0.0103861	No direct match found in Unimod	997780	0
qx017077.13964.13964.3	qx017077	ILFRPVASQLPR	3	0	2035.61	466.286	466.286	0.0010518	0.0139886		588230	0
qx017077.13967.13967.3	qx017077	VVEIAPAAHLDPQLR	3	0	2036.03	543.643	543.642	0.00277196	0.0163093		1196390	0
qx017077.13968.13968.3	qx017077	ASMSEFLESEDGEVEQQR	3	0	2036.12	670.303	690.969	-61.9979	0.0201091	Tyr->Thr	2389720	0
qx017077.13969.13969.2	qx017077	GLYAAFDCTATMK	2	0	2036.21	732.829	732.829	0.00188806	0.0146566		2684646	0
qx017077.13970.13970.3	qx017077	TRKPGKEEGDPLQR	3	0.0041184	2036.3	537.624	537.625	-0.00246923	0.0161287		1145466	2
qx017077.13971.13971.3	qx017077	NVIISSAAERPLEIR	3	0.000310559	2036.39	556.988	556.981	0.021822	0.0167096	Gln->Lys	1305244	0
qx017077.13974.13974.2	qx017077	RFVNVVPTFGK	2	0	2036.66	632.865	632.364	1.00225	0.0126573	Label:15N(1)	1945788	1
qx017077.13978.13978.2	qx017077	LMGFASFDSTK	2	0	2037.17	610.288	610.287	0.00241553	0.0122058		1761752	0
qx017077.13983.13983.2	qx017077	FFNAQMR	2	0.000310559	2037.77	457.224	457.221	0.00620068	0.00914448		528050	0
qx017077.13986.13986.2	qx017077	FLQTIVK	2	0.000310559	2038.2	424.766	424.766	-0.00010717	0.00849531		340450	0
qx017077.13989.13989.2	qx017077	GFEISQGR	2	0.00638298	2038.47	447.23	447.227	0.00476215	0.0089446		465726	0
qx017077.13990.13990.3	qx017077	RFVNVVPTFGK	3	0	2038.56	421.911	421.912	-0.000970881	0.0126573		326994	1
qx017077.14000.14000.4	qx017077	VIKDFMIQGGDFTRGDGTGGK	4	0	2039.61	550.778	550.527	1.00345	0.0220311	Deamidation / Asn->Asp / Gln->Glu / Label:15N(1)	1256310	2
qx017077.14002.14002.3	qx017077	VIKDFMIQGGDFTR	3	0	2039.94	548.281	548.28	0.0034352	0.0164484		1239464	1
qx017077.14003.14003.2	qx017077	VIKDFMIQGGDFTR	2	0	2040.03	821.917	821.917	0.00167846	0.0164383		3196730	1
qx017077.14004.14004.2	qx017077	LYSILQGDSPTK	2	0	2040.12	661.353	661.354	-0.000549027	0.0132271		2173848	0
qx017077.14006.14006.3	qx017077	ILHGLGFTPAMQR	3	0	2040.3	481.265	480.931	1.00293	0.014438	Label:15N(1)	688558	0
qx017077.14013.14013.3	qx017077	SFQPDTGRIEVFR	3	0	2041.16	517.936	517.935	0.000662843	0.0155381		983456	1
qx017077.14014.14014.2	qx017077	LNSLAIGLR	2	0	2041.25	478.798	478.798	0.000107981	0.00957596		674588	0
qx017077.14023.14023.3	qx017077	LLVDVDESTLSPEEQKER	3	0.0041184	2042.36	696.69	696.683	0.022437	0.0209007	Gln->Lys	2437534	1
qx017077.14027.14027.3	qx017077	HNFCFMEMNTR	3	0.000310559	2042.9	496.206	496.206	0.00190451	0.0148862		812018	0
qx017077.14028.14028.2	qx017077	VVEIAPAAHLDPQLR	2	0	2042.99	814.959	814.96	-0.00154825	0.0162992		3161828	0
qx017077.14032.14032.2	qx017077	DLTWYAK	2	0	2043.5	449.274	448.729	1.0889	0.00898547	No direct match found in Unimod	470470	0
qx017077.14033.14033.2	qx017077	LDWPVR	2	0	2043.59	393.219	393.219	-0.00022972	0.00786437		194280	0
qx017077.14034.14034.2	qx017077	SPILVATAVAAR	2	0	2043.68	584.856	584.856	-0.000201838	0.0116971		1546964	0
qx017077.14037.14037.2	qx017077	GSAFAIGSDGLCCQSR	2	0.00339559	2044.1	843.877	843.372	1.01034	0.0168775	Label:15N(1)	3298370	0
qx017077.14044.14044.2	qx017077	NLTSWGELMK	2	0.00795455	2044.89	748.874	589.797	318.153	0.0149775	No direct match found in Unimod	1588854	0
qx017077.14045.14045.2	qx017077	VLGITDMFDSSK	2	0.00619579	2044.98	737.895	664.824	146.143	0.0147579	No direct match found in Unimod	2199618	0
qx017077.14047.14047.2	qx017077	ILGADTSVDLEETGR	2	0.000310559	2045.31	788.397	788.397	0.000235659	0.0157679		3022182	0
qx017077.14048.14048.2	qx017077	LAETQEEISAEVAAK	2	0.00335664	2045.41	794.907	794.907	-0.000512116	0.0158981		3055318	0
qx017077.14049.14049.2	qx017077	EQWEPVFQNGK	2	0	2045.5	681.328	681.328	7.52593e-05	0.0136266		2324138	0
qx017077.14050.14050.2	qx017077	TALYVTPLDR	2	0	2045.59	575.321	574.819	1.00393	0.0115064	Label:15N(1)	1462444	0
qx017077.14054.14054.3	qx017077	VIKDFMIQGGDFTRGDGTGGK	3	0.000310559	2046.1	733.7	733.7	0.000357053	0.022011		2695080	2
qx017077.14056.14056.3	qx017077	TDCDIEDDRLAAMFR	3	0.000310559	2046.28	615.271	615.27	0.00203581	0.0184581		1804978	1
qx017077.14060.14060.4	qx017077	KQGGLGPMNIPLVSDPKR	4	0	2046.79	477.519	477.519	0.00193814	0.0191008		666698	2
qx017077.14062.14062.4	qx017077	NHILPPMDHSTISLQMGTNK	4	0.00601504	2046.98	559.533	559.282	1.00583	0.0223813	Deamidation / Asn->Asp / Gln->Glu / Label:15N(1)	1331326	0
qx017077.14065.14065.3	qx017077	KLGEMWNNLNDSEKQPYITK	3	0.00645161	2047.4	804.068	803.402	1.99941	0.0241221	Val->Thr / Label:15N(2) / Glu->Met / O18_STY / Pro->Val	3103276	2
qx017077.14070.14070.2	qx017077	HTMMFSATFPK	2	0	2048.11	649.307	649.307	-0.00065488	0.0129861		2079446	0
qx017077.14072.14072.2	qx017077	DAVAVLLNMR	2	0	2048.29	529.787	551.308	-43.0422	0.0105957	No direct match found in Unimod	1257836	0
qx017077.14073.14073.3	qx017077	AVLAFPDDKDLR	3	0	2048.38	452.921	453.914	-2.97737	0.0135876	Met->Gln	501426	0
qx017077.14076.14076.2	qx017077	LMLELDGTENK	2	0	2048.8	624.811	631.818	-14.0151	0.0124962	Ala->Gly / Glu->Asp / Xle->Val / Thr->Ser / Gln->Asn	1935802	0
qx017077.14079.14079.2	qx017077	LDWPVR	2	0	2049.23	393.261	393.219	0.0844703	0.00786522	No direct match found in Unimod	194280	0
qx017077.14086.14086.3	qx017077	EAAADQWLVNDPSK	3	0	2050.01	654.973	515.251	419.167	0.0196492	No direct match found in Unimod	961624	0
qx017077.14087.14087.2	qx017077	LVENCVCLLR	2	0.000612745	2050.1	638.33	638.331	-0.00252549	0.0127666		1993952	0
qx017077.14088.14088.2	qx017077	ATTLLEGGFR	2	0	2050.19	532.791	532.79	0.000653509	0.0106558		1099150	0
qx017077.14091.14091.2	qx017077	EIAPAAHLDPQLR	2	0	2050.61	714.879	715.891	-2.0239	0.0142976	didehydro / Val->Pro / Xlink:Disulfide	2568868	0
qx017077.14093.14093.2	qx017077	LDDFFK	2	0	2050.79	392.697	392.697	-0.000209304	0.00785395		190388	0
qx017077.14094.14094.2	qx017077	QGGDLGWMTR	2	0	2050.88	560.764	560.764	0.000756391	0.0112153		1340838	0
qx017077.14099.14099.2	qx017077	ENYLGNSLMAPVGR	2	0	2051.49	769.379	768.877	1.00412	0.0153876	Label:15N(1)	2907780	0
qx017077.14100.14100.4	qx017077	EKAEAQQVEALPGPSLDQWHR	4	0.00732064	2051.58	598.304	598.053	1.00546	0.0239322	Deamidation / Asn->Asp / Gln->Glu / Label:15N(1)	1660182	1
qx017077.14101.14101.3	qx017077	KQGGLGPMNIPLVSDPKR	3	0	2051.67	637.023	636.684	1.01787	0.0191107	No direct match found in Unimod	1976240	2
qx017077.14104.14104.3	qx017077	WQHLFDVIGSR	3	0	2052.09	472.584	453.567	57.0519	0.0141775	Ala->Lys	507298	0
qx017077.14105.14105.2	qx017077	HNFCFMEMNTR	2	0	2052.18	743.805	743.805	0.000510466	0.0148761		2756060	0
qx017077.14106.14106.3	qx017077	VIVVDDGSKDQTSK	3	0.00619579	2052.27	534.654	497.595	111.178	0.0160396	No direct match found in Unimod	824698	1
qx017077.14109.14109.2	qx017077	TAENTFNK	2	0.00208024	2052.7	462.732	462.725	0.0154859	0.00925465	No direct match found in Unimod	564964	0
qx017077.14114.14114.2	qx017077	VWQVTIGTR	2	0	2053.3	530.301	530.301	0.000824711	0.010606		1089566	0
qx017077.14116.14116.2	qx017077	TALYVTPLDR	2	0	2053.46	575.79	574.819	1.9418	0.0115158	Xle->Asp	1462444	0
qx017077.14118.14118.3	qx017077	ELSIQIEDERQHVNDQK	3	0	2053.64	718.364	694.347	72.0502	0.0215509	Asn->Trp / IMID_heavy	2420166	1
qx017077.14123.14123.2	qx017077	AALEALDELDLFGVK	2	0.00619579	2054.25	601.306	823.935	-445.259	0.0120261	No direct match found in Unimod	3202162	0
qx017077.14124.14124.2	qx017077	TAQIMFQAYGDK	2	0	2054.34	686.832	686.832	-0.000150341	0.0137366		2365456	0
qx017077.14125.14125.2	qx017077	TGAAPIIDVVR	2	0	2054.43	556.326	556.327	-0.00131258	0.0111265		1307020	0
qx017077.14128.14128.4	qx017077	ACEDAHDVKDVCLTFLEK	4	0.00488599	2054.85	538.516	538.253	1.05432	0.0215407	No direct match found in Unimod	1146590	1
qx017077.14129.14129.2	qx017077	YAFFECK	2	0	2054.94	482.715	482.715	6.4179e-06	0.00965431		708646	0
qx017077.14130.14130.3	qx017077	VKEGMNIVEAMER	3	0	2055.01	502.586	502.587	-0.000343962	0.0150776		864152	1
qx017077.14131.14131.3	qx017077	KQGGLGPMNIPLVSDPKR	3	0	2055.1	635.978	636.356	-1.13507	0.0190793	No direct match found in Unimod	1976236	2
qx017077.14136.14136.2	qx017077	VKEGMNIVEAMER	2	0	2055.71	753.878	753.868	0.0204751	0.0150776	No direct match found in Unimod	2822478	1
qx017077.14137.14137.3	qx017077	KGVEGLIDIENPNR	3	0.000310559	2055.8	518.616	518.614	0.00642416	0.0155585		988160	1
qx017077.14138.14138.4	qx017077	NMAPNSLSAPTMLHNSSGDFSQAHSTLK	4	0	2055.89	737.099	736.599	2.00252	0.029484	Val->Thr / Label:15N(2) / Glu->Met / O18_STY / Pro->Val	2712784	0
qx017077.14148.14148.2	qx017077	QILELEER	2	0	2057.06	515.283	515.282	0.000402189	0.0103057		966414	0
qx017077.14150.14150.2	qx017077	MVGFIIGR	2	0	2057.24	454.755	454.755	0.00141043	0.00909511		511454	0
qx017077.14153.14153.2	qx017077	SSGEIVYCGQVFEK	2	0.00499625	2057.66	802.379	802.369	0.018944	0.0160476	No direct match found in Unimod	3099952	0
qx017077.14154.14154.2	qx017077	VLQALEGLK	2	0	2057.73	485.801	485.8	0.00057373	0.00971601		730786	0
qx017077.14158.14158.2	qx017077	AEAEAQAEELSFPR	2	0	2058.25	774.372	774.37	0.00228681	0.0154874		2941434	0
qx017077.14159.14159.3	qx017077	VRLGEHNIEVLEGNEQFINAAK	3	0.00231481	2058.36	743.372	827.435	-252.188	0.0223012	No direct match found in Unimod	3226828	1
qx017077.14160.14160.2	qx017077	ENPLPQYLER	2	0.00375839	2058.45	629.826	629.825	0.00255511	0.0125965		1916492	0
qx017077.14163.14163.2	qx017077	NFEDIVAER	2	0.0082774	2058.98	546.768	546.77	-0.00230996	0.0109354		1219816	0
qx017077.14166.14166.3	qx017077	EAGMYHCVCCDSPLFSSEK	3	0.00869565	2059.25	760.31	759.641	2.00659	0.0228093	Label:15N(2) / Glu->Met / O18_STY / Pro->Val	2853882	0
qx017077.14173.14173.3	qx017077	QIGNVAALPGIVHR	3	0.00772552	2060.03	482.285	482.284	0.00168635	0.0144685		706406	0
qx017077.14176.14176.2	qx017077	IFVGGLSPDTPEEK	2	0	2060.3	745.918	744.883	2.07121	0.0149184	No direct match found in Unimod	2762612	0
qx017077.14177.14177.2	qx017077	VFVNKR	2	0.000310559	2060.39	381.729	381.735	-0.0112339	0.00763458	No direct match found in Unimod	152064	1
qx017077.14179.14179.3	qx017077	EAGMYHCVCCDSPLFSSEK	3	0.00119725	2060.73	759.641	759.641	0.00121924	0.0227892		2853882	0
qx017077.14180.14180.3	qx017077	RPQVTLLDPNEKYLLR	3	0.00621118	2060.82	652.361	652.374	-0.0374835	0.0195708	Lys->Gln	2106186	1
qx017077.14181.14181.2	qx017077	NQVAMNPQNTVFDAK	2	0	2060.9	829.928	838.907	-17.9574	0.0165986	Met->Xle	3277362	0
qx017077.14182.14182.3	qx017077	CMPTFQFFKK	3	0	2060.99	450.55	450.551	-0.00166434	0.0135165		482190	1
qx017077.14184.14184.2	qx017077	DFTPVCTTELGR	2	0.000310559	2061.17	698.332	698.332	-0.00112351	0.0139666		2449084	0
qx017077.14186.14186.3	qx017077	NFDLTAIPCANHK	3	0	2061.5	500.914	500.914	0.000795384	0.0150274		845454	0
qx017077.14189.14189.2	qx017077	IESIQLMMDSETGR	2	0	2061.77	813.378	813.379	-0.00138403	0.0162676		3153918	0
qx017077.14190.14190.3	qx017077	VAPEEHPTLLTEAPLNPK	3	0.000612745	2061.86	652.695	652.686	0.0271563	0.0195809	Gln->Lys	2107376	0
qx017077.14192.14192.3	qx017077	RLLLEDLVKK	3	0	2062.2	409.599	409.599	0.000269912	0.012288		266964	2
qx017077.14195.14195.3	qx017077	ELGITALHIK	3	0	2062.46	365.557	365.557	-0.000816431	0.0109667		100872	0
qx017077.14196.14196.2	qx017077	IFVGGLSPDTPEEK	2	0	2062.56	744.883	744.883	0.000654928	0.0148977		2762612	0
qx017077.14200.14200.2	qx017077	SQVVAGTNYFIK	2	0	2063.07	663.856	663.856	-0.000352761	0.0132771		2191050	0
qx017077.14202.14202.2	qx017077	PAAVYSLVTR	2	0	2063.25	539.248	538.809	0.87943	0.010785	No direct match found in Unimod	1152096	0
qx017077.14206.14206.3	qx017077	NHPGLLLMDTTFR	3	0	2063.61	511.263	510.929	1.00002	0.0153379	Label:15N(1)	924702	0
qx017077.14210.14210.2	qx017077	LPILYNSR	2	0	2064.13	391.268	488.285	-194.033	0.00782537	No direct match found in Unimod	750994	0
qx017077.14214.14214.3	qx017077	QLTEEDGVHSVIEENIK	3	0.00772552	2064.64	647.323	647.325	-0.00684685	0.0194197		2066354	0
qx017077.14216.14216.3	qx017077	GNFGGSFAGSFGGAGGHAPGVAR	3	0	2064.84	678.99	678.989	0.00194055	0.0203697		2301852	0
qx017077.14218.14218.2	qx017077	FNASQLITQR	2	0	2065.02	589.32	589.32	0.00118953	0.0117864		1585568	0
qx017077.14222.14222.2	qx017077	VYENYPTYDLTER	2	0.00843133	2065.54	831.888	831.886	0.00399956	0.0166378		3246060	0
qx017077.14223.14223.2	qx017077	VIAGLYQR	2	0.000310559	2065.61	460.272	460.272	1.57592e-05	0.00920543		553262	0
qx017077.14224.14224.2	qx017077	DDNMFQIGK	2	0	2065.7	534.245	534.245	8.63378e-05	0.0106849		1116142	0
qx017077.14227.14227.2	qx017077	IYVLLR	2	0.000310559	2065.95	388.755	388.755	-0.000461417	0.0077751		176262	0
qx017077.14228.14228.4	qx017077	HMFHVAWVDPEDPYKGYR	4	0	2066.04	566.766	566.515	1.0049	0.0226707	Deamidation / Asn->Asp / Gln->Glu / Label:15N(1)	1389476	1
qx017077.14230.14230.3	qx017077	ALPAVQQNNLDEDLIRK	3	0.000310559	2066.22	646.353	646.353	0.000734871	0.0193906		2053458	1
qx017077.14233.14233.4	qx017077	VINAAHSFYNGTTTLPISDEDRTPR	4	0.00342466	2066.64	695.097	694.598	1.99669	0.0278039	Val->Thr / Label:15N(2) / Glu->Met / O18_STY / Pro->Val	2425682	1
qx017077.14234.14234.3	qx017077	VAHEDPMYDIIR	3	0	2066.73	486.907	492.238	-15.9941	0.0146072	semialdehyde / Ser->Ala / Tyr->Phe	784358	0
qx017077.14235.14235.2	qx017077	YGSMEIFQSK	2	0	2066.82	595.282	595.282	4.1136e-05	0.0119056		1641582	0
qx017077.14237.14237.4	qx017077	IHVSDQELQSANASVDDSRLEELK	4	0.00174216	2067	671.834	671.585	0.998858	0.0268734	Deamidation / Asn->Asp / Gln->Glu / Label:15N(1)	2248792	1
qx017077.14243.14243.3	qx017077	RPLDDGVGNQLGALVHQR	3	0.00361211	2067.69	649.018	649.017	0.00285513	0.0194705		2082494	0
qx017077.14246.14246.3	qx017077	DFSAPTLEDHFNK	3	0	2068.13	507.572	507.572	0.000911039	0.0152272		896558	0
qx017077.14247.14247.3	qx017077	MGVIYVPLTDKEK	3	0.00375839	2068.22	498.275	498.274	0.00299227	0.0149483		829598	1
qx017077.14248.14248.3	qx017077	TDCDIEDDRLAAMFR	3	0	2068.31	615.32	615.27	0.15145	0.0184596	No direct match found in Unimod	1804978	1
qx017077.14252.14252.3	qx017077	SHGLFGLNENQLR	3	0.00335664	2068.67	495.59	495.592	-0.00383242	0.0148677		807454	0
qx017077.14258.14258.3	qx017077	GHVFEESQVAGTPMFVVK	3	0.00174216	2069.36	660.331	659.996	1.00528	0.0198099	Label:15N(1)	2156584	0
qx017077.14263.14263.2	qx017077	VATVPQSEK	2	0.00231481	2069.97	421.759	479.764	-116.011	0.00843517	No direct match found in Unimod	684946	0
qx017077.14269.14269.2	qx017077	VYFDLR	2	0	2070.77	406.719	406.719	-0.000261963	0.00813437		253242	0
qx017077.14270.14270.2	qx017077	LMVEWNDK	2	0.00375839	2070.86	517.762	517.752	0.0184905	0.0103552	No direct match found in Unimod	981510	0
qx017077.14271.14271.2	qx017077	FYFYER	2	0	2070.95	462.716	462.716	-0.000242881	0.00925432		561418	0
qx017077.14272.14272.2	qx017077	MFTLLDVVNR	2	0	2071.04	540.779	604.329	-127.1	0.0108156	No direct match found in Unimod	1713522	0
qx017077.14275.14275.3	qx017077	GCWDSIHVVEVQEK	3	0	2071.47	562.604	562.603	0.00300044	0.0168781		1354516	0
qx017077.14278.14278.2	qx017077	SACGNCYLGDAFR	2	0	2071.74	745.81	745.811	-0.00166576	0.0149162		2771302	0
qx017077.14279.14279.2	qx017077	HNNLDLVIIR	2	0	2071.83	603.851	603.851	-0.000587469	0.012077		1703198	0
qx017077.14283.14283.2	qx017077	IESIQLMMDSETGR	2	0	2072.34	814.379	813.379	2.00008	0.0162876	Label:15N(2) / Glu->Met / O18_STY / Pro->Val	3153918	0
qx017077.14285.14285.2	qx017077	VGMIPVPYVEK	2	0	2072.52	624.34	624.339	0.0017387	0.0124868		1881492	0
qx017077.14288.14288.2	qx017077	IAEIFMR	2	0	2072.94	440.241	440.241	-5.56127e-05	0.00880483		429952	0
qx017077.14289.14289.3	qx017077	VYTLTPFLANNREK	3	0	2073.03	550.302	556.298	-17.9877	0.0165091	oxoalanine / Asp->Pro	1307928	1
qx017077.14290.14290.2	qx017077	VAHEDPMYDIIR	2	0	2073.13	729.856	729.856	-5.98216e-05	0.0145971		2668556	0
qx017077.14291.14291.2	qx017077	LILTQDNLK	2	0.00638298	2073.21	529.317	529.316	0.00241908	0.0105863		1076662	0
qx017077.14295.14295.3	qx017077	HWPFMVVNDAGRPK	3	0.00677412	2073.73	551.949	551.949	0.00198697	0.0165585		1260118	0
qx017077.14297.14297.2	qx017077	IVAIGTSDLDK	2	0.00619579	2073.91	678.872	566.316	225.11	0.0135774	No direct match found in Unimod	1389980	0
qx017077.14298.14298.2	qx017077	EQLDAELLR	2	0.00335664	2074	543.794	543.793	0.00164317	0.0108759		1189976	0
qx017077.14302.14302.3	qx017077	LVHPGVAEVVFVK	3	0	2074.51	465.613	465.278	1.00307	0.0139684	Label:15N(1)	582724	0
qx017077.14305.14305.2	qx017077	ENPLPQYLER	2	0	2074.78	630.32	629.825	0.990958	0.0126064	Deamidation / Asn->Asp / Gln->Glu / Label:15N(1)	1916492	0
qx017077.14308.14308.3	qx017077	NMVGAGEVDEDLEVETKEECEK	3	0	2075.21	837.703	837.368	1.00501	0.0251311	Deamidation / Asn->Asp / Gln->Glu / Label:15N(1)	3272630	1
qx017077.14315.14315.2	qx017077	FVSEVQNLK	2	0.00619579	2076.13	474.283	532.785	-117.004	0.00948566	No direct match found in Unimod	1100652	0
qx017077.14320.14320.3	qx017077	KAAAPAPEEEMDECEQALAAEPK	3	0.000310559	2076.85	829.379	829.374	0.0169192	0.0248814		3234162	1
qx017077.14325.14325.2	qx017077	VIGGDDLSTLTGK	2	0.00262314	2077.45	638.343	638.343	-0.000687987	0.0127669		1997116	0
qx017077.14333.14333.2	qx017077	MDLGECTK	2	0	2078.33	454.715	477.207	-44.9848	0.00909429	No direct match found in Unimod	667588	0
qx017077.14338.14338.2	qx017077	SLAEGYFDAAGR	2	0	2078.93	628.864	628.799	0.129541	0.0125773	No direct match found in Unimod	1913068	0
qx017077.14339.14339.3	qx017077	ENNVDAVHPGYGFLSER	3	0.000310559	2079.02	635.3	635.303	-0.00773281	0.019059		1966134	0
qx017077.14341.14341.3	qx017077	KEGIAASFAVK	3	0	2079.2	374.135	374.217	-0.244608	0.0112241	No direct match found in Unimod	125916	1
qx017077.14342.14342.2	qx017077	IIETLTQQLQAK	2	0	2079.29	693.404	693.404	0.00181958	0.0138681		2413820	0
qx017077.14344.14344.3	qx017077	LIAHAGSLLNLAK	3	0.00208024	2079.47	440.938	440.938	0.000341516	0.0132281		430888	0
qx017077.14348.14348.2	qx017077	AMVFMDVR	2	0.00231481	2079.98	555.287	492.736	125.102	0.0111057	No direct match found in Unimod	777890	0
qx017077.14349.14349.2	qx017077	QQLIQSSFVVER	2	0.00231481	2080.07	563.833	717.391	-307.115	0.0112767	No direct match found in Unimod	2586328	0
qx017077.14350.14350.3	qx017077	AFDLPLSPVTIKR	3	0	2080.16	467.578	486.289	-56.134	0.0140273	No direct match found in Unimod	731546	1
qx017077.14355.14355.2	qx017077	TYADYESVNECMEGVCK	2	0	2080.77	1028.91	1027.91	2.00732	0.0205783	Label:15N(2) / Glu->Met / O18_STY / Pro->Val	3891526	0
qx017077.14357.14357.3	qx017077	GHVFEESQVAGTPMFVVK	3	0	2081.1	660.306	659.996	0.930203	0.0198092	Lys->Glu	2156584	0
qx017077.14362.14362.2	qx017077	CPVAQLEQDDQVSPSSTFCK	2	0	2081.71	1148.52	1148.51	0.00291338	0.0229703		4077224	0
qx017077.14369.14369.2	qx017077	FSLGPLRK	2	0.00694444	2082.5	459.277	459.282	-0.0106485	0.00918553	No direct match found in Unimod	542210	1
qx017077.14371.14371.2	qx017077	LQGEVVAFDYQSK	2	0.000310559	2082.68	742.879	742.867	0.0232881	0.0148576	Gln->Lys	2750918	0
qx017077.14373.14373.3	qx017077	DYSAAQELMEDEMKEYYSK	3	0	2083.02	756.652	777.333	-62.0438	0.0226995	No direct match found in Unimod	2959144	1
qx017077.14375.14375.3	qx017077	NCLTNFHGMDLTR	3	0	2083.2	526.91	526.91	0.000581854	0.0158073		1052600	0
qx017077.14376.14376.2	qx017077	TLPMFNVHTGER	2	0	2083.29	700.342	701.351	-2.01723	0.0140068	didehydro / Val->Pro / Xlink:Disulfide	2475902	0
qx017077.14378.14378.3	qx017077	CPVAQLEQDDQVSPSSTFCK	3	0	2083.62	766.013	766.012	0.00149629	0.0229804		2895068	0
qx017077.14380.14380.2	qx017077	VSSMVLTK	2	0.000310559	2083.8	432.751	432.747	0.00814591	0.00865501		385924	0
qx017077.14385.14385.3	qx017077	DLELPSQEAPSFQGTESPKPCK	3	0.00375839	2084.25	815.726	815.725	0.00324116	0.0244718		3162762	0
qx017077.14389.14389.2	qx017077	SVFEAFGK	2	0	2084.77	442.729	442.729	-2.97857e-05	0.00885458		444274	0
qx017077.14390.14390.3	qx017077	EKGTEPPFSGIYLNNK	3	0	2084.86	598.641	598.64	0.00157028	0.0179592		1660204	1
qx017077.14396.14396.2	qx017077	ENNVDAVHPGYGFLSER	2	0.00755149	2085.4	952.953	952.942	0.0221195	0.0190591	Gln->Lys	3703732	0
qx017077.14397.14397.2	qx017077	FHDPSSELAFTLEVGK	2	0	2085.49	880.896	888.944	-16.0949	0.0176179	No direct match found in Unimod	3486842	0
qx017077.14400.14400.3	qx017077	NEDLLEVGSRPGPASQLPR	3	0.000310559	2086.1	679.023	679.024	-0.00131067	0.0203707		2311752	0
qx017077.14402.14402.2	qx017077	LVSWYQQHPGK	2	0.00619579	2086.28	838.383	671.849	333.068	0.0167677	No direct match found in Unimod	2250150	0
qx017077.14405.14405.2	qx017077	YYDAIACLK	2	0	2086.55	558.773	558.773	0.00030695	0.0111755		1325978	0
qx017077.14409.14409.3	qx017077	NGDLDEVKDYVAKGEDVNR	3	0.00339559	2087.07	713.013	712.678	1.00535	0.0213904	Deamidation / Asn->Asp / Gln->Glu / Label:15N(1)	2550982	2
qx017077.14411.14411.2	qx017077	VFLYSLGR	2	0.00316365	2087.23	477.774	477.774	0.000330645	0.00955548		670040	0
qx017077.14413.14413.3	qx017077	NLSREELVDALR	3	0.00600962	2087.41	472.261	472.26	0.00237131	0.0141678		631630	1
qx017077.14414.14414.3	qx017077	KGTDIMYTGTLDCWR	3	0.00335664	2087.5	611.615	611.615	-0.000722333	0.0183484		1768890	1
qx017077.14417.14417.2	qx017077	WSEPNEEELIK	2	0.000310559	2087.77	687.833	687.825	0.0173544	0.0137567	No direct match found in Unimod	2374006	0
qx017077.14423.14423.3	qx017077	EAAADQWLVNDPSK	3	0	2088.5	654.973	515.251	419.167	0.0196492	No direct match found in Unimod	961624	0
qx017077.14426.14426.2	qx017077	HLTEYFTFK	2	0.00510452	2088.77	593.302	593.301	0.00343151	0.011866		1619450	0
qx017077.14432.14432.3	qx017077	KSDIDEIVLVGGSTR	3	0	2089.47	530.291	530.29	0.00477395	0.0159087		1084976	1
qx017077.14433.14433.2	qx017077	DFLQLFAPR	2	0.00407332	2089.56	425.227	554.295	-258.136	0.00850454	No direct match found in Unimod	1284078	0
qx017077.14440.14440.3	qx017077	HIDLQFSYAPR	3	0.000310559	2090.34	449.566	449.567	-0.000593106	0.013487		477274	0
qx017077.14441.14441.2	qx017077	DFIIQTGDPTGTGR	2	0	2090.43	739.868	739.86	0.016757	0.0147974	No direct match found in Unimod	2729022	0
qx017077.14445.14445.3	qx017077	ILAGLGFDPEMQNRPTQK	3	0.00619579	2090.95	677.842	677.682	0.480055	0.0203353	No direct match found in Unimod	2294784	0
qx017077.14448.14448.3	qx017077	EYWMDPEGEMKPGR	3	0	2091.22	575.586	575.585	0.00236406	0.0172676		1465724	0
qx017077.14471.14471.2	qx017077	LLLMATPLER	2	0.00426386	2094.49	578.837	578.842	-0.00831894	0.0115767		1493074	0
qx017077.14483.14483.3	qx017077	NAEDVQHQILATESSNQEYVR	3	0.00694444	2096.17	811.053	811.054	-0.00368671	0.0243316		3145304	0
qx017077.14487.14487.3	qx017077	LNRLPAAGVGDMVMATVK	3	0	2096.53	621.336	620.334	3.0066	0.0186401	GN18Olabeling / Deamidation_O18 / Label:15N(3) / Label:13C(3) / D3_Label	1844306	1
qx017077.14489.14489.2	qx017077	GFGFIR	2	0.000310559	2096.87	348.695	348.695	8.62221e-05	0.0069739		61870	0
qx017077.14491.14491.2	qx017077	GFNLPYQDAR	2	0	2097.05	590.792	590.791	0.00203191	0.0118158		1594434	0
qx017077.14492.14492.3	qx017077	DNTRPGANSPEMWSEAIK	3	0.00694444	2097.14	668.649	668.642	0.0205807	0.0200595	Gln->Lys	2224766	0
qx017077.14496.14496.2	qx017077	DVVICPDASLEDAKK	2	0	2097.5	851.92	851.919	0.00129653	0.0170384		3333496	1
qx017077.14500.14500.2	qx017077	SFANFMCK	2	0	2098.02	502.72	502.72	0.000863537	0.0100544		862916	0
qx017077.14504.14504.2	qx017077	SEDSLVLYNR	2	0	2098.53	597.334	598.301	-1.93429	0.0119467	Asp->Xle	1664996	0
qx017077.14506.14506.2	qx017077	PITLLGPR	2	0	2098.71	441.793	433.777	16.0321	0.00883585	Met->Phe / DeMet / Pro->Xle	389852	0
qx017077.14511.14511.2	qx017077	YFQINQDEEEEEDED	2	0	2099.32	966.369	966.369	0.000391557	0.0193274		3746426	0
qx017077.14513.14513.3	qx017077	SKPGAAMVEMADGYAVDR	3	0	2099.5	623.293	623.294	-0.00353474	0.0186988		1871896	0
qx017077.14520.14520.2	qx017077	SLPDLGLR	2	0	2100.28	435.756	435.756	-0.000271532	0.00871511		401886	0
qx017077.14522.14522.2	qx017077	LLESDYFR	2	0	2100.46	521.764	521.764	0.000284903	0.0104353		1009964	0
qx017077.14527.14527.2	qx017077	ALLDQLMGTAR	2	0.000310559	2101.07	602.824	602.821	0.00437822	0.0120565		1692006	0
qx017077.14532.14532.2	qx017077	LLVVSTQLSHCR	2	0.00619579	2101.67	743.909	706.888	74.0437	0.0148782	Acrylamide_heavy	2508184	0
qx017077.14535.14535.3	qx017077	LQEENLVITPR	3	0.00645161	2101.94	438.571	437.914	1.97106	0.0131571	Thr->Cys / Val->Thr	412130	0
qx017077.14538.14538.3	qx017077	QSTVLAPVIDLKR	3	0	2102.21	480.624	480.624	-0.000163513	0.0144187		691190	1
qx017077.14541.14541.2	qx017077	ICCDLDVLASK	2	0	2102.63	647.312	647.313	-0.00062868	0.0129462		2063698	0
qx017077.14550.14550.3	qx017077	EGRPSGEAFVELESEDEVK	3	0.000310559	2103.6	702.999	702.999	0.000835005	0.02109		2478050	0
qx017077.14554.14554.3	qx017077	LQWFQNHLDPQK	3	0	2104.11	518.601	518.6	0.00180941	0.015558		988892	0
qx017077.14555.14555.2	qx017077	SQWSPALTISK	2	0.00426386	2104.2	609.832	609.822	0.0210322	0.0121966	No direct match found in Unimod	1756114	0
qx017077.14556.14556.2	qx017077	VVFAELACR	2	0.000310559	2104.29	532.783	532.782	0.0022995	0.0106557		1106512	0
qx017077.14557.14557.2	qx017077	YFQINQDEEEEEDED	2	0	2104.38	975.384	966.861	17.0464	0.0195077	D3-Me-ester	3746428	0
qx017077.14561.14561.2	qx017077	IDTGWLDR	2	0	2104.89	488.249	488.248	0.00079452	0.00976497		749706	0
qx017077.14563.14563.2	qx017077	AILANDTLAIRK	2	0.000310559	2105.08	671.391	671.396	-0.0102979	0.0134278		2246212	1
qx017077.14564.14564.2	qx017077	YIASAFR	2	0.0082774	2105.16	414.227	414.224	0.00592885	0.00828454		292606	0
qx017077.14572.14572.3	qx017077	GAEEMETVIPVDVMRR	3	0.0041184	2106.2	616.639	616.638	0.00209141	0.0184992		1808766	1
qx017077.14576.14576.2	qx017077	IEPPGLFR	2	0	2106.71	465.222	464.766	0.911672	0.00930444	No direct match found in Unimod	574704	0
qx017077.14577.14577.2	qx017077	TAMDAQEALAR	2	0.00795455	2106.8	525.75	588.788	-126.075	0.010515	No direct match found in Unimod	1581874	0
qx017077.14578.14578.2	qx017077	TVEVAVPADPANLDSEAK	2	0	2106.89	914.466	913.463	2.00753	0.0182893	Label:15N(2) / Glu->Met / O18_STY / Pro->Val	3580212	0
qx017077.14579.14579.3	qx017077	SLETENSALQLQVTEREEVR	3	0	2106.98	778.345	777.731	1.84224	0.0233504	No direct match found in Unimod	2962530	1
qx017077.14581.14581.2	qx017077	YIEIFK	2	0	2107.16	406.731	406.731	0.000403781	0.00813463		253372	0
qx017077.14585.14585.3	qx017077	DFMIQGGDFTRGDGTGGK	3	0	2107.68	620.285	620.284	0.00189907	0.0186086		1840764	1
qx017077.14586.14586.2	qx017077	NAHSCCLQWNGR	2	0	2107.77	981.958	752.314	459.286	0.0196392	No direct match found in Unimod	2814266	0
qx017077.1459.1459.2	qx017077	THFGGGK	2	0	419.518	352.181	352.18	0.0019206	0.00704361		71374	0
qx017077.14595.14595.3	qx017077	VVFKDGFKLEYSK	3	0.00335664	2108.74	520.621	520.62	0.000732963	0.0156186		1005620	2
qx017077.14600.14600.2	qx017077	DLQNVNITLR	2	0.000310559	2109.45	593.334	593.333	0.00170526	0.0118667		1617796	0
qx017077.14608.14608.2	qx017077	IQAQYGTPAPSPGPR	2	0	2110.32	823.449	770.399	106.099	0.016469	No direct match found in Unimod	2920438	0
qx017077.14611.14611.2	qx017077	TVLDPVTGDLSDTR	2	0.00426386	2110.6	744.883	744.881	0.004799	0.0148977		2765770	0
qx017077.14615.14615.2	qx017077	NASTFEDVTQVSSAYQK	2	0.00339559	2111.11	938.445	937.942	1.00655	0.0187689	Label:15N(1)	3658840	0
qx017077.14619.14619.2	qx017077	EYWMDPEGEMKPGR	2	0	2111.48	863.374	862.874	1.00042	0.0172675	Deamidation / Asn->Asp / Gln->Glu / Label:15N(1)	3381670	0
qx017077.14624.14624.2	qx017077	EFADFEYR	2	0.000310559	2112.08	538.738	538.738	0.000440212	0.0107748		1147920	0
qx017077.14626.14626.2	qx017077	SMGGAAIAPPTSLVEK	2	0	2112.26	765.409	764.906	1.00736	0.0153082	Label:15N(1)	2887436	0
qx017077.1463.1463.2	qx017077	TGAQELLR	2	0	420.292	316.18	444.251	-256.142	0.0063236	No direct match found in Unimod	454616	0
qx017077.14631.14631.2	qx017077	SLPDLGLR	2	0	2112.87	335.698	435.756	-200.116	0.00671395	No direct match found in Unimod	401886	0
qx017077.14632.14632.2	qx017077	GATVVVIK	2	0	2112.96	421.758	414.763	13.9906	0.00843517	No direct match found in Unimod	288954	0
qx017077.14636.14636.2	qx017077	MNDMLDR	2	0	2113.47	448.095	447.694	0.802044	0.0089619	No direct match found in Unimod	467438	0
qx017077.14637.14637.2	qx017077	INEILSNALK	2	0.00791676	2113.56	557.827	557.827	0.000608307	0.0111565		1311522	0
qx017077.1464.1464.3	qx017077	KPAAATVTKK	3	0.00600962	420.399	338.882	338.882	0.000160659	0.0101665		43570	1
qx017077.14640.14640.2	qx017077	DFLLTAR	2	0	2114.09	418.237	418.237	-0.000144677	0.00836474		308762	0
qx017077.14645.14645.4	qx017077	IQIASESSGIPERPCVLTGTPESIEQAKR	4	0	2114.7	789.16	789.161	-0.00109977	0.0315664		3027648	1
qx017077.14646.14646.2	qx017077	LFMYGPLAGK	2	0.00795455	2114.79	474.772	548.797	-148.05	0.00949543	No direct match found in Unimod	1235836	0
qx017077.14648.14648.2	qx017077	IESLNEEIAFLK	2	0	2115.23	682.849	703.874	-42.0496	0.013657	Arg->Asn / Xle->Ala / Val->Gly	2486570	0
qx017077.14651.14651.3	qx017077	YLDEDTIYHLQPSGR	3	0.00090854	2115.66	602.959	602.96	-0.00313097	0.0180888		1700186	0
qx017077.14657.14657.2	qx017077	LLDLVQQSCNYK	2	0	2116.33	741.381	741.369	0.0233674	0.0148276	Gln->Lys	2744504	0
qx017077.14659.14659.3	qx017077	VEQLGAEGNVEESQKVMDEVEK	3	0	2116.52	816.725	816.72	0.0157173	0.0245017		3171926	1
qx017077.14660.14660.2	qx017077	QSGEAFVELGSEDDVK	2	0	2116.61	855.396	855.397	-0.00199046	0.0171079		3353174	0
qx017077.14662.14662.2	qx017077	LNALGFSLEQR	2	0	2116.94	630.364	624.341	12.0467	0.0126073	Thr->Xle / Ser->Val	1878066	0
qx017077.14664.14664.2	qx017077	QLGLGCQK	2	0.00234124	2117.1	452.247	452.239	0.0152579	0.00904494	No direct match found in Unimod	498904	0
qx017077.14665.14665.2	qx017077	IAYDVLER	2	0.00619579	2117.19	731.852	489.766	484.171	0.014637	No direct match found in Unimod	757262	0
qx017077.14679.14679.2	qx017077	IEPPGLFR	2	0	2119.39	464.766	464.766	5.05333e-05	0.00929532		574704	0
qx017077.14680.14680.3	qx017077	YLAEKYEWDVAEAR	3	0	2119.48	581.618	581.618	0.000410931	0.0174485		1523188	1
qx017077.14684.14684.3	qx017077	IQIASESSGIPERPCVLTGTPESIEQAKR	3	0.00342466	2119.99	1052.55	1051.88	2.00667	0.0315764	Val->Thr / Label:15N(2) / Glu->Met / O18_STY / Pro->Val	3938252	1
qx017077.14689.14689.2	qx017077	TGQPMINLYTDR	2	0.00335664	2120.74	704.849	704.848	0.00203243	0.014097		2496746	0
qx017077.14692.14692.2	qx017077	LVQSPNSYFMDVK	2	0	2121.27	772.377	772.377	2.69238e-05	0.0154475		2932990	0
qx017077.14693.14693.2	qx017077	MGPAMGPALGAGIER	2	0	2121.36	714.36	714.36	-0.000190663	0.0142872		2564594	0
qx017077.14694.14694.3	qx017077	SKGYGFITFSDSECAK	3	0.00510452	2121.45	599.61	599.61	-0.000217597	0.0179883		1673022	1
qx017077.14696.14696.3	qx017077	DDPFIREHIEELLR	3	0	2121.9	573.99	594.644	-61.9623	0.0172197	No direct match found in Unimod	1625622	1
qx017077.14699.14699.4	qx017077	QLFHPEQLITGKEDAANNYAR	4	0	2122.43	604.557	604.557	0.00140993	0.0241823		1714522	1
qx017077.14704.14704.2	qx017077	LEALDYLQK	2	0.00231481	2123.03	528.327	546.8	-36.9468	0.0105665	No direct match found in Unimod	1218674	0
qx017077.14711.14711.2	qx017077	LLLLDYPPDR	2	0.000310559	2123.82	607.841	607.843	-0.00347014	0.0121568		1737018	0
qx017077.14715.14715.3	qx017077	GIQPGSTVHVLR	3	0.00426386	2124.44	421.915	421.91	0.0133966	0.0126574	No direct match found in Unimod	324682	0
qx017077.14723.14723.2	qx017077	EMVLEIIR	2	0	2125.98	509.784	509.784	0.00136144	0.0101957		913342	0
qx017077.14724.14724.2	qx017077	ALLPELR	2	0	2126.07	406.255	406.255	-0.000335957	0.00812511		248826	0
qx017077.14725.14725.2	qx017077	MGAGMGFGLER	2	0.0041184	2126.16	563.264	563.263	0.002223	0.0112653		1365414	0
qx017077.14726.14726.5	qx017077	LVQAFQFTDKHGEVCPAGWKPGSDTIKPDVQK	5	0.00791676	2126.25	717.767	717.763	0.021485	0.0358883		2585328	2
qx017077.14727.14727.2	qx017077	TTYLVLDEADR	2	0	2126.34	648.329	648.328	0.0024139	0.0129666		2075740	0
qx017077.14730.14730.3	qx017077	EAVQLVNTREEVEDLCR	3	0	2126.61	687.34	687.341	-0.00199499	0.0206202		2367866	1
qx017077.14735.14735.3	qx017077	EAAADQWLVNDPSK	3	0	2127.22	654.974	515.251	419.167	0.0196492	No direct match found in Unimod	961624	0
qx017077.14737.14737.2	qx017077	TVAGGAWTYNTTSAVTVK	2	0	2127.4	914.409	913.968	0.882036	0.0182882	No direct match found in Unimod	3580210	0
qx017077.14740.14740.2	qx017077	QLAIGVNEVTR	2	0	2127.83	695.379	600.341	190.076	0.0139076	Bromobimane	1680662	0
qx017077.14753.14753.4	qx017077	KPLPDHVSIVEPKDEILPTTPISEQK	4	0.00119725	2129.3	728.402	728.401	0.00188924	0.0291361		2658808	1
qx017077.14755.14755.3	qx017077	SVEMHHEALSEALPGDNVGFNVK	3	0	2129.48	827.401	827.401	-0.000215426	0.024822		3226212	0
qx017077.14761.14761.5	qx017077	HPHTGDTKEEKDKDDQEWESPSPPKPTVFISGVIAR	5	0.000310559	2130.18	812.604	812.6	0.016946	0.0406302		3149034	2
qx017077.14765.14765.3	qx017077	IQIASESSGIPERPCVLTGTPESIEQAKR	3	0.00119725	2130.83	1051.87	1051.88	-0.013353	0.0315562		3938252	1
qx017077.14767.14767.3	qx017077	ASSLNFLNKSVEEPTQPGGTGLSDSR	3	0	2131.01	898.415	898.107	0.923187	0.0269524	Lys->Glu	3523940	1
qx017077.14768.14768.2	qx017077	LGMPMCLR	2	0	2131.1	489.239	489.24	-0.00193394	0.00978478		758290	0
qx017077.14776.14776.3	qx017077	ITDIIGKEEGIGPENLR	3	0	2131.98	618.671	618.67	0.00123047	0.0185601		1826610	1
qx017077.14777.14777.2	qx017077	SLEQIESFFR	2	0.00619579	2132.07	500.248	628.32	-256.142	0.010005	No direct match found in Unimod	1913078	0
qx017077.14779.14779.2	qx017077	HLFCPDLLR	2	0	2132.25	585.81	585.808	0.00401088	0.0117162		1551498	0
qx017077.14785.14785.2	qx017077	VTVAGLAGKDPVQCSR	2	0	2132.95	850.944	850.941	0.0060691	0.0170189		3332642	1
qx017077.14788.14788.2	qx017077	MPAILDGEEAVSK	2	0	2133.22	680.345	680.345	-0.000518805	0.0136069		2319332	0
qx017077.14789.14789.3	qx017077	SKIADGSVKREDIFYTSK	3	0	2133.31	676.703	682.029	-15.9774	0.0203011	semialdehyde / Ser->Ala / Tyr->Phe / Cys->Ser / Asp->Val / Glu->Xle	2335676	3
qx017077.14794.14794.4	qx017077	VDKPSEIVDVGDKVWVK	4	0.0041184	2133.91	479.015	479.015	-0.00129436	0.0191606		684976	1
qx017077.14795.14795.3	qx017077	QVMGLITHTDSPYIR	3	0	2134	577.969	577.635	1.00282	0.0173391	Label:15N(1)	1486472	0
qx017077.14802.14802.2	qx017077	GSPWVSVVDR	2	0	2134.78	551.288	551.288	0.000399658	0.0110258		1259790	0
qx017077.14803.14803.3	qx017077	QVMGLITHTDSPYIR	3	0	2134.87	577.635	577.635	-4.739e-05	0.017329		1486472	0
qx017077.14806.14806.3	qx017077	MMCGAPSATQPATAETQHIADQVR	3	0	2135.14	877.405	863.061	43.0308	0.0263222	Carbamyl / Ala->Asn / Xle->Arg / Ethanolamine	3387330	0
qx017077.1481.1481.2	qx017077	YNSEVVDK	2	0.00619579	425.166	350.142	477.232	-254.181	0.00700284	No direct match found in Unimod	670700	0
qx017077.14811.14811.2	qx017077	AWNPFR	2	0.00755149	2135.75	395.704	395.703	0.000340932	0.00791407		200890	0
qx017077.14813.14813.3	qx017077	VDKPSEIVDVGDKVWVK	3	0	2136.19	638.351	638.351	0.000582102	0.0191505		1996976	1
qx017077.14820.14820.3	qx017077	MKPLMGVIYVPLTDKEK	3	0	2137.24	660.364	660.03	1.00231	0.0198109	Deamidation / Asn->Asp / Gln->Glu / Label:15N(1)	2166298	1
qx017077.14821.14821.2	qx017077	SFNDDAMLIEK	2	0.00335664	2137.33	641.806	641.803	0.00627504	0.0128361		2019678	0
qx017077.14825.14825.2	qx017077	ITDIIGKEEGIGPENLR	2	0.000310559	2137.85	927.5	927.502	-0.00400527	0.01855		3626544	1
qx017077.14827.14827.2	qx017077	TPAIPTAVNLADSR	2	0.00335664	2138.03	713.387	713.388	-0.00200091	0.0142677		2559796	0
qx017077.14828.14828.3	qx017077	MVMIQDGPLPTGADKPLR	3	0	2138.12	647.01	647.01	0.000220137	0.0194103		2065520	0
qx017077.14837.14837.2	qx017077	ISGIFLTNHIK	2	0	2139.26	621.857	621.864	-0.0145091	0.0124371	No direct match found in Unimod	1851556	0
qx017077.14842.14842.2	qx017077	DFLLTAR	2	0	2139.97	419.203	418.237	1.93089	0.00838405	No direct match found in Unimod	308762	0
qx017077.14844.14844.3	qx017077	MKPLMGVIYVPLTDKEK	3	0	2140.15	660.029	660.03	-0.00275561	0.0198009		2166298	1
qx017077.14847.14847.3	qx017077	KAELLDNEKPAAVVAPITTGYTVK	3	0.00375839	2140.72	843.806	843.799	0.0226605	0.0253142		3298826	1
qx017077.14848.14848.4	qx017077	KAELLDNEKPAAVVAPITTGYTVK	4	0.00335664	2140.81	633.105	633.101	0.0180085	0.0253242		1951470	1
qx017077.14849.14849.3	qx017077	GENLVSMTVEGPPPKDTGIAR	3	0	2140.9	724.381	723.7	2.04259	0.0217314	No direct match found in Unimod	2624524	1
qx017077.14850.14850.2	qx017077	GKIGLFGGAGVGK	2	0.0087146	2140.98	488.285	602.346	-228.122	0.00976569	No direct match found in Unimod	1694078	1
qx017077.14854.14854.3	qx017077	FGYHIIMVEGR	3	0	2141.5	441.229	441.229	0.000391206	0.0132369		435042	0
qx017077.14860.14860.3	qx017077	MMCGAPSATQPATAETQHIADQVR	3	0	2142.19	877.067	863.061	42.0156	0.026312	Acetyl / Ser->Glu / Guanidination / amidino	3387330	0
qx017077.14862.14862.2	qx017077	GMGLGFTSSMR	2	0	2142.63	572.269	572.268	0.00130149	0.0114454		1440192	0
qx017077.14866.14866.2	qx017077	MAALEVYVR	2	0	2143.52	526.284	526.284	-0.000376339	0.0105257		1052222	0
qx017077.14867.14867.2	qx017077	QADYVPSDQDLLR	2	0	2143.61	760.372	760.373	-0.00197963	0.0152074		2862976	0
qx017077.14873.14873.2	qx017077	SELNPSTGNR	2	0.00426386	2144.31	537.769	537.762	0.0125212	0.0107554	No direct match found in Unimod	1144526	0
qx017077.14878.14878.3	qx017077	ENQHVQQTLNSTNEIEALETSR	3	0.00090854	2144.76	848.078	848.072	0.0191428	0.0254424		3320584	0
qx017077.14883.14883.2	qx017077	QYTSPEEIDAQLQAEK	2	0	2145.36	925.443	925.444	-0.001739	0.0185089		3621080	0
qx017077.14896.14896.2	qx017077	WNLLSR	2	0.00339559	2147.11	395.717	395.216	1.00174	0.00791434	Label:15N(1)	204662	0
qx017077.14898.14898.2	qx017077	GLCAIAQAESLR	2	0	2147.53	644.838	644.838	0.000579549	0.0128968		2039512	0
qx017077.14902.14902.2	qx017077	LFIGGLNTETNEK	2	0	2148.15	718.377	718.375	0.00357981	0.0143675		2591654	0
qx017077.14903.14903.4	qx017077	IFPPETSASVAATPPPSTASAPAAVNSSASADKPLSNMK	4	0	2148.24	943.227	942.725	2.00475	0.0377291	Val->Thr / Label:15N(2) / Glu->Met / O18_STY / Pro->Val	3673596	0
qx017077.14905.14905.2	qx017077	WAGVFR	2	0.000310559	2148.69	368.2	368.2	-0.000558904	0.007364		112400	0
qx017077.14910.14910.4	qx017077	SQWVAPSSVVLHDEGQNEEDVEKEEETER	4	0	2149.29	840.386	839.635	3.00095	0.0336154	Gln->Met / GN18Olabeling / Deamidation_O18 / Label:15N(3) / Label:13C(3) / D3_Label	3282832	1
qx017077.14911.14911.2	qx017077	VFSGLVSTGLK	2	0.00208024	2149.38	554.325	554.324	0.00263816	0.0110865		1290918	0
qx017077.14914.14914.3	qx017077	LSQYQEPLHLPGVR	3	0	2149.8	546.299	546.298	0.00157287	0.016389		1219200	0
qx017077.14916.14916.2	qx017077	NVVLVGSLQDR	2	0	2149.98	687.381	600.341	174.081	0.0137476	No direct match found in Unimod	1680256	0
qx017077.14918.14918.2	qx017077	IIQGQGVDEPLSETGFK	2	0.00621118	2150.16	909.468	909.468	-0.000198423	0.0181894		3564784	0
qx017077.14919.14919.3	qx017077	TGEEIFGTIGMRPNAK	3	0.00843133	2150.25	574.628	574.622	0.0176287	0.0172388	No direct match found in Unimod	1462550	1
qx017077.14923.14923.3	qx017077	SWEEQMIEVGRK	3	0	2150.77	497.913	503.245	-15.9954	0.0149374	semialdehyde / Ser->Ala / Tyr->Phe	870912	1
qx017077.14926.14926.2	qx017077	VATVAGSAAK	2	0	2151.3	421.758	437.753	-31.9902	0.00843516	Glu->Pro	414442	0
qx017077.14931.14931.2	qx017077	SNLELFKEELK	2	0	2152.01	675.369	675.369	-0.000599155	0.0135074		2282716	1
qx017077.14934.14934.3	qx017077	LEHIDGVNLTVPVK	3	0.00342466	2152.44	512.619	511.959	1.97788	0.0153786	Val->Thr	931624	0
qx017077.14938.14938.4	qx017077	ESAAPAAAPTAEAPPPSVVTRPEPQALPSPAIR	4	0.00342466	2152.8	812.934	812.433	2.00374	0.0325174	Val->Thr / Label:15N(2) / Glu->Met / O18_STY / Pro->Val	3148366	0
qx017077.14940.14940.2	qx017077	AALSSGAFWFR	2	0.00595238	2153.24	581.311	606.812	-51.0007	0.0116262	No direct match found in Unimod	1725096	0
qx017077.14943.14943.3	qx017077	ALEQLNGFELAGRPMK	3	0.0041184	2153.66	597.314	597.314	0.000985423	0.0179194		1650774	0
qx017077.14951.14951.2	qx017077	LNAINITSALDR	2	0	2154.72	630.364	651.357	-41.9853	0.0126073	No direct match found in Unimod	2096562	0
qx017077.14952.14952.3	qx017077	VEQLGAEGNVEESQKVMDEVEK	3	0	2154.81	816.726	816.72	0.0175484	0.0245018		3171926	1
qx017077.14954.14954.3	qx017077	TPFLGDMAHIR	3	0	2155.14	419.885	419.885	-0.000107982	0.0125966		317548	0
qx017077.14956.14956.2	qx017077	QGDEVSVHYDPMIAK	2	0	2155.32	836.389	844.901	-17.025	0.0167278	Pyro-glu / N-oxobutanoic	3304660	0
qx017077.14957.14957.2	qx017077	TGTAEMSSILEER	2	0	2155.41	712.34	712.34	-0.000445008	0.0142468		2552572	0
qx017077.14958.14958.3	qx017077	YQDDNSLAHPNLFIEK	3	0.000310559	2155.5	635.313	635.311	0.00684895	0.0190594		1972466	0
qx017077.14960.14960.3	qx017077	ERLQAALDDEEAGGRPAMEPGNGSLDLGGDSAGR	3	0.00231481	2155.98	1043.49	1138.19	-284.113	0.0313047	No direct match found in Unimod	4066362	1
qx017077.14962.14962.2	qx017077	LLVEDINK	2	0	2156.16	423.776	472.277	-97.0015	0.00847552	No direct match found in Unimod	630874	0
qx017077.14971.14971.3	qx017077	SSEPPPPPQPPTHQASVGLLDTPR	3	0	2157.38	850.102	850.098	0.0114458	0.0255031		3332026	0
qx017077.14975.14975.2	qx017077	EIGYPVMIK	2	0	2157.98	525.289	525.289	0.00147414	0.0105058		1040572	0
qx017077.14979.14979.2	qx017077	AALQELLSK	2	0	2158.49	487.291	486.79	1.00245	0.00974582	Label:15N(1)	731420	0
qx017077.14981.14981.2	qx017077	VLELQTELK	2	0.00335664	2158.67	536.808	536.816	-0.0165341	0.0107362	No direct match found in Unimod	1137658	0
qx017077.14983.14983.2	qx017077	QLLEGELETLR	2	0	2159.12	650.34	650.859	-1.03733	0.0130068	Lysaminoadipicsealde	2089992	0
qx017077.14987.14987.2	qx017077	DMAGLLKPTAC	2	0	2159.74	588.791	588.791	-0.000270785	0.0117758		1575656	0
qx017077.14988.14988.2	qx017077	ELGLDEGVDSLK	2	0	2159.83	638.328	637.827	1.00214	0.0127666	Label:15N(1)	1982572	0
qx017077.14990.14990.2	qx017077	VEVTEFEDIK	2	0	2160.16	604.806	604.806	0.000876253	0.0120961		1716258	0
qx017077.14992.14992.3	qx017077	SLTNDWEDHLAVK	3	0	2160.34	509.92	510.247	-0.983576	0.0152976	Amide / Asp->Asn / Glu->Gln / Glu->pyro-Glu+Methyl:2H(2)13C(1)	926206	0
qx017077.14996.14996.2	qx017077	MALLASNSCFIR	2	0	2161	700.35	699.847	1.00634	0.014007	Label:15N(1)	2459522	0
qx017077.14997.14997.2	qx017077	MQVANIDK	2	0	2161.09	480.284	459.739	41.0886	0.00960567	No direct match found in Unimod	544558	0
qx017077.14998.14998.4	qx017077	HVNGQDQIVPGLYACGEAACASVHGANR	4	0	2161.18	738.848	738.842	0.0226965	0.0295539		2724200	0
qx017077.15001.15001.2	qx017077	FTVLTESAAK	2	0	2161.6	457.261	533.793	-153.063	0.00914522	No direct match found in Unimod	1109002	0
qx017077.15002.15002.2	qx017077	CLYASVLTAQPR	2	0	2161.69	689.861	689.861	-0.000105994	0.0137972		2382444	0
qx017077.15003.15003.2	qx017077	MLGALYMR	2	0	2161.78	477.749	477.749	1.77595e-05	0.00955497		667684	0
qx017077.15004.15004.2	qx017077	TLIQEAK	2	0.000310559	2161.87	401.745	401.737	0.0155091	0.0080349	No direct match found in Unimod	229790	0
qx017077.15005.15005.2	qx017077	VVDALNQGLPR	2	0	2161.96	612.36	591.335	42.0484	0.0122472	tri-Methylation / Gly->Val / Ala->Xle / Propyl / Asn->Arg	1608422	0
qx017077.15009.15009.3	qx017077	GNLYSFGCPEYGQLGHNSDGK	3	0	2162.48	767.674	767.667	0.0208797	0.0230302		2902348	0
qx017077.15010.15010.3	qx017077	VGEVIVTKDDAMLLK	3	0	2162.55	544.308	544.308	-0.000130619	0.0163292		1205128	1
qx017077.15015.15015.3	qx017077	IHNANPELTDGQIQAMLRR	3	0	2163.15	726.714	726.38	1.00429	0.0218014	Deamidation / Asn->Asp / Gln->Glu / Label:15N(1)	2645288	1
qx017077.15016.15016.3	qx017077	ALSAVHSPTFCQLACGQDGQLK	3	0	2163.24	796.72	796.719	0.00285897	0.0239016		3064096	0
qx017077.15023.15023.2	qx017077	DIPGLTDTTVPR	2	0	2164.29	642.843	642.843	-0.000167463	0.0128569		2022342	0
qx017077.15024.15024.3	qx017077	GYGFITFSDSECAKK	3	0	2164.38	570.601	570.6	0.0029893	0.017118		1423292	1
qx017077.15027.15027.2	qx017077	LKVEELEGER	2	0.00619579	2164.91	553.34	601.325	-95.9689	0.0110668	No direct match found in Unimod	1687532	1
qx017077.15029.15029.2	qx017077	AFGYYGPLR	2	0	2165.09	522.27	522.269	0.00211004	0.0104454		1013750	0
qx017077.15032.15032.3	qx017077	EAAADQWLVNDPSK	3	0	2165.61	654.974	515.251	419.167	0.0196492	No direct match found in Unimod	961624	0
qx017077.15033.15033.2	qx017077	STHSELLEDYYQSGR	2	0.0041184	2165.7	913.907	913.913	-0.0126355	0.0182781		3580010	0
qx017077.15034.15034.3	qx017077	YLYTLVITDKEK	3	0	2165.79	495.947	495.945	0.00520719	0.0148784		809120	1
qx017077.15038.15038.2	qx017077	LVQAFQFTDK	2	0	2166.3	598.82	598.819	0.00111735	0.0119764		1663308	0
qx017077.15039.15039.3	qx017077	GLFPFTHVK	3	0.000310559	2166.39	349.199	349.199	0.000171425	0.010476		63922	0
qx017077.15040.15040.2	qx017077	VPLDPLIGK	2	0	2166.48	476.297	476.297	-0.0011806	0.00952593		662924	0
qx017077.15041.15041.2	qx017077	TYHEVVDEIYFK	2	0	2166.57	771.877	771.877	-0.000254618	0.0154375		2929058	0
qx017077.15046.15046.3	qx017077	ELPIAPSHVIEMSSSR	3	0.000612745	2167.17	584.969	584.97	-0.00119396	0.0175491		1541688	0
qx017077.15051.15051.2	qx017077	LGEWVGLCK	2	0	2167.89	531.277	531.276	0.00184599	0.0106255		1094116	0
qx017077.15056.15056.3	qx017077	GVNIDSLNNPQDPFVENTKK	3	0	2168.6	743.039	743.71	-2.01187	0.0222912	didehydro / Val->Pro / Xlink:Disulfide / Met->Glu	2755970	1
qx017077.15058.15058.2	qx017077	FYLTYPTKR	2	0.00638298	2168.78	594.817	594.824	-0.015396	0.0118963	No direct match found in Unimod	1626948	1
qx017077.15061.15061.3	qx017077	IIEFVPTKTPYDPR	3	0.00174216	2169.2	559.642	559.307	1.00468	0.0167892	Label:15N(1)	1329186	1
qx017077.15064.15064.3	qx017077	EHALLAYTLGVK	3	0	2169.45	438.919	438.919	0.000846485	0.0131676		416150	0
qx017077.15065.15065.2	qx017077	IMNVIGEPIDER	2	0	2169.54	693.358	693.358	-0.000410854	0.0138672		2413908	0
qx017077.15071.15071.4	qx017077	VKADRDESSPYAAMLAAQDVAQR	4	0.00342466	2170.24	624.312	623.81	2.00664	0.0249725	Label:15N(2) / Glu->Met / O18_STY / Pro->Val	1873028	2
qx017077.15072.15072.4	qx017077	IHNANPELTDGQIQAMLRR	4	0.000310559	2170.33	545.037	545.037	0.000737178	0.0218015		1208986	1
qx017077.15078.15078.2	qx017077	YLYTLVITDKEK	2	0	2171.13	743.413	743.414	-0.000791491	0.0148683		2760176	1
qx017077.15079.15079.2	qx017077	FVLSQAKDEL	2	0.00600962	2171.21	575.312	575.311	0.00111447	0.0115062		1466060	1
qx017077.15080.15080.2	qx017077	PVSTVLPR	2	0.00375839	2171.3	434.766	434.766	5.05333e-05	0.00869532		395484	0
qx017077.15089.15089.2	qx017077	SNGLGPVMSGN	2	0.00174216	2172.26	517.286	516.743	1.08601	0.0103457	No direct match found in Unimod	975656	0
qx017077.15090.15090.4	qx017077	ELVDDSVNNVRKDDPTLLSSGR	4	0	2172.35	611.82	608.062	15.0318	0.0244728	aminotyrosine / Xle->Lys / Hydroxamic_acid	1742676	2
qx017077.15091.15091.2	qx017077	EHALLAYTLGVK	2	0	2172.44	657.875	657.874	0.000981838	0.0131575		2140172	0
qx017077.15092.15092.3	qx017077	YYVTIIDAPGHRDFIK	3	0	2172.53	637.006	636.672	1.00325	0.0191102	Label:15N(1)	1980902	1
qx017077.15094.15094.2	qx017077	IALTDNALIAR	2	0	2172.71	585.847	585.846	0.0017344	0.0117169		1551678	0
qx017077.15095.15095.3	qx017077	ELVDDSVNNVRKDDPTLLSSGR	3	0	2172.81	815.421	810.414	15.0216	0.0244626	Methyl+Deamidated / Asn->Glu / aminotyrosine / Xle->Lys / Hydroxamic_acid	3138152	2
qx017077.15100.15100.3	qx017077	YYVTIIDAPGHRDFIK	3	0	2173.57	636.982	636.672	0.929463	0.0191095	Lys->Glu	1980902	1
qx017077.15101.15101.2	qx017077	LYTLVITDKEK	2	0	2173.66	497.281	661.882	-329.202	0.00994562	No direct match found in Unimod	2173856	1
qx017077.15102.15102.2	qx017077	WTPLETQEK	2	0	2173.75	674.317	566.288	216.058	0.0134863	No direct match found in Unimod	1394940	0
qx017077.15105.15105.3	qx017077	LLGMGDIEGLIDK	3	0.00400107	2174.17	458.574	458.583	-0.0265663	0.0137572	Lys->Gln	536950	0
qx017077.15111.15111.4	qx017077	ANLYPPSNTPGDALSPGGGLRPNGQTKPLPALK	4	0	2174.87	826.448	825.444	4.0159	0.0330579	Label:15N(4) / kynurenin / Pro->Thr / Label:13C(2)15N(2) / Label:13C(3)15N(1) / double_O18 / Label:13C(4) / Label:13C(1)2H(3) / Lys4	3212680	0
qx017077.15115.15115.2	qx017077	YLVWLTQK	2	0.00619579	2175.38	618.354	525.803	185.103	0.0123671	No direct match found in Unimod	1047464	0
qx017077.15117.15117.2	qx017077	NIVVIGHVDSGK	2	0.00619579	2175.56	642.37	619.349	46.0433	0.0128474	Label:2H(4)+Acetyl	1836554	0
qx017077.15119.15119.2	qx017077	GLVVPVIR	2	0.00791676	2175.74	426.787	426.787	8.4312e-05	0.00853574		351996	0
qx017077.15120.15120.4	qx017077	VKADRDESSPYAAMLAAQDVAQR	4	0	2175.83	624.563	624.056	2.02604	0.0249825	O18_STY / Pro->Val	1881568	2
qx017077.15122.15122.3	qx017077	GVEKPPHLAALILAR	3	0.00090854	2176.01	528.992	528.991	0.00449564	0.0158698		1066722	0
qx017077.15126.15126.3	qx017077	QKVDSLLENLEK	3	0.00510452	2176.67	472.596	472.596	0.000435201	0.0141779		632170	1
qx017077.15131.15131.2	qx017077	ESSGLVLLSSCPQTASR	2	0	2177.27	896.949	896.449	1.00073	0.017939	Deamidation / Asn->Asp / Gln->Glu / Label:15N(1)	3516996	0
qx017077.15132.15132.3	qx017077	ITSENPDEGFKPSSGTVQELNFR	3	0	2177.36	851.413	851.414	-0.00100482	0.0255424		3334630	0
qx017077.15138.15138.2	qx017077	QMLTEIDSK	2	0.00619579	2178.04	515.793	532.768	-33.95	0.0103159	No direct match found in Unimod	1104330	0
qx017077.15139.15139.2	qx017077	TLGDFAAEYAK	2	0	2178.13	593.293	593.293	-9.80559e-05	0.0118659		1623680	0
qx017077.15147.15147.2	qx017077	IIQEPPHK	2	0.000310559	2179.01	481.271	481.277	-0.0112207	0.00962543	No direct match found in Unimod	696170	0
qx017077.15148.15148.3	qx017077	TKDGQILPVPNVVVR	3	0	2179.1	545.659	545.658	0.00233056	0.0163698		1213240	1
qx017077.15149.15149.2	qx017077	TDTESELDLISR	2	0	2179.19	689.839	689.838	0.00130669	0.0137968		2387932	0
qx017077.15154.15154.4	qx017077	AYRYPGFMPQAHPGLGGGPK	4	0.00755149	2179.79	536.525	536.519	0.0245568	0.021461	Gln->Lys	1131250	1
qx017077.15155.15155.3	qx017077	ARPFPDGLAEDIDKGEVSAR	3	0.00601504	2179.88	715.365	715.031	1.00295	0.021461	Deamidation / Asn->Asp / Gln->Glu / Label:15N(1)	2568056	1
qx017077.15160.15160.4	qx017077	ANLYPPSNTPGDALSPGGGLRPNGQTKPLPALK	4	0	2180.49	825.945	825.444	2.0054	0.0330378	Val->Thr / Label:15N(2) / Glu->Met / O18_STY / Pro->Val	3212680	0
qx017077.15161.15161.2	qx017077	LVILANNCPALR	2	0	2180.57	677.387	677.387	-0.000229059	0.0135477		2296066	0
qx017077.15167.15167.2	qx017077	CTNLSEGVLSVR	2	0	2181.38	639.813	667.84	-56.0554	0.0127963	Xle->Gly	2216780	0
qx017077.15169.15169.2	qx017077	FVADGIFK	2	0.00342466	2181.71	449.747	448.747	1.9999	0.00899495	Label:15N(2) / Glu->Met / O18_STY	471118	0
qx017077.15171.15171.2	qx017077	TPVYDLLK	2	0	2181.89	460.776	474.774	-27.9949	0.00921552	OxPro / Asp->Ser / Glu->Thr	647774	0
qx017077.15174.15174.2	qx017077	LSLSTNCIEK	2	0.00964067	2182.32	583.291	583.292	-0.00199934	0.0116658		1536254	0
qx017077.15176.15176.3	qx017077	VKADRDESSPYAAMLAAQDVAQR	3	0	2182.5	831.413	836.743	-15.9899	0.0249424	Met->Asp / semialdehyde / Ser->Ala / Tyr->Phe / Cys->Ser	3269206	2
qx017077.15178.15178.4	qx017077	TLVNKEEPPKELPAAEPVLSPLEGTK	4	0.00601504	2182.68	697.635	697.385	1.00154	0.0279054	Deamidation / Asn->Asp / Gln->Glu / Label:15N(1)	2447326	2
qx017077.15180.15180.2	qx017077	FVADGIFK	2	0	2183.12	448.747	448.747	-0.000343136	0.00897495		471118	0
qx017077.15183.15183.2	qx017077	VIVDFSSPNIAK	2	0.00119725	2183.39	645.358	645.359	-0.00192996	0.0129072		2052432	0
qx017077.15189.15189.2	qx017077	AVFVLSCLLK	2	0.00619579	2184.08	474.763	575.339	-201.152	0.00949525	No direct match found in Unimod	1464476	0
qx017077.15193.15193.3	qx017077	HVIPMNPNTDDLFK	3	0.00174216	2184.6	548.279	547.936	1.02829	0.0164484	No direct match found in Unimod	1226218	0
qx017077.15194.15194.2	qx017077	SYGRPPPDVEGMTSLK	2	0	2184.69	888.937	888.435	1.00262	0.0177787	Label:15N(1)	3489082	0
qx017077.15199.15199.3	qx017077	QITEEDLEGKTEEEIEMMK	3	0	2185.29	772.349	766.684	16.9963	0.0231705	Pro->Asn / Asn->Met	2898658	1
qx017077.15201.15201.2	qx017077	DFMIQGGDFTR	2	0.00510452	2185.47	651.793	651.793	-0.000147092	0.0130359		2093288	0
qx017077.15202.15202.2	qx017077	TAFQEALDAAGDK	2	0	2185.56	668.822	668.823	-0.00129987	0.0133764		2230058	0
qx017077.15207.15207.4	qx017077	IFPPETSASVAATPPPSTASAPAAVNSSASADKPLSNMK	4	0	2186.31	942.975	942.971	0.0151218	0.037719		3673598	0
qx017077.15216.15216.2	qx017077	GWEEGVAQMSVGQR	2	0	2187.54	767.361	767.359	0.0030649	0.0153472		2902538	0
qx017077.15217.15217.2	qx017077	EFDFFNK	2	0.00231481	2187.63	471.221	473.719	-4.99596	0.00942442	No direct match found in Unimod	635506	0
qx017077.15220.15220.3	qx017077	VVSEPAMGHSDLLELESK	3	0.00375839	2187.9	647.659	647.659	0.000154878	0.0194298		2068510	0
qx017077.15227.15227.2	qx017077	ILNQLGADSLTSLR	2	0.00755149	2188.68	751.409	751.415	-0.0109741	0.0150282		2806788	0
qx017077.15231.15231.2	qx017077	YMACCLLYR	2	0	2189.2	625.279	625.28	-0.00132005	0.0125056		1890348	0
qx017077.15232.15232.3	qx017077	KLAVNMVPFPR	3	0	2189.29	424.582	424.581	0.000667743	0.0127374		341480	1
qx017077.15234.15234.2	qx017077	FPALTQEQKK	2	0	2189.46	483.277	595.332	-224.112	0.00966553	No direct match found in Unimod	1635282	1
qx017077.15236.15236.2	qx017077	FQILKPADK	2	0.00231481	2189.64	421.758	530.313	-217.11	0.00843517	No direct match found in Unimod	1083320	0
qx017077.15237.15237.2	qx017077	LEAMCFDGVK	2	0	2189.73	556.759	585.27	-57.0219	0.0111352	Arg->Val / Asn->Gly / Gln->Ala	1552668	0
qx017077.15249.15249.2	qx017077	AFAEIQAR	2	0.00619579	2191.26	560.804	453.246	215.116	0.0112161	No direct match found in Unimod	501046	0
qx017077.15250.15250.2	qx017077	AELNEFLTR	2	0	2191.35	548.77	547.28	2.98022	0.0109754	Gln->Met / GN18Olabeling / Deamidation_O18 / Label:15N(3)	1223424	0
qx017077.15252.15252.3	qx017077	LNRLPAAGVGDMVMATVK	3	0.00174216	2191.69	620.669	620.334	1.00343	0.0186201	Label:15N(1)	1844308	1
qx017077.15256.15256.2	qx017077	NFILDQTNVSAAAQR	2	0	2192.05	824.426	824.426	-0.00051	0.0164885		3210242	0
qx017077.15258.15258.2	qx017077	NLALGDKFLLR	2	0.000310559	2192.38	630.367	630.377	-0.0205504	0.0126073	No direct match found in Unimod	1928444	1
qx017077.15259.15259.2	qx017077	LLSVLMDPK	2	0.000310559	2192.49	508.306	508.296	0.018722	0.0101661	No direct match found in Unimod	907898	0
qx017077.15264.15264.3	qx017077	VEQLGAEGNVEESQKVMDEVEK	3	0	2193.1	816.726	816.72	0.0180977	0.0245018		3171926	1
qx017077.15266.15266.3	qx017077	KGLTPSQIGVILR	3	0	2193.43	461.291	461.289	0.00501137	0.0138387		556460	1
qx017077.15267.15267.3	qx017077	EIIVIKDTEK	3	0.00231481	2193.52	473.903	396.568	232.007	0.0142171	No direct match found in Unimod	205436	1
qx017077.15268.15268.2	qx017077	TLYTLVTK	2	0.00407332	2193.61	509.77	469.781	79.9774	0.0101954	No direct match found in Unimod	612732	0
qx017077.15269.15269.2	qx017077	VLDCGAAPGAWSQVAVQK	2	0	2193.7	929.473	928.97	1.00654	0.0185895	Label:15N(1)	3631362	0
qx017077.15270.15270.3	qx017077	IIANDQGNRITPSYVAFTPEGER	3	0.00231481	2193.79	784.065	850.098	-198.1	0.0235219	No direct match found in Unimod	3330186	1
qx017077.15274.15274.3	qx017077	VVDPDHPLAALVR	3	0.00342466	2194.15	468.604	467.933	2.01313	0.0140581	O18_STY / Pro->Val	599246	0
qx017077.15280.15280.2	qx017077	AELNEFLTR	2	0	2194.83	546.788	546.788	0.000611555	0.0109358		1214672	0
qx017077.15281.15281.3	qx017077	KSEIEYYAMLAK	3	0	2194.92	482.583	482.583	0.000560552	0.0144775		704612	1
qx017077.15283.15283.2	qx017077	IMNTFSVVPSPK	2	0	2195.1	660.857	660.847	0.0202717	0.0132171	No direct match found in Unimod	2164814	0
qx017077.15284.15284.3	qx017077	VHIGQVIMSIR	3	0	2195.19	418.579	418.245	1.0034	0.0125574	Label:15N(1)	312718	0
qx017077.15293.15293.2	qx017077	GSDEVQILEMPSK	2	0	2196.29	716.854	716.853	0.00190093	0.0143371		2576892	0
qx017077.15294.15294.3	qx017077	ELVFKEDGQEYAQVIK	3	0	2196.38	632.998	632.991	0.0219227	0.01899	Gln->Lys	1941658	1
qx017077.15297.15297.3	qx017077	NAEFDRHEIQIYEEVAK	3	0.00601504	2196.65	698.011	697.676	1.00387	0.0209403	Deamidation / Asn->Asp / Gln->Glu / Label:15N(1)	2445300	1
qx017077.15299.15299.2	qx017077	AALQELLSK	2	0	2196.99	486.79	486.79	0.000678911	0.0097358		731420	0
qx017077.15301.15301.3	qx017077	SPYQEFTDHLVK	3	0	2197.17	488.577	488.577	0.00109621	0.0146573		753092	0
qx017077.15303.15303.3	qx017077	MQTDKPFDQTTISLQMGTNK	3	0	2197.35	762.038	762.036	0.0040401	0.0228611		2874252	0
qx017077.15304.15304.2	qx017077	GDEELDSLIK	2	0	2197.44	559.782	559.782	-0.000147188	0.0111956		1328260	0
qx017077.15305.15305.3	qx017077	HLPDQEQLNSLSQFK	3	0	2197.53	595.638	595.304	1.00302	0.0178691	Label:15N(1)	1636034	0
qx017077.15309.15309.3	qx017077	AFLLDPDRCVVQR	3	0.00869565	2197.89	530.938	530.28	1.97298	0.0159281	Thr->Cys / Val->Thr	1081314	1
qx017077.15313.15313.2	qx017077	VVLIQQLEK	2	0.00619579	2198.4	517.798	556.837	-78.0785	0.010356	No direct match found in Unimod	1307876	0
qx017077.15322.15322.2	qx017077	NNVMSGGTTMYPGIADR	2	0	2199.52	921.904	913.414	16.98	0.0184381	Pro->Asn / Asn->Met	3579360	0
qx017077.15323.15323.3	qx017077	GWEEGVAQMSVGQR	3	0.00375839	2199.61	512.244	512.237	0.021294	0.0153673	Gln->Lys	938410	0
qx017077.15324.15324.2	qx017077	VLLAGPPGTGK	2	0.00231481	2199.69	727.933	505.306	445.254	0.0145587	No direct match found in Unimod	887024	0
qx017077.15325.15325.3	qx017077	VTPTRTEIIILATR	3	0.00811908	2199.78	528.655	528.654	0.00242637	0.0158596		1071830	1
qx017077.15327.15327.3	qx017077	DITLEASRENNKPR	3	0.00619579	2199.96	672.995	548.288	374.118	0.0201898	No direct match found in Unimod	1232698	1
qx017077.15328.15328.3	qx017077	IHYLDTTTLIEPAPR	3	0.00342466	2200.05	581.314	580.649	1.99614	0.0174394	Val->Thr / Label:15N(2) / Glu->Met / O18_STY	1509112	0
qx017077.15329.15329.2	qx017077	NLYIISVK	2	0	2200.14	475.792	475.289	1.00458	0.00951584	Label:15N(1)	653384	0
qx017077.15333.15333.2	qx017077	IVTGNPTVIK	2	0.00426386	2200.79	521.312	521.319	-0.0145067	0.0104262	No direct match found in Unimod	1009096	0
qx017077.15334.15334.2	qx017077	VQQTVQDLFGR	2	0	2200.88	645.845	645.844	0.0024605	0.0129169		2052598	0
qx017077.15335.15335.2	qx017077	VHIGQVIMSIR	2	0	2200.97	626.864	626.863	0.000697234	0.0125373		1897908	0
qx017077.15341.15341.3	qx017077	VIAINVDDPDAANYNDINDVKR	3	0	2201.67	816.075	815.407	2.00435	0.0244822	Label:15N(2) / Glu->Met / O18_STY / Pro->Val	3166758	1
qx017077.15342.15342.4	qx017077	LAAAILGGVDQIHIKPGAK	4	0.00755149	2201.75	469.032	469.028	0.0166308	0.0187613		610062	0
qx017077.15344.15344.2	qx017077	LALEALVAR	2	0.00694444	2202.09	478.301	478.3	0.000911149	0.00956602		674168	0
qx017077.15346.15346.2	qx017077	VLDCGAAPGAWSQVAVQK	2	0	2202.27	928.422	928.97	-1.09603	0.0185684	No direct match found in Unimod	3631362	0
qx017077.15347.15347.2	qx017077	SVEEIAPDPSEAK	2	0	2202.36	689.371	686.336	6.07109	0.0137874	No direct match found in Unimod	2365344	0
qx017077.15348.15348.3	qx017077	YETLQEELMALKK	3	0.00375839	2202.45	537.958	537.948	0.030358	0.0161387	Gln->Lys	1146306	1
qx017077.15349.15349.2	qx017077	IAPPEAPVTGYMFGK	2	0	2202.54	798.406	797.403	2.00707	0.0159681	Label:15N(2) / Glu->Met / O18_STY / Pro->Val	3071212	0
qx017077.15354.15354.3	qx017077	GQMQKPFEDASFALR	3	0	2203.14	575.618	575.619	-0.00216946	0.0172685		1466458	0
qx017077.15357.15357.3	qx017077	EAAADQWLVNDPSK	3	0	2203.57	654.973	515.251	419.167	0.0196492	No direct match found in Unimod	961624	0
qx017077.15358.15358.3	qx017077	YLYTLVITDKEK	3	0	2203.64	495.945	495.945	0.000446447	0.0148783		809120	1
qx017077.15360.15360.3	qx017077	LSSEIRHLLTLK	3	0	2203.82	470.929	470.621	0.925563	0.0141279	No direct match found in Unimod	617108	1
qx017077.15362.15362.2	qx017077	FSIAPSSLDPSNR	2	0	2204.15	695.853	695.852	0.0019183	0.0139171		2428298	0
qx017077.15368.15368.2	qx017077	EIAFAESLR	2	0	2204.87	675.338	518.277	314.123	0.0135068	No direct match found in Unimod	986500	0
qx017077.15369.15369.2	qx017077	VPTANVSVVDLTCR	2	0	2204.96	765.901	765.901	0.00111824	0.015318		2894116	0
qx017077.15373.15373.3	qx017077	LQPTWNDLGDKYNSMEDAK	3	0	2205.47	742.676	742.672	0.0102887	0.0222803		2750946	1
qx017077.15374.15374.2	qx017077	ELVFKEDGQEYAQVIK	2	0	2205.56	949.494	948.491	2.00668	0.0189899	Label:15N(2) / Glu->Met / O18_STY / Pro->Val	3691658	1
qx017077.15376.15376.3	qx017077	LSDQFHDILIR	3	0	2205.74	452.914	452.914	5.2689e-05	0.0135874		497822	0
qx017077.15377.15377.2	qx017077	TLVLIGASGVGR	2	0.00426386	2205.83	571.848	571.848	-0.000665055	0.011437		1436440	0
qx017077.15381.15381.3	qx017077	QGPLHGMLINTPYVTK	3	0.00375839	2206.35	590.653	590.647	0.0191993	0.0177196	Gln->Lys	1597828	0
qx017077.15389.15389.4	qx017077	SGNSDVYENEIPGGQYTNLHFQAHSMGLGSK	4	0	2207.24	839.385	839.134	1.00348	0.0335754	Deamidation / Asn->Asp / Gln->Glu / Label:15N(1)	3282662	0
qx017077.15392.15392.3	qx017077	LAAGPGAAEPLPVERDPAAGAAPFR	3	0	2207.67	801.426	801.092	0.999778	0.0240428	Deamidation / Asn->Asp / Gln->Glu / Label:15N(1)	3092932	1
qx017077.15393.15393.2	qx017077	KSEIEYYAMLAK	2	0	2207.76	723.371	723.371	5.83079e-05	0.0144674		2625704	1
qx017077.15394.15394.2	qx017077	SAWYMGPVSR	2	0	2207.85	577.278	577.277	0.00200369	0.0115456		1486782	0
qx017077.15395.15395.3	qx017077	YTLETERPLDR	3	0	2207.94	604.61	464.909	419.103	0.0181383	No direct match found in Unimod	578938	0
qx017077.15397.15397.2	qx017077	AVLVDLEPGTMDSVR	2	0.000310559	2208.27	809.411	809.411	-0.00148944	0.0161882		3132610	0
qx017077.15399.15399.3	qx017077	TIQVENSHLILTGAGALNK	3	0	2208.43	660.369	660.369	0.00102091	0.0198111		2168384	0
qx017077.15400.15400.2	qx017077	DLDPNNVIIEQEER	2	0	2208.52	842.912	842.905	0.0151066	0.0168582		3293162	0
qx017077.15406.15406.2	qx017077	ILGLDQKK	2	0.000310559	2209.22	457.787	457.787	5.54591e-05	0.00915574		529088	1
qx017077.15407.15407.3	qx017077	SIEIPRPVDGVEVPGCGK	3	0.00957447	2209.31	637.261	637	0.783256	0.0191178	No direct match found in Unimod	1978978	0
qx017077.15409.15409.2	qx017077	PVSTVLPR	2	0.00375839	2209.64	434.766	434.766	-7.1537e-05	0.00869532		395484	0
qx017077.15412.15412.2	qx017077	WTLAVPGR	2	0	2209.91	450.259	450.259	0.000474051	0.00900518		487536	0
qx017077.15413.15413.2	qx017077	AEEVATFFAK	2	0	2210	556.785	556.785	0.00102225	0.0111357		1300284	0
qx017077.15415.15415.4	qx017077	TLTSQDDKPLNYGHALLPGEGAAMAEYVK	4	0.00339559	2210.18	777.385	777.135	0.999916	0.0310954	Deamidation / Asn->Asp / Gln->Glu / Label:15N(1)	2962964	0
qx017077.15417.15417.2	qx017077	EHALLAYTLGVK	2	0	2210.66	657.875	657.874	0.0019584	0.0131575		2140172	0
qx017077.15420.15420.2	qx017077	YFLIAK	2	0	2211.19	377.728	377.729	-0.000402777	0.00755457		137762	0
qx017077.15426.15426.2	qx017077	TIQVENSHLILTGAGALNK	2	0.00694444	2211.89	990.051	990.05	0.00274816	0.019801		3808404	0
qx017077.15427.15427.4	qx017077	EAENPEGEEKEAATLEVERPLPMEVEK	4	0	2211.98	764.623	764.367	1.02242	0.0305849	Label:15N(1)	2883590	1
qx017077.15431.15431.2	qx017077	GGQDQFNWEDVK	2	0.00426386	2212.49	712.318	712.31	0.0167399	0.0142464	No direct match found in Unimod	2548742	0
qx017077.15432.15432.3	qx017077	LAAGPGAAEPLPVERDPAAGAAPFR	3	0	2212.6	801.76	801.092	2.00246	0.0240528	Val->Thr / Label:15N(2) / Glu->Met / O18_STY / Pro->Val	3092932	1
qx017077.15433.15433.2	qx017077	TIQVENSHLILTGAGALNK	2	0	2212.69	991.052	990.05	2.00495	0.019821	Label:15N(2) / Glu->Met / O18_STY / Pro->Val	3808404	0
qx017077.15438.15438.2	qx017077	NLSEVPQCVWR	2	0	2213.3	694.344	694.343	0.00139927	0.0138869		2423394	0
qx017077.15440.15440.2	qx017077	VLTELLEQER	2	0	2213.63	615.341	615.34	0.000885827	0.0123068		1805782	0
qx017077.15446.15446.3	qx017077	SGNSDVYENEIPGGQYTNLHFQAHSMGLGSK	3	0.00426386	2214.35	1118.51	1118.51	0.00562806	0.0335553		4043056	0
qx017077.15447.15447.3	qx017077	HGLPPSETIAIVEHINAK	3	0.00677412	2214.44	642.686	642.686	-0.000599866	0.0192806		2024006	0
qx017077.15448.15448.2	qx017077	TTFNIQDGPDFQDR	2	0	2214.53	827.381	827.379	0.00357375	0.0165476		3226524	0
qx017077.15452.15452.3	qx017077	LLHYLGHVMVNGPTTPIPVK	3	0.0041184	2215.05	729.41	729.41	0.000895638	0.0218823		2665946	0
qx017077.15453.15453.3	qx017077	VGTFFSEVKPAGPTVEQQGEMAR	3	0	2215.14	822.411	822.409	0.00461518	0.0246723		3201668	0
qx017077.15454.15454.2	qx017077	EIPEVLVDPR	2	0	2215.23	583.823	583.824	-0.00211919	0.0116765		1533226	0
qx017077.15455.15455.2	qx017077	LLVTDMSDAEQYR	2	0.00375839	2215.32	771.371	771.361	0.0195794	0.0154274	No direct match found in Unimod	2926824	0
qx017077.15459.15459.3	qx017077	FLDHEMVFLLK	3	0.000310559	2215.84	464.592	464.585	0.0210204	0.0139377	No direct match found in Unimod	573888	0
qx017077.15462.15462.3	qx017077	EHALLAYTLGVK	3	0	2216.11	438.919	438.919	0.000480274	0.0131676		416150	0
qx017077.15470.15470.3	qx017077	LQPTWNDLGDKYNSMEDAK	3	0	2216.98	743.371	742.344	3.08116	0.0223011	No direct match found in Unimod	2750944	1
qx017077.15475.15475.4	qx017077	AFQYVETHGEVCPANWTPDSPTIKPSPAASK	4	0	2217.59	847.159	847.159	-0.00281477	0.0338863		3315398	0
qx017077.15476.15476.2	qx017077	LFCVGFTK	2	0	2217.68	486.255	486.255	0.000645764	0.0097251		735240	0
qx017077.15482.15482.3	qx017077	LIEGLSHEVIVSAACGR	3	0	2218.52	604.321	604.321	-0.00105631	0.0181296		1712892	0
qx017077.15486.15486.2	qx017077	FLTCINQPQFR	2	0	2218.86	712.361	712.361	-0.000684102	0.0142472		2548452	0
qx017077.15487.15487.4	qx017077	SALIPQHSAGCDSTPTTKPQWSLELAR	4	0	2218.95	739.123	738.622	2.00407	0.0295649	Val->Thr / Label:15N(2) / Glu->Met / O18_STY / Pro->Val	2726626	0
qx017077.15488.15488.2	qx017077	TEIIILATR	2	0	2219.04	515.32	515.319	0.00282725	0.0103064		967698	0
qx017077.15490.15490.3	qx017077	LHIIEVGTPPTGNQPFPK	3	0	2219.23	649.021	663.358	-43.0101	0.0194706	Arg->Xle / Asn->Ala	2188564	0
qx017077.15494.15494.2	qx017077	VFLALAAK	2	0	2219.74	431.263	438.271	-14.0155	0.00862527	Ala->Gly / Glu->Asp / Xle->Val / Thr->Ser / Gln->Asn	420846	0
qx017077.15495.15495.3	qx017077	GCIGTFSAMNLHSGLR	3	0	2219.83	574.28	574.28	-0.00115923	0.0172284		1457554	0
qx017077.15496.15496.2	qx017077	IEYDCELVPR	2	0	2219.92	618.801	647.311	-57.0196	0.012376	Asn->Gly / Gln->Ala	2063736	0
qx017077.15499.15499.2	qx017077	ISYDSPDYTDESCTFK	2	0	2220.34	936.918	964.399	-54.9613	0.0187384	No direct match found in Unimod	3739218	0
qx017077.15500.15500.2	qx017077	NLVLLVR	2	0.00426386	2220.43	413.779	413.779	-7.37297e-05	0.00827558		285864	0
qx017077.15501.15501.4	qx017077	FLSDVYPDGFKGHMLTK	4	0	2220.52	489.499	489.499	-0.000966349	0.0195799		756410	1
qx017077.15506.15506.4	qx017077	LLHYLGHVMVNGPTTPIPVK	4	0	2221.11	547.31	547.309	0.00351917	0.0218924		1227548	0
qx017077.15514.15514.2	qx017077	LLLPGELAK	2	0	2221.97	477.305	477.305	0.000686429	0.00954611		667240	0
qx017077.15522.15522.3	qx017077	FVLCPECENPETDLHVNPK	3	0.00174216	2222.84	767.023	766.689	1.00117	0.0230107	Deamidation / Asn->Asp / Gln->Glu / Label:15N(1)	2896132	0
qx017077.15526.15526.2	qx017077	AMVEYEIDLQK	2	0	2223.36	669.835	669.834	0.000925759	0.0133967		2231704	0
qx017077.15528.15528.2	qx017077	YLYLTPQDYK	2	0	2223.54	652.332	652.332	-0.000101305	0.0130466		2108122	0
qx017077.15531.15531.4	qx017077	IFPPETSASVAATPPPSTASAPAAVNSSASADKPLSNMK	4	0	2223.97	943.477	942.725	3.00573	0.0377391	Gln->Met / GN18Olabeling / Deamidation_O18 / Label:15N(3) / Label:13C(3) / D3_Label	3673596	0
qx017077.15533.15533.2	qx017077	EAGEGWASEAGK	2	0.00231481	2224.15	642.796	596.267	93.0577	0.0128559	No direct match found in Unimod	1643044	0
qx017077.15536.15536.2	qx017077	LIVNVNDLR	2	0	2224.42	528.314	528.314	0.000854701	0.0105663		1068240	0
qx017077.15544.15544.2	qx017077	IIPGFMCQGGDFTR	2	0	2225.28	807.875	807.874	0.00179584	0.0161575		3124082	0
qx017077.15545.15545.2	qx017077	CEGINISGNFYR	2	0.00510452	2225.37	715.325	715.33	-0.0096459	0.0143065		2568218	0
qx017077.15547.15547.3	qx017077	SIMAAAGVPVVEGYHGEDQSDQCLK	3	0	2225.55	888.42	887.748	2.01595	0.0266526	Label:15N(2) / Glu->Met / O18_STY / Pro->Val	3484874	0
qx017077.15550.15550.2	qx017077	GVGVALDDPYENYR	2	0	2225.98	784.376	784.373	0.00668736	0.0156875		2999750	0
qx017077.15552.15552.4	qx017077	HKELAPYDENWFYTR	4	0.00400107	2226.16	492.987	492.986	0.00267315	0.0197195		779898	1
qx017077.15557.15557.2	qx017077	ILAQATSDLVNAIK	2	0	2226.76	751.411	729.414	43.9939	0.0150282	carboxyl / Ala->Asp / S-Eth / Ser->Met	2665070	0
qx017077.15562.15562.2	qx017077	ALIAAQLDNAIEK	2	0	2227.36	621.359	685.388	-128.058	0.0124272	No direct match found in Unimod	2352264	0
qx017077.15563.15563.2	qx017077	MNVLADALK	2	0	2227.45	487.771	487.771	0.000599026	0.00975542		743908	0
qx017077.15564.15564.2	qx017077	SSGVPVDGFYTEEVR	2	0	2227.54	821.395	821.391	0.00662162	0.0164279		3196166	0
qx017077.15569.15569.3	qx017077	QIVSEDKELFNLESR	3	0	2228.15	602.98	602.979	0.00142653	0.0180894		1697612	1
qx017077.15570.15570.2	qx017077	FQILKPADK	2	0.00231481	2228.23	421.758	530.313	-217.111	0.00843516	No direct match found in Unimod	1083320	0
qx017077.15573.15573.2	qx017077	DIDALLAR	2	0	2228.65	565.296	443.753	243.086	0.0113059	pupylation	445942	0
qx017077.15575.15575.2	qx017077	IHEDTKEINEK	2	0.0041184	2228.83	678.355	678.344	0.0219307	0.0135671	No direct match found in Unimod	2302344	1
qx017077.15579.15579.3	qx017077	QITEEDLEGKTEEEIEMMK	3	0	2229.19	766.687	766.684	0.00921579	0.0230006		2898660	1
qx017077.15582.15582.4	qx017077	HGANKENLELNGSILSGGYPGSAPLQR	4	0.00174216	2229.46	696.111	695.855	1.02727	0.0278445	No direct match found in Unimod	2428872	1
qx017077.15585.15585.2	qx017077	CCLTYCFNKPEDK	2	0	2229.93	859.354	867.868	-17.0282	0.0171871	Pyro-glu / N-oxobutanoic	3402412	0
qx017077.15587.15587.3	qx017077	SIMAAAGVPVVEGYHGEDQSDQCLK	3	0	2230.11	887.748	887.748	0.00170449	0.0266324		3484874	0
qx017077.15590.15590.3	qx017077	KQGTIFLAGPPLVK	3	0	2230.38	490.636	490.301	1.00387	0.0147191	Label:15N(1)	765392	1
qx017077.15591.15591.3	qx017077	HLQDLMEGLTAK	3	0	2230.47	452.571	452.571	0.000911142	0.0135771		496346	0
[truncated: 828,744+ more rows]
