# Supplementary material for: Open Modification Searching of SARS-CoV-2–Human Protein Interaction Data Reveals Novel Viral Modification Sites
Source: Mol Cell Proteomics. 2022 Oct 12;21(12):100425. doi: 10.1016/j.mcpro.2022.100425 (PMC9554009; doi:10.1016/j.mcpro.2022.100425)
Supplement: Supplementary Table S2 [file mmc3.xlsx]

## Sheet: Column Description
Column name	Description
File name	File name
UniProtKB accession	UniprotKB accession number
Gene name	Gene name
# distinct peptides	Number of distinct peptides
coverage (%)	Protein coverage
# PSMs	Number of PSMs

## Sheet: Supplementary Table 2
File name	UniProtKB accession	Gene name	# distinct peptides	coverage (%)	# PSMs
qx017077	A6NDG6	PGP	8	28.972	9
qx017077	O00170	AIP	8	30.303	9
qx017077	O00479	HMGN4	3	27.7778	4
qx017077	O00763	ACACB	26	13.3442	31
qx017077	O14686	KMT2D	2	0.252845	2
qx017077	O15031	PLXNB2	2	0.816104	2
qx017077	O15235	MRPS12	7	47.1014	7
qx017077	O43663	PRC1	6	12.4194	6
qx017077	O43665	RGS10	2	15.6069	2
qx017077	O43809	NUDT21	4	20.2643	4
qx017077	O60547	GMDS	2	5.64516	2
qx017077	O60869	EDF1	3	22.973	3
qx017077	O75165	DNAJC13	2	0.668747	2
qx017077	O75400	PRPF40A	6	7.21003	6
qx017077	O75531	BANF1	4	58.427	4
qx017077	O75533	SF3B1	3	2.91411	3
qx017077	O75691	UTP20	2	0.825853	2
qx017077	O75937	DNAJC8	5	32.4111	6
qx017077	O75940	SMNDC1	5	31.0924	5
qx017077	O76003	GLRX3	3	15.5224	3
qx017077	O95455	TGDS	2	6.28571	2
qx017077	O95881	TXNDC12	5	36.0465	7
qx017077	P00492	HPRT1	5	26.6055	5
qx017077	P00558	PGK1	6	20.1439	6
qx017077	P04080	CSTB	5	76.5306	8
qx017077	P04406	GAPDH	13	45.3731	15
qx017077	P05141	SLC25A5	9	30.5369	13
qx017077	P05165	PCCA	32	51.6484	42
qx017077	P05204	HMGN2	11	62.2222	19
qx017077	P06576	ATP5B	5	15.69	5
qx017077	P06732	CKM	2	5.51181	2
qx017077	P06733	ENO1	11	31.5668	13
qx017077	P06748	NPM1	10	40.4762	12
qx017077	P07814	EPRS	4	3.76984	5
qx017077	P09874	PARP1	45	54.4379	63
qx017077	P10412	HIST1H1E	10	31.0502	15
qx017077	P10599	TXN	6	43.8095	13
qx017077	P10809	HSPD1	19	49.3892	21
qx017077	P11021	HSPA5	21	35.1682	22
qx017077	P11387	TOP1	19	27.7124	22
qx017077	P11498	PC	69	70.5433	152
qx017077	P12270	TPR	5	2.11595	5
qx017077	P13639	EEF2	24	33.683	29
qx017077	P14174	MIF	3	23.4783	3
qx017077	P15924	DSP	5	1.95054	5
qx017077	P16152	CBR1	7	38.2671	8
qx017077	P16403	HIST1H1C	13	36.6197	20
qx017077	P17096	HMGA1	3	33.6449	5
qx017077	P17812	CTPS1	6	13.7056	6
qx017077	P20290	BTF3	3	31.5534	3
qx017077	P20585	MSH3	2	1.75901	2
qx017077	P20700	LMNB1	8	19.2833	8
qx017077	P21912	SDHB	3	8.92857	3
qx017077	P22102	GART	10	16.3366	13
qx017077	P22314	UBA1	5	7.3724	5
qx017077	P22626	HNRNPA2B1	10	37.9603	14
qx017077	P23246	SFPQ	12	21.4993	13
qx017077	P23284	PPIB	25	71.7593	46
qx017077	P23458	JAK1	2	1.55979	2
qx017077	P23921	RRM1	8	15.404	8
qx017077	P25205	MCM3	12	16.3366	12
qx017077	P25398	RPS12	8	74.2424	13
qx017077	P26368	U2AF2	15	49.8947	28
qx017077	P26583	HMGB2	13	45.4545	19
qx017077	P26641	EEF1G	7	20.3661	7
qx017077	P28070	PSMB4	2	11.3636	2
qx017077	P28288	ABCD3	2	4.09712	4
qx017077	P30041	PRDX6	6	37.0536	6
qx017077	P30048	PRDX3	3	21.875	3
qx017077	P30050	RPL12	2	15.1515	2
qx017077	P30101	PDIA3	15	34.4554	16
qx017077	P30533	LRPAP1	4	12.0448	4
qx017077	P33993	MCM7	2	1.80807	2
qx017077	P35579	MYH9	2	1.17347	3
qx017077	P36957	DLST	3	7.50552	4
qx017077	P38646	HSPA9	25	42.4153	33
qx017077	P39748	FEN1	11	41.3158	13
qx017077	P40227	CCT6A	2	4.51977	2
qx017077	P40926	MDH2	4	15.9763	5
qx017077	P41240	CSK	2	4.66667	2
qx017077	P42285	SKIV2L2	2	1.63148	2
qx017077	P42575	CASP2	4	12.6106	4
qx017077	P42704	LRPPRC	4	4.30416	4
qx017077	P42766	RPL35	7	42.2764	11
qx017077	P46109	CRKL	19	68.6469	29
qx017077	P48507	GCLM	3	11.3139	3
qx017077	P49207	RPL34	4	21.3675	4
qx017077	P49411	TUFM	6	17.6991	7
qx017077	P49458	SRP9	3	26.7442	3
qx017077	P49756	RBM25	8	15.4211	9
qx017077	P49841	GSK3B	2	10.7143	3
qx017077	P49915	GMPS	2	6.06061	2
qx017077	P50747	HLCS	2	2.61708	2
qx017077	P50748	KNTC1	2	0.905387	2
qx017077	P50991	CCT4	5	6.67904	5
qx017077	P51858	HDGF	4	24.1667	4
qx017077	P51991	HNRNPA3	2	7.67196	2
qx017077	P52597	HNRNPF	9	27.7108	10
qx017077	P52907	CAPZA1	3	12.5874	3
qx017077	P53350	PLK1	10	23.2172	11
qx017077	P53999	SUB1	13	51.9685	27
qx017077	P54136	RARS	3	5.15152	3
qx017077	P54886	ALDH18A1	8	14.4654	8
qx017077	P55081	MFAP1	7	21.4123	8
qx017077	P56277	CMC4	2	30.8824	2
qx017077	P57060	RWDD2B	2	10.0313	2
qx017077	P62081	RPS7	13	65.4639	19
qx017077	P62263	RPS14	6	32.4503	8
qx017077	P62269	RPS18	10	57.2368	11
qx017077	P62273	RPS29	4	33.9286	7
qx017077	P62633	CNBP	10	59.887	19
qx017077	P62701	RPS4X	24	73.7643	31
qx017077	P62805	HIST1H4A	5	42.7184	6
qx017077	P62851	RPS25	9	44	20
qx017077	P62857	RPS28	5	56.5217	7
qx017077	P62913	RPL11	9	44.382	13
qx017077	P62937	PPIA	11	56.9697	23
qx017077	P62979	RPS27A	8	50.641	13
qx017077	P63173	RPL38	9	60	35
qx017077	P68036	UBE2L3	8	53.8961	9
qx017077	P78347	GTF2I	3	4.20842	3
qx017077	P78527	PRKDC	7	1.79264	8
qx017077	P82912	MRPS11	4	31.4433	5
qx017077	P83731	RPL24	7	35.6688	8
qx017077	P84103	SRSF3	8	43.2927	9
qx017077	Q00688	FKBP3	8	39.7321	8
qx017077	Q00839	HNRNPU	6	10.5455	7
qx017077	Q01780	EXOSC10	4	3.38983	4
qx017077	Q06124	PTPN11	4	11.0553	5
qx017077	Q09666	AHNAK	2	0.594228	2
qx017077	Q12834	CDC20	3	6.41283	3
qx017077	Q13085	ACACA	130	65.9847	240
qx017077	Q13428	TCOF1	11	11.2903	12
qx017077	Q13442	PDAP1	7	37.5691	7
qx017077	Q13523	PRPF4B	2	1.9861	2
qx017077	Q13541	EIF4EBP1	3	35.5932	3
qx017077	Q14204	DYNC1H1	2	0.344382	2
qx017077	Q14247	CTTN	8	22.1818	8
qx017077	Q14331	FRG1	13	39.1473	20
qx017077	Q14554	PDIA5	2	5.97303	3
qx017077	Q14571	ITPR2	3	0.88856	4
qx017077	Q15050	RRS1	2	5.47945	2
qx017077	Q15084	PDIA6	8	23.6364	10
qx017077	Q15365	PCBP1	14	69.382	25
qx017077	Q15393	SF3B3	3	2.95809	3
qx017077	Q15417	CNN3	8	31.003	8
qx017077	Q15464	SHB	4	11.1984	4
qx017077	Q15637	SF1	15	29.5775	20
qx017077	Q15654	TRIP6	2	5.46218	2
qx017077	Q2TB90	HKDC1	3	3.16249	3
qx017077	Q3B726	TWISTNB	3	9.1716	3
qx017077	Q400G9	AMZ1	2	3.01205	2
qx017077	Q4G0X9	CCDC40	2	2.10158	2
qx017077	Q4KMP7	TBC1D10B	2	5.94059	3
qx017077	Q5C9Z4	NOM1	2	2.32558	2
qx017077	Q5T440	IBA57	9	42.6966	11
qx017077	Q5VTB9	RNF220	5	12.8975	5
qx017077	Q5VTL8	PRPF38B	12	20.8791	17
qx017077	Q6DCA0	AMMECR1L	6	34.8387	6
qx017077	Q6IQ49	SDE2	2	8.20399	3
qx017077	Q6KC79	NIPBL	4	1.78317	5
qx017077	Q6P1L8	MRPL14	5	42.7586	7
qx017077	Q6P587	FAHD1	3	16.5179	3
qx017077	Q6UXK5	LRRN1	2	3.49162	2
qx017077	Q70Z53	FRA10AC1	3	12.6984	3
qx017077	Q7L3T8	PARS2	2	5.68421	3
qx017077	Q7L4I2	RSRC2	7	20.2765	9
qx017077	Q7Z417	NUFIP2	4	6.76259	9
qx017077	Q7Z5L9	IRF2BP2	14	46.3373	16
qx017077	Q7Z6E9	RBBP6	2	2.06473	2
qx017077	Q86SX6	GLRX5	2	12.7389	2
qx017077	Q86U28	ISCA2	4	36.3636	4
qx017077	Q86U90	YRDC	5	23.2975	5
qx017077	Q86UK7	ZNF598	3	4.86726	3
qx017077	Q86X95	CIR1	5	10.6667	5
qx017077	Q8IWQ3	BRSK2	4	7.33696	4
qx017077	Q8IXB1	DNAJC10	26	36.0656	28
qx017077	Q8N1G4	LRRC47	10	17.8388	11
qx017077	Q8N239	KLHL34	2	2.63975	2
qx017077	Q8N5F7	NKAP	4	13.253	5
qx017077	Q8NAV1	PRPF38A	3	11.2179	5
qx017077	Q8NBS9	TXNDC5	13	33.1019	14
qx017077	Q8NC51	SERBP1	8	23.5294	11
qx017077	Q8TA86	RP9	13	51.5837	19
qx017077	Q8TEQ6	GEMIN5	2	1.59151	2
qx017077	Q8WUA2	PPIL4	8	26.4228	10
qx017077	Q8WVK2	SNRNP27	6	38.0645	11
qx017077	Q8WXX0	DNAH7	2	0.447316	2
qx017077	Q8WXX5	DNAJC9	3	16.5385	4
qx017077	Q92522	H1FX	2	13.615	2
qx017077	Q92576	PHF3	3	1.47131	4
qx017077	Q92616	GCN1	2	0.786222	2
qx017077	Q92625	ANKS1A	2	2.20459	2
qx017077	Q92805	GOLGA1	2	2.34681	2
qx017077	Q969Q0	RPL36AL	10	43.3962	14
qx017077	Q96AG4	LRRC59	5	19.2182	5
qx017077	Q96BH1	RNF25	3	9.15033	3
qx017077	Q96BK5	PINX1	2	10.3659	2
qx017077	Q96CT7	CCDC124	12	50.6726	16
qx017077	Q96E11	MRRF	3	13.3588	3
qx017077	Q96H79	ZC3HAV1L	9	41.6667	12
qx017077	Q96I24	FUBP3	29	66.2587	51
qx017077	Q96I25	RBM17	15	45.1372	19
qx017077	Q96L21	RPL10L	10	43.4579	12
qx017077	Q96LB3	IFT74	2	5.83333	2
qx017077	Q96MG7	NSMCE3	2	4.93421	2
qx017077	Q96PK6	RBM14	2	5.08221	2
qx017077	Q96Q89	KIF20B	2	1.92308	2
qx017077	Q96RL7	VPS13A	2	0.504096	2
qx017077	Q96T17	MAP7D2	2	5.19126	2
qx017077	Q99575	POP1	2	1.95312	2
qx017077	Q99661	KIF2C	4	8	4
qx017077	Q9BRP1	PDCD2L	5	25.419	6
qx017077	Q9BRP8	PYM1	3	23.0392	3
qx017077	Q9BRX2	PELO	9	30.9091	9
qx017077	Q9BTE3	MCMBP	3	4.51713	3
qx017077	Q9BU76	MMTAG2	13	47.1483	16
qx017077	Q9BW19	KIFC1	3	7.87519	3
qx017077	Q9BXA7	TSSK1B	2	4.35967	2
qx017077	Q9BYB4	GNB1L	9	35.7798	10
qx017077	Q9GZT9	EGLN1	7	25.1174	9
qx017077	Q9H0D6	XRN2	2	2.10526	3
qx017077	Q9H0S4	DDX47	5	20.2198	6
qx017077	Q9H1E3	NUCKS1	2	7.81893	2
qx017077	Q9H9A6	LRRC40	9	20.0997	11
qx017077	Q9HB71	CACYBP	10	50.4386	11
qx017077	Q9HCC0	MCCC2	27	56.3055	44
qx017077	Q9NQW6	ANLN	3	2.58007	3
qx017077	Q9NQZ6	ZC4H2	2	10.7143	2
qx017077	Q9NS86	LANCL2	3	9.33333	3
qx017077	Q9NSD9	FARSB	4	7.64007	4
qx017077	Q9NSV4	DIAPH3	13	13.5792	13
qx017077	Q9NWB6	ARGLU1	5	15.7509	5
qx017077	Q9NWT1	PAK1IP1	2	9.43878	2
qx017077	Q9NX58	LYAR	5	17.6781	5
qx017077	Q9NXE8	CWC25	5	12.9412	5
qx017077	Q9NYP9	MIS18A	7	47.6395	7
qx017077	Q9NYU2	UGGT1	2	0.900322	2
qx017077	Q9P016	THYN1	7	38.6667	9
qx017077	Q9P258	RCC2	20	47.1264	28
qx017077	Q9UBV8	PEF1	4	13.3803	5
qx017077	Q9UG63	ABCF2	3	4.49438	3
qx017077	Q9UHV9	PFDN2	3	26.6234	3
qx017077	Q9UI43	FTSJ2	6	27.2358	9
qx017077	Q9UII2	ATPIF1	7	35.8491	9
qx017077	Q9UKD2	MRTO4	2	11.2971	2
qx017077	Q9UKT4	FBXO5	3	9.17226	3
qx017077	Q9ULC4	MCTS1	2	13.8122	2
qx017077	Q9ULJ7	ANKRD50	2	2.02939	2
qx017077	Q9ULW0	TPX2	4	7.76439	4
qx017077	Q9UPY3	DICER1	2	0.728408	2
qx017077	Q9UQ35	SRRM2	7	3.59738	9
qx017077	Q9UQ80	PA2G4	4	11.6751	5
qx017077	Q9Y232	CDYL	2	4.1806	3
qx017077	Q9Y237	PIN4	6	54.9618	9
qx017077	Q9Y295	DRG1	5	16.6213	5
qx017077	Q9Y2K1	ZBTB1	2	2.24404	2
qx017077	Q9Y2R4	DDX52	4	10.8514	5
qx017077	Q9Y2S6	TMA7	7	53.125	13
qx017077	Q9Y2X3	NOP58	3	8.31758	3
qx017077	Q9Y3C6	PPIL1	2	16.2651	2
qx017077	Q9Y3E2	BOLA1	2	23.3577	4
qx017077	Q9Y3I0	RTCB	5	12.0792	5
qx017077	Q9Y4C2	TCAF1	3	2.71444	3
qx017077	Q9Y4X0	AMMECR1	7	31.5315	8
qx017077	SARS_CoV_2_nsp10	nsp10	5	40.7143	6
qx017078	A6NDG6	PGP	9	32.3988	10
qx017078	O00170	AIP	5	20.6061	5
qx017078	O00567	NOP56	6	14.6465	6
qx017078	O15235	MRPS12	5	39.8551	6
qx017078	O15294	OGT	2	1.43403	2
qx017078	O15439	ABCC4	3	1.66038	3
qx017078	O43143	DHX15	2	3.01887	2
qx017078	O43390	HNRNPR	14	30.9637	17
qx017078	O43665	RGS10	2	12.7168	2
qx017078	O43809	NUDT21	5	22.9075	5
qx017078	O43920	NDUFS5	2	16.0377	2
qx017078	O60264	SMARCA5	5	5.41825	5
qx017078	O60869	EDF1	6	39.1892	8
qx017078	O75330	HMMR	2	2.90055	2
qx017078	O75367	H2AFY	6	23.3871	7
qx017078	O75400	PRPF40A	2	3.55277	2
qx017078	O75475	PSIP1	3	5.66038	3
qx017078	O75531	BANF1	4	58.427	4
qx017078	O75533	SF3B1	3	4.44785	3
qx017078	O75937	DNAJC8	6	20.1581	6
qx017078	O75940	SMNDC1	6	39.0756	7
qx017078	O94903	PROSC	6	29.8182	6
qx017078	O95881	TXNDC12	5	36.0465	7
qx017078	P00492	HPRT1	3	16.5138	3
qx017078	P00558	PGK1	4	14.3885	5
qx017078	P04080	CSTB	7	85.7143	13
qx017078	P05141	SLC25A5	11	34.2282	14
qx017078	P05165	PCCA	30	48.3516	40
qx017078	P05204	HMGN2	7	62.2222	17
qx017078	P05387	RPLP2	5	76.5217	8
qx017078	P06733	ENO1	14	40.3226	15
qx017078	P06748	NPM1	15	54.7619	28
qx017078	P07305	H1F0	2	11.8557	3
qx017078	P08238	HSP90AB1	4	7.18232	4
qx017078	P09874	PARP1	52	55.8185	75
qx017078	P10412	HIST1H1E	10	34.7032	20
qx017078	P10599	TXN	5	55.2381	14
qx017078	P10809	HSPD1	11	29.6684	12
qx017078	P11021	HSPA5	18	35.0153	21
qx017078	P11387	TOP1	17	27.0588	27
qx017078	P11388	TOP2A	8	6.66231	9
qx017078	P11498	PC	57	64.9406	126
qx017078	P12270	TPR	2	0.677105	2
qx017078	P13010	XRCC5	15	24.8634	15
qx017078	P13639	EEF2	18	23.8928	18
qx017078	P14174	MIF	3	23.4783	3
qx017078	P14735	IDE	3	2.74779	3
qx017078	P16152	CBR1	9	38.2671	10
qx017078	P16401	HIST1H1B	3	15.4867	3
qx017078	P16402	HIST1H1D	10	32.5792	17
qx017078	P16403	HIST1H1C	15	37.5587	25
qx017078	P17066	HSPA6	10	16.0187	13
qx017078	P17096	HMGA1	7	43.9252	8
qx017078	P17181	IFNAR1	2	3.2316	2
qx017078	P17812	CTPS1	5	10.4907	5
qx017078	P19338	NCL	26	34.6479	32
qx017078	P20290	BTF3	4	42.233	5
qx017078	P22102	GART	7	11.8812	7
qx017078	P22626	HNRNPA2B1	23	69.4051	35
qx017078	P23246	SFPQ	13	25.1768	15
qx017078	P23284	PPIB	18	63.4259	41
qx017078	P23786	CPT2	2	3.34347	2
qx017078	P25205	MCM3	8	11.8812	8
qx017078	P25398	RPS12	6	62.1212	9
qx017078	P26006	ITGA3	2	1.71265	2
qx017078	P26368	U2AF2	16	49.6842	34
qx017078	P26373	RPL13	8	32.2275	9
qx017078	P26583	HMGB2	16	52.1531	25
qx017078	P26641	EEF1G	4	13.0435	5
qx017078	P27694	RPA1	2	4.70779	2
qx017078	P28070	PSMB4	3	14.7727	3
qx017078	P30041	PRDX6	9	52.2321	10
qx017078	P30050	RPL12	6	47.8788	6
qx017078	P30101	PDIA3	6	16.2376	7
qx017078	P30533	LRPAP1	8	26.3305	10
qx017078	P31942	HNRNPH3	5	12.7168	6
qx017078	P35579	MYH9	3	1.88776	5
qx017078	P35580	MYH10	2	1.417	2
qx017078	P38646	HSPA9	16	27.9823	19
qx017078	P38919	EIF4A3	4	12.8954	4
qx017078	P39748	FEN1	10	36.0526	11
qx017078	P40763	STAT3	3	4.80519	3
qx017078	P42575	CASP2	2	7.07965	2
qx017078	P42704	LRPPRC	4	2.29555	5
qx017078	P42766	RPL35	5	38.2114	7
qx017078	P42858	HTT	2	0.541057	2
qx017078	P46109	CRKL	16	65.3465	26
qx017078	P46777	RPL5	6	15.1515	7
qx017078	P47914	RPL29	2	14.4654	2
qx017078	P49207	RPL34	4	22.2222	7
qx017078	P49411	TUFM	4	10.3982	4
qx017078	P49458	SRP9	6	62.7907	6
qx017078	P49756	RBM25	5	8.65955	7
qx017078	P49915	GMPS	4	8.94661	4
qx017078	P50416	CPT1A	2	1.81113	2
qx017078	P50991	CCT4	3	4.63822	3
qx017078	P51970	NDUFA8	3	16.2791	3
qx017078	P51991	HNRNPA3	13	38.3598	16
qx017078	P52597	HNRNPF	10	32.2892	14
qx017078	P53350	PLK1	6	16.4179	9
qx017078	P53999	SUB1	12	51.9685	37
qx017078	P54886	ALDH18A1	2	2.26415	2
qx017078	P55081	MFAP1	3	10.2506	3
qx017078	P57060	RWDD2B	3	16.6144	4
qx017078	P57682	KLF3	2	9.27536	2
qx017078	P62081	RPS7	14	65.4639	30
qx017078	P62269	RPS18	9	48.0263	9
qx017078	P62277	RPS13	10	51.6556	12
qx017078	P62318	SNRPD3	3	19.8413	4
qx017078	P62633	CNBP	8	50.8475	11
qx017078	P62701	RPS4X	22	67.3004	34
qx017078	P62750	RPL23A	10	52.5641	16
qx017078	P62805	HIST1H4A	13	61.165	29
qx017078	P62851	RPS25	8	47.2	11
qx017078	P62857	RPS28	3	46.3768	3
qx017078	P62906	RPL10A	5	27.6498	5
qx017078	P62913	RPL11	8	40.4494	12
qx017078	P62937	PPIA	11	67.8788	18
qx017078	P62979	RPS27A	11	68.5897	15
qx017078	P63173	RPL38	8	57.1429	30
qx017078	P68036	UBE2L3	5	37.013	5
qx017078	P78345	RPP38	3	10.2473	3
qx017078	P78347	GTF2I	2	2.90581	2
qx017078	P78527	PRKDC	8	2.18023	9
qx017078	P82912	MRPS11	4	38.1443	4
qx017078	Q00059	TFAM	6	24.7967	6
qx017078	Q00688	FKBP3	10	37.9464	13
qx017078	Q00839	HNRNPU	23	31.0303	33
qx017078	Q02878	RPL6	8	31.25	9
qx017078	Q07666	KHDRBS1	2	7.67494	2
qx017078	Q08211	DHX9	19	20.1575	21
qx017078	Q08945	SSRP1	11	17.2073	12
qx017078	Q10570	CPSF1	2	0.970201	3
qx017078	Q12834	CDC20	2	5.01002	2
qx017078	Q12906	ILF3	7	10.5145	8
qx017078	Q13085	ACACA	123	66.4535	253
qx017078	Q13151	HNRNPA0	6	25.2459	8
qx017078	Q13442	PDAP1	7	43.0939	7
qx017078	Q13523	PRPF4B	2	1.9861	2
qx017078	Q13541	EIF4EBP1	2	32.2034	2
qx017078	Q14008	CKAP5	2	0.738189	2
qx017078	Q14126	DSG2	2	1.78891	2
qx017078	Q14247	CTTN	7	14	7
qx017078	Q14315	FLNC	3	0.733945	3
qx017078	Q14331	FRG1	12	39.9225	17
qx017078	Q14498	RBM39	28	56.4151	44
qx017078	Q14554	PDIA5	2	6.55106	2
qx017078	Q14571	ITPR2	3	0.88856	4
qx017078	Q14643	ITPR1	3	1.16026	3
qx017078	Q14676	MDC1	2	1.91479	2
qx017078	Q14677	CLINT1	2	4	2
qx017078	Q14789	GOLGB1	4	1.38079	4
qx017078	Q15059	BRD3	3	5.50964	3
qx017078	Q15084	PDIA6	5	19.0909	5
qx017078	Q15149	PLEC	4	0.747225	4
qx017078	Q15365	PCBP1	12	60.6742	26
qx017078	Q15393	SF3B3	4	3.86196	4
qx017078	Q15417	CNN3	6	20.6687	6
qx017078	Q15464	SHB	2	4.12574	2
qx017078	Q15637	SF1	9	20.1878	13
qx017078	Q15717	ELAVL1	4	15.0307	4
qx017078	Q2TBE0	CWF19L2	3	3.13199	3
qx017078	Q3B726	TWISTNB	5	14.7929	5
qx017078	Q4G0X9	CCDC40	2	2.01401	2
qx017078	Q5T440	IBA57	10	45.2247	11
qx017078	Q5VTB9	RNF220	3	8.83392	4
qx017078	Q5VTL8	PRPF38B	9	18.315	12
qx017078	Q68D06	SLFN13	2	2.00669	2
qx017078	Q68DN1	C2orf16	2	1.86492	2
qx017078	Q6IQ49	SDE2	2	6.65188	2
qx017078	Q6NUP7	PPP4R4	2	2.1764	2
qx017078	Q6P1L8	MRPL14	5	42.7586	7
qx017078	Q6P2Q9	PRPF8	5	1.97002	6
qx017078	Q6UXN9	WDR82	2	4.15335	2
qx017078	Q70Z53	FRA10AC1	5	18.0952	5
qx017078	Q7L3T8	PARS2	3	8.84211	3
qx017078	Q7L4I2	RSRC2	8	20.0461	9
qx017078	Q7Z417	NUFIP2	4	6.47482	6
qx017078	Q7Z5L9	IRF2BP2	9	31.3458	11
qx017078	Q86U90	YRDC	3	15.0538	3
qx017078	Q8IWQ3	BRSK2	3	5.02717	3
qx017078	Q8IXB1	DNAJC10	20	29.0038	23
qx017078	Q8IY81	FTSJ3	3	4.60449	3
qx017078	Q8IYB5	SMAP1	3	5.78158	3
qx017078	Q8IYH5	ZZZ3	2	1.77187	2
qx017078	Q8N1G4	LRRC47	11	23.8422	12
qx017078	Q8N239	KLHL34	2	2.63975	2
qx017078	Q8N3L3	TXLNB	2	2.63158	2
qx017078	Q8N3R9	MPP5	2	3.11111	2
qx017078	Q8N5F7	NKAP	5	16.6265	5
qx017078	Q8N9Q2	SREK1IP1	6	29.6774	12
qx017078	Q8NAV1	PRPF38A	3	12.5	4
qx017078	Q8NBS9	TXNDC5	8	24.0741	8
qx017078	Q8NC51	SERBP1	8	25	10
qx017078	Q8TA86	RP9	12	50.2262	20
qx017078	Q8TDW0	LRRC8C	2	2.61519	2
qx017078	Q8TEM1	NUP210	2	1.43084	2
qx017078	Q8WUA2	PPIL4	10	31.0976	11
qx017078	Q8WUM4	PDCD6IP	2	2.18894	2
qx017078	Q8WVK2	SNRNP27	7	36.7742	9
qx017078	Q8WWQ0	PHIP	2	1.0983	2
qx017078	Q8WXX0	DNAH7	4	0.944334	4
qx017078	Q8WXX5	DNAJC9	2	11.9231	2
qx017078	Q92522	H1FX	2	15.493	3
qx017078	Q92576	PHF3	3	1.5694	4
qx017078	Q969Q0	RPL36AL	9	41.5094	16
qx017078	Q96AG4	LRRC59	5	22.1498	5
qx017078	Q96CT7	CCDC124	13	46.1883	18
qx017078	Q96E11	MRRF	2	8.77863	2
qx017078	Q96H79	ZC3HAV1L	4	18.3333	6
qx017078	Q96I24	FUBP3	26	61.014	38
qx017078	Q96I25	RBM17	13	36.1596	20
qx017078	Q96J01	THOC3	9	34.7578	9
qx017078	Q96PK6	RBM14	7	14.6487	8
qx017078	Q99575	POP1	3	2.63672	4
qx017078	Q99832	CCT7	2	5.89319	2
qx017078	Q9BQ69	MACROD1	3	14.4615	3
qx017078	Q9BRP1	PDCD2L	4	20.3911	4
qx017078	Q9BRS2	RIOK1	3	7.21831	3
qx017078	Q9BRX2	PELO	9	21.8182	9
qx017078	Q9BTC0	DIDO1	2	0.848214	2
qx017078	Q9BTE3	MCMBP	3	4.20561	3
qx017078	Q9BU76	MMTAG2	12	45.6274	16
qx017078	Q9BVP2	GNL3	4	7.83242	4
qx017078	Q9BW19	KIFC1	2	3.41753	2
qx017078	Q9BYB4	GNB1L	10	40.367	14
qx017078	Q9BZE4	GTPBP4	8	17.5079	8
qx017078	Q9H0S4	DDX47	6	22.8571	8
qx017078	Q9H1K1	ISCU	2	11.3772	3
qx017078	Q9H307	PNN	3	7.25244	4
qx017078	Q9H9A6	LRRC40	5	14.2857	5
qx017078	Q9HB71	CACYBP	9	49.5614	10
qx017078	Q9HCC0	MCCC2	15	37.833	21
qx017078	Q9HCG8	CWC22	3	3.85463	6
qx017078	Q9HCJ3	RAVER2	2	7.38061	2
qx017078	Q9NQ88	TIGAR	3	13.7037	3
qx017078	Q9NR30	DDX21	12	19.2848	15
qx017078	Q9NS86	LANCL2	3	10.2222	3
qx017078	Q9NSV4	DIAPH3	5	4.77787	5
qx017078	Q9NV70	EXOC1	2	2.23714	2
qx017078	Q9NVN8	GNL3L	4	6.70103	4
qx017078	Q9NVP1	DDX18	3	7.61194	4
qx017078	Q9NWB6	ARGLU1	5	12.8205	6
qx017078	Q9NX58	LYAR	9	20.0528	10
qx017078	Q9NXE8	CWC25	5	15.7647	5
qx017078	Q9NYP9	MIS18A	7	41.2017	7
qx017078	Q9NZI8	IGF2BP1	9	18.8908	9
qx017078	Q9P016	THYN1	8	37.7778	9
qx017078	Q9P021	CRIPT	2	24.7525	3
qx017078	Q9P258	RCC2	22	54.4061	30
qx017078	Q9P2M7	CGN	2	2.50627	2
qx017078	Q9UBV8	PEF1	2	6.69014	4
qx017078	Q9UHB9	SRP68	2	2.71132	2
qx017078	Q9UHV9	PFDN2	2	17.5325	2
qx017078	Q9UI43	FTSJ2	4	20.3252	4
qx017078	Q9UIG0	BAZ1B	2	1.28119	2
qx017078	Q9UII2	ATPIF1	6	26.4151	9
qx017078	Q9UKT4	FBXO5	2	3.3557	2
qx017078	Q9UMS4	PRPF19	6	21.0317	7
qx017078	Q9UMY1	NOL7	4	17.5097	5
qx017078	Q9UQ35	SRRM2	6	3.05233	7
qx017078	Q9UQ80	PA2G4	4	11.6751	4
qx017078	Q9Y224	C14orf166	5	20.082	5
qx017078	Q9Y237	PIN4	4	41.2214	8
qx017078	Q9Y295	DRG1	4	14.1689	4
qx017078	Q9Y2R4	DDX52	5	13.8564	5
qx017078	Q9Y2S6	TMA7	3	31.25	7
qx017078	Q9Y2V2	CARHSP1	4	59.1837	4
qx017078	Q9Y2W1	THRAP3	3	4.18848	3
qx017078	Q9Y2X3	NOP58	5	13.6106	5
qx017078	Q9Y3C6	PPIL1	3	22.8916	3
qx017078	Q9Y3E2	BOLA1	3	35.7664	4
qx017078	Q9Y3I0	RTCB	5	11.2871	5
qx017078	Q9Y490	TLN1	2	0.865801	2
qx017078	Q9Y4B5	MTCL1	2	1.10236	2
qx017078	Q9Y4X0	AMMECR1	4	20.4204	4
qx017078	Q9Y5B9	SUPT16H	11	13.276	12
qx017078	Q9Y6W5	WASF2	2	4.81928	3
qx017078	Q9Y6X9	MORC2	2	1.64729	2
qx017078	SARS_CoV_2_nsp10	nsp10	6	47.1429	10
qx017078	SARS_CoV_2_nsp9	nsp9	3	35.9649	4
qx017080	A6NDG6	PGP	7	24.9221	8
qx017080	O00170	AIP	7	26.3636	9
qx017080	O15235	MRPS12	6	46.3768	7
qx017080	O43665	RGS10	2	15.6069	2
qx017080	O43809	NUDT21	3	12.3348	3
qx017080	O60869	EDF1	4	27.027	4
qx017080	O75400	PRPF40A	5	5.53814	6
qx017080	O75475	PSIP1	3	7.73585	3
qx017080	O75533	SF3B1	3	2.9908	3
qx017080	O75937	DNAJC8	6	28.8538	7
qx017080	O75940	SMNDC1	3	21.4286	3
qx017080	O76003	GLRX3	2	7.46269	2
qx017080	O95881	TXNDC12	5	34.8837	6
qx017080	P00338	LDHA	3	10.8434	3
qx017080	P00492	HPRT1	7	45.4128	7
qx017080	P00558	PGK1	3	6.47482	3
qx017080	P00747	PLG	3	3.95062	5
qx017080	P04080	CSTB	7	85.7143	9
qx017080	P05141	SLC25A5	10	32.5503	12
qx017080	P05165	PCCA	29	47.6648	46
qx017080	P05204	HMGN2	8	62.2222	16
qx017080	P06733	ENO1	11	25.3456	12
qx017080	P06748	NPM1	3	7.14286	3
qx017080	P08579	SNRPB2	2	12.4444	2
qx017080	P09874	PARP1	45	51.1834	78
qx017080	P10599	TXN	6	57.1429	14
qx017080	P10606	COX5B	2	11.6279	2
qx017080	P10809	HSPD1	21	51.6579	25
qx017080	P11021	HSPA5	22	38.0734	25
qx017080	P11387	TOP1	12	19.6078	17
qx017080	P11498	PC	59	65.0255	124
qx017080	P12270	TPR	3	1.1003	3
qx017080	P13639	EEF2	25	34.3823	31
qx017080	P14174	MIF	3	23.4783	3
qx017080	P16144	ITGB4	2	0.878156	2
qx017080	P16152	CBR1	12	58.1227	14
qx017080	P16403	HIST1H1C	7	33.3333	11
qx017080	P17066	HSPA6	12	18.507	18
qx017080	P17181	IFNAR1	2	3.2316	2
qx017080	P17812	CTPS1	10	26.2267	12
qx017080	P17858	PFKL	4	7.05128	5
qx017080	P22102	GART	6	8.61386	7
qx017080	P22626	HNRNPA2B1	4	13.3144	4
qx017080	P23284	PPIB	19	68.5185	37
qx017080	P23921	RRM1	6	11.4899	6
qx017080	P25398	RPS12	9	74.2424	15
qx017080	P25705	ATP5A1	9	18.0832	9
qx017080	P26196	DDX6	4	16.7702	4
qx017080	P26368	U2AF2	14	43.7895	28
qx017080	P26373	RPL13	6	25.1185	6
qx017080	P26583	HMGB2	14	45.933	23
qx017080	P26641	EEF1G	6	17.3913	6
qx017080	P28070	PSMB4	3	17.803	4
qx017080	P30041	PRDX6	6	34.375	7
qx017080	P30050	RPL12	2	15.1515	2
qx017080	P30101	PDIA3	10	21.9802	10
qx017080	P30533	LRPAP1	5	17.3669	5
qx017080	P31327	CPS1	2	1.33333	2
qx017080	P31689	DNAJA1	3	8.31234	3
qx017080	P32456	GBP2	2	2.70728	2
qx017080	P33993	MCM7	2	1.80807	2
qx017080	P35579	MYH9	2	0.867347	2
qx017080	P35908	KRT2	4	6.10329	4
qx017080	P38646	HSPA9	24	41.9735	30
qx017080	P39748	FEN1	11	37.1053	13
qx017080	P40227	CCT6A	2	4.33145	2
qx017080	P41208	CETN2	2	12.2093	2
qx017080	P42704	LRPPRC	4	2.15208	4
qx017080	P42766	RPL35	4	27.6423	5
qx017080	P45973	CBX5	2	6.28272	3
qx017080	P46109	CRKL	17	67.9868	26
qx017080	P48507	GCLM	4	17.1533	5
qx017080	P49207	RPL34	3	20.5128	5
qx017080	P49411	TUFM	3	10.3982	3
qx017080	P49454	CENPF	2	0.529595	2
qx017080	P49458	SRP9	5	54.6512	5
qx017080	P49642	PRIM1	6	17.381	6
qx017080	P49643	PRIM2	7	16.5029	7
qx017080	P49756	RBM25	5	10.6762	5
qx017080	P49915	GMPS	6	12.6984	6
qx017080	P50747	HLCS	2	2.61708	2
qx017080	P50991	CCT4	6	8.53432	7
qx017080	P51858	HDGF	3	19.5833	4
qx017080	P52597	HNRNPF	7	23.8554	7
qx017080	P52735	VAV2	2	1.82232	2
qx017080	P52907	CAPZA1	4	24.1259	4
qx017080	P53350	PLK1	9	22.3881	9
qx017080	P53384	NUBP1	4	15.9375	4
qx017080	P53396	ACLY	3	3.45141	3
qx017080	P53999	SUB1	11	51.9685	30
qx017080	P54136	RARS	3	5.90909	3
qx017080	P54886	ALDH18A1	8	11.8239	9
qx017080	P55081	MFAP1	3	10.2506	3
qx017080	P57060	RWDD2B	2	7.83699	2
qx017080	P62081	RPS7	12	65.4639	22
qx017080	P62269	RPS18	6	31.5789	6
qx017080	P62633	CNBP	7	49.1525	11
qx017080	P62701	RPS4X	22	66.5399	29
qx017080	P62851	RPS25	9	42.4	18
qx017080	P62857	RPS28	3	46.3768	3
qx017080	P62913	RPL11	8	40.4494	15
qx017080	P62937	PPIA	11	67.8788	18
qx017080	P62979	RPS27A	6	36.5385	9
qx017080	P63173	RPL38	7	52.8571	31
qx017080	P68036	UBE2L3	6	53.8961	7
qx017080	P78347	GTF2I	4	4.90982	4
qx017080	P78527	PRKDC	4	0.872093	5
qx017080	P82912	MRPS11	4	31.4433	5
qx017080	P84103	SRSF3	10	48.7805	11
qx017080	Q00059	TFAM	4	18.2927	4
qx017080	Q00535	CDK5	4	14.3836	4
qx017080	Q00688	FKBP3	8	35.7143	9
qx017080	Q07666	KHDRBS1	2	5.41761	2
qx017080	Q09161	NCBP1	2	2.78481	3
qx017080	Q13085	ACACA	115	62.532	213
qx017080	Q13428	TCOF1	11	9.74462	14
qx017080	Q13442	PDAP1	10	43.6464	12
qx017080	Q13523	PRPF4B	2	1.9861	2
qx017080	Q13541	EIF4EBP1	2	32.2034	2
qx017080	Q14008	CKAP5	3	1.52559	3
qx017080	Q14204	DYNC1H1	3	0.516573	4
qx017080	Q14247	CTTN	10	25.4545	12
qx017080	Q14315	FLNC	2	0.550459	2
qx017080	Q14331	FRG1	12	40.6977	16
qx017080	Q14677	CLINT1	3	6.72	3
qx017080	Q14696	MESDC2	4	12.8205	4
qx017080	Q15084	PDIA6	4	15.9091	5
qx017080	Q15147	PLCB4	2	1.78723	2
qx017080	Q15149	PLEC	4	0.747225	5
qx017080	Q15365	PCBP1	12	62.9213	28
qx017080	Q15393	SF3B3	6	5.341	6
qx017080	Q15464	SHB	4	11.1984	4
qx017080	Q15477	SKIV2L	2	1.36437	2
qx017080	Q15637	SF1	12	25.3521	18
qx017080	Q15911	ZFHX3	2	0.486092	2
qx017080	Q2TB90	HKDC1	2	1.85387	2
qx017080	Q3B726	TWISTNB	2	5.6213	2
qx017080	Q4KMP7	TBC1D10B	4	12.005	5
qx017080	Q5SQI0	ATAT1	2	6.4133	2
qx017080	Q5T440	IBA57	13	53.9326	16
qx017080	Q5T9A4	ATAD3B	36	60.9568	70
qx017080	Q5VTB9	RNF220	4	8.65724	4
qx017080	Q5VTL8	PRPF38B	14	26.7399	19
qx017080	Q68D06	SLFN13	2	2.00669	2
qx017080	Q6DCA0	AMMECR1L	6	33.2258	6
qx017080	Q6KC79	NIPBL	4	1.64051	4
qx017080	Q6P1L8	MRPL14	5	42.7586	7
qx017080	Q6P1X5	TAF2	5	5.50459	5
qx017080	Q6P2Q9	PRPF8	3	1.19914	3
qx017080	Q70Z53	FRA10AC1	3	10.7937	3
qx017080	Q76KD6	SPATC1	2	3.21489	3
qx017080	Q7L3T8	PARS2	2	5.68421	3
qx017080	Q7L4I2	RSRC2	7	20.7373	8
qx017080	Q7Z417	NUFIP2	2	2.8777	5
qx017080	Q7Z5L9	IRF2BP2	10	30.494	12
qx017080	Q7Z6E9	RBBP6	2	1.28348	2
qx017080	Q86SX6	GLRX5	2	12.7389	5
qx017080	Q86U90	YRDC	4	22.2222	4
qx017080	Q86UK7	ZNF598	5	7.63274	5
qx017080	Q8IXB1	DNAJC10	16	24.9685	21
qx017080	Q8N1G4	LRRC47	10	20.4117	11
qx017080	Q8N3R9	MPP5	3	4.14815	3
qx017080	Q8N5F7	NKAP	3	9.39759	3
qx017080	Q8N6N6	NATD1	2	21.2389	2
qx017080	Q8NAV1	PRPF38A	3	11.2179	4
qx017080	Q8NBJ5	COLGALT1	14	21.3826	14
qx017080	Q8NBS9	TXNDC5	9	24.3056	10
qx017080	Q8NC51	SERBP1	12	29.902	14
qx017080	Q8NDT2	RBM15B	2	1.68539	2
qx017080	Q8TA86	RP9	14	51.5837	26
qx017080	Q8WUA2	PPIL4	5	13.4146	5
qx017080	Q8WVK2	SNRNP27	7	36.7742	13
qx017080	Q8WVY7	UBLCP1	2	7.2327	2
qx017080	Q8WXA9	SREK1	2	4.92126	2
qx017080	Q8WXX0	DNAH7	2	0.472167	2
qx017080	Q8WXX5	DNAJC9	3	11.5385	3
qx017080	Q92616	GCN1	3	0.89854	4
qx017080	Q92625	ANKS1A	2	2.20459	4
qx017080	Q969Q0	RPL36AL	9	41.5094	16
qx017080	Q96AG4	LRRC59	5	22.1498	5
qx017080	Q96BH1	RNF25	2	6.97168	2
qx017080	Q96CN9	GCC1	2	2.45161	2
qx017080	Q96CT7	CCDC124	12	49.7758	13
qx017080	Q96E11	MRRF	3	14.5038	3
qx017080	Q96F45	ZNF503	4	11.1455	4
qx017080	Q96H79	ZC3HAV1L	7	37	9
qx017080	Q96HW7	INTS4	2	1.76532	2
qx017080	Q96I24	FUBP3	33	71.3287	51
qx017080	Q96I25	RBM17	10	25.4364	11
qx017080	Q96JQ2	CLMN	2	2.39521	2
qx017080	Q96M69	LRGUK	2	3.15152	2
qx017080	Q96MG7	NSMCE3	2	4.93421	2
qx017080	Q99959	PKP2	43	57.6617	66
qx017080	Q9BQS8	FYCO1	2	1.82679	2
qx017080	Q9BRP1	PDCD2L	3	15.3631	3
qx017080	Q9BRX2	PELO	9	24.4156	9
qx017080	Q9BTE3	MCMBP	2	3.27103	2
qx017080	Q9BU76	MMTAG2	12	41.8251	14
qx017080	Q9BYB4	GNB1L	7	22.9358	10
qx017080	Q9BZE4	GTPBP4	3	5.36278	3
qx017080	Q9C0G6	DNAH6	2	0.481	2
qx017080	Q9GZT9	EGLN1	3	17.8404	5
qx017080	Q9H0D6	XRN2	2	2.10526	2
qx017080	Q9H0S4	DDX47	4	15.1648	6
qx017080	Q9H2X9	SLC12A5	2	1.49254	2
qx017080	Q9H9A6	LRRC40	5	9.63455	5
qx017080	Q9HB71	CACYBP	8	40.7895	9
qx017080	Q9HCC0	MCCC2	20	46.3588	30
qx017080	Q9NQ88	TIGAR	2	8.88889	2
qx017080	Q9NS86	LANCL2	6	14	6
qx017080	Q9NSD9	FARSB	8	15.4499	8
qx017080	Q9NSV4	DIAPH3	4	4.44258	5
qx017080	Q9NWB6	ARGLU1	2	5.49451	2
qx017080	Q9NWT1	PAK1IP1	3	9.18367	3
qx017080	Q9NX58	LYAR	2	7.38786	2
qx017080	Q9NXE8	CWC25	4	8.94118	4
qx017080	Q9NYP9	MIS18A	4	20.6009	4
qx017080	Q9NYU2	UGGT1	2	1.02894	2
qx017080	Q9P016	THYN1	9	42.2222	11
qx017080	Q9P021	CRIPT	2	24.7525	4
qx017080	Q9P258	RCC2	19	48.8506	23
qx017080	Q9UBV8	PEF1	3	10.2113	4
qx017080	Q9UG63	ABCF2	5	8.34671	5
qx017080	Q9UI43	FTSJ2	8	30.8943	9
qx017080	Q9UII2	ATPIF1	6	25.4717	7
qx017080	Q9UKD2	MRTO4	2	7.53138	2
qx017080	Q9UKT4	FBXO5	2	3.57942	2
qx017080	Q9ULC4	MCTS1	3	18.7845	3
qx017080	Q9UQ35	SRRM2	6	3.23401	7
qx017080	Q9UQ80	PA2G4	2	5.32995	2
qx017080	Q9Y224	C14orf166	2	11.4754	2
qx017080	Q9Y237	PIN4	4	41.9847	7
qx017080	Q9Y2S6	TMA7	3	31.25	8
qx017080	Q9Y2X3	NOP58	5	13.6106	6
qx017080	Q9Y3E2	BOLA1	2	24.8175	2
qx017080	Q9Y3I0	RTCB	7	13.4653	7
qx017080	Q9Y490	TLN1	3	1.25935	3
qx017080	Q9Y4X0	AMMECR1	6	27.027	6
qx017080	SARS_CoV_2_nsp1	nsp1	14	83.3333	250
qx017080	SARS_CoV_2_nsp8	nsp8	9	55.7789	10
qx017081	A6NDG6	PGP	6	20.2492	6
qx017081	O00170	AIP	5	20.6061	6
qx017081	O14654	IRS4	3	2.06842	3
qx017081	O15235	MRPS12	5	39.1304	6
qx017081	O43143	DHX15	3	3.6478	3
qx017081	O43920	NDUFS5	2	17.9245	2
qx017081	O43929	ORC4	2	5.27523	2
qx017081	O60306	AQR	3	1.81818	3
qx017081	O60547	GMDS	3	9.4086	3
qx017081	O60869	EDF1	3	22.2973	3
qx017081	O75083	WDR1	4	6.60066	4
qx017081	O75400	PRPF40A	2	2.50784	2
qx017081	O75475	PSIP1	2	3.96226	2
qx017081	O75533	SF3B1	3	2.91411	3
qx017081	O75691	UTP20	2	0.64632	2
qx017081	O75897	SULT1C4	2	5.62914	2
qx017081	O75937	DNAJC8	2	14.6245	2
qx017081	O75940	SMNDC1	2	13.8655	3
qx017081	O75976	CPD	2	1.23188	2
qx017081	O76031	CLPX	2	3.94945	2
qx017081	O95455	TGDS	2	6.28571	3
qx017081	O95631	NTN1	2	2.31788	2
qx017081	O95881	TXNDC12	3	20.9302	4
qx017081	P00492	HPRT1	5	27.0642	5
qx017081	P00747	PLG	4	5.4321	4
qx017081	P04080	CSTB	5	76.5306	9
qx017081	P04264	KRT1	14	23.6025	15
qx017081	P05141	SLC25A5	11	35.5705	13
qx017081	P05165	PCCA	27	41.3462	37
qx017081	P05204	HMGN2	8	62.2222	16
qx017081	P05387	RPLP2	3	31.3043	3
qx017081	P06748	NPM1	3	6.80272	3
qx017081	P07205	PGK2	3	7.43405	3
qx017081	P08514	ITGA2B	2	2.21367	2
qx017081	P09874	PARP1	40	48.0276	53
qx017081	P10599	TXN	6	57.1429	10
qx017081	P10809	HSPD1	16	40.6632	18
qx017081	P11021	HSPA5	19	31.3456	21
qx017081	P11387	TOP1	12	17.3856	17
qx017081	P11498	PC	52	57.1307	102
qx017081	P12270	TPR	2	0.761744	2
qx017081	P13639	EEF2	18	23.0769	21
qx017081	P13645	KRT10	7	14.5548	7
qx017081	P14174	MIF	3	23.4783	4
qx017081	P16152	CBR1	9	44.4043	10
qx017081	P16157	ANK1	2	1.06326	2
qx017081	P16403	HIST1H1C	7	28.169	9
qx017081	P17066	HSPA6	12	17.4184	21
qx017081	P17096	HMGA1	2	33.6449	2
qx017081	P17181	IFNAR1	2	3.2316	2
qx017081	P17812	CTPS1	4	8.62944	4
qx017081	P22626	HNRNPA2B1	2	5.66572	2
qx017081	P23246	SFPQ	4	5.37482	4
qx017081	P23284	PPIB	19	66.2037	33
qx017081	P23921	RRM1	3	3.40909	3
qx017081	P25398	RPS12	8	74.2424	11
qx017081	P26373	RPL13	6	22.2749	6
qx017081	P26583	HMGB2	12	40.6699	17
qx017081	P26641	EEF1G	5	14.8741	5
qx017081	P28070	PSMB4	3	17.803	3
qx017081	P30041	PRDX6	6	32.1429	7
qx017081	P30101	PDIA3	6	14.4554	6
qx017081	P30533	LRPAP1	3	11.2045	3
qx017081	P30740	SERPINB1	2	5.01319	2
qx017081	P31689	DNAJA1	2	6.29723	2
qx017081	P34903	GABRA3	2	5.0813	2
qx017081	P35527	KRT9	4	7.70465	4
qx017081	P35580	MYH10	3	1.56883	3
qx017081	P35869	AHR	2	2.12264	2
qx017081	P38646	HSPA9	23	38.1443	27
qx017081	P40227	CCT6A	2	4.14313	2
qx017081	P42704	LRPPRC	3	2.5825	3
qx017081	P42766	RPL35	5	38.2114	7
qx017081	P46109	CRKL	15	60.396	25
qx017081	P49207	RPL34	2	13.6752	2
qx017081	P49454	CENPF	2	0.965732	2
qx017081	P49458	SRP9	4	41.8605	5
qx017081	P49642	PRIM1	4	12.8571	4
qx017081	P49643	PRIM2	9	22.5933	9
qx017081	P49915	GMPS	3	7.21501	3
qx017081	P50748	KNTC1	2	0.860118	2
qx017081	P50991	CCT4	6	10.2041	6
qx017081	P52597	HNRNPF	6	23.1325	8
qx017081	P52907	CAPZA1	2	11.8881	2
qx017081	P53350	PLK1	5	15.0912	6
qx017081	P53999	SUB1	10	51.1811	24
qx017081	P54886	ALDH18A1	2	4.40252	3
qx017081	P55081	MFAP1	2	7.28929	2
qx017081	P57060	RWDD2B	2	7.83699	2
qx017081	P62081	RPS7	11	60.8247	14
qx017081	P62269	RPS18	8	47.3684	8
qx017081	P62633	CNBP	7	46.3277	8
qx017081	P62701	RPS4X	21	66.1597	26
qx017081	P62851	RPS25	7	40.8	17
qx017081	P62857	RPS28	3	46.3768	3
qx017081	P62913	RPL11	9	44.382	14
qx017081	P62937	PPIA	10	56.9697	21
qx017081	P62979	RPS27A	5	37.1795	7
qx017081	P63173	RPL38	8	57.1429	34
qx017081	P68036	UBE2L3	2	25.974	2
qx017081	P78527	PRKDC	3	0.726744	4
qx017081	P82912	MRPS11	5	38.1443	7
qx017081	P84101	SERF2	2	30.5085	2
qx017081	P84103	SRSF3	8	48.1707	12
qx017081	P98164	LRP2	3	0.622986	4
qx017081	Q00688	FKBP3	2	10.7143	2
qx017081	Q07666	KHDRBS1	2	7.67494	2
qx017081	Q09666	AHNAK	3	0.560272	3
qx017081	Q13085	ACACA	108	59.9318	198
qx017081	Q13356	PPIL2	3	5.76923	3
qx017081	Q13442	PDAP1	6	37.0166	6
qx017081	Q14008	CKAP5	2	0.738189	2
qx017081	Q14152	EIF3A	2	1.5919	2
qx017081	Q14204	DYNC1H1	3	0.473526	5
qx017081	Q14247	CTTN	6	10	6
qx017081	Q14498	RBM39	24	47.1698	34
qx017081	Q14573	ITPR3	3	0.973418	3
qx017081	Q14789	GOLGB1	2	0.552317	2
qx017081	Q15046	KARS	3	4.85762	3
qx017081	Q15084	PDIA6	4	15.9091	5
qx017081	Q15149	PLEC	6	1.36635	7
qx017081	Q15365	PCBP1	11	60.6742	20
qx017081	Q15393	SF3B3	2	1.31471	2
qx017081	Q15464	SHB	2	4.12574	2
qx017081	Q15637	SF1	10	21.9092	13
qx017081	Q2TAY7	SMU1	2	3.11891	2
qx017081	Q2TB90	HKDC1	3	2.61723	3
qx017081	Q400G9	AMZ1	2	3.01205	2
qx017081	Q5T440	IBA57	11	46.0674	12
qx017081	Q5T9A4	ATAD3B	38	61.7284	73
qx017081	Q5VTB9	RNF220	2	6.18375	2
qx017081	Q5VTL8	PRPF38B	13	24.7253	17
qx017081	Q68D06	SLFN13	2	2.00669	2
qx017081	Q68DQ2	CRYBG3	2	0.606061	2
qx017081	Q6DCA0	AMMECR1L	5	21.9355	6
qx017081	Q6KC79	NIPBL	2	0.64194	2
qx017081	Q6P1L8	MRPL14	4	35.8621	7
qx017081	Q6PI48	DARS2	2	2.63566	2
qx017081	Q70Z53	FRA10AC1	2	7.93651	2
qx017081	Q7L4I2	RSRC2	4	14.0553	4
qx017081	Q7Z417	NUFIP2	3	4.7482	7
qx017081	Q7Z5L9	IRF2BP2	6	12.9472	8
qx017081	Q86U90	YRDC	3	13.6201	3
qx017081	Q86X95	CIR1	3	6.88889	4
qx017081	Q8IXB1	DNAJC10	14	21.8159	16
qx017081	Q8IYE0	CCDC146	2	1.88482	2
qx017081	Q8N1G4	LRRC47	5	9.94854	5
qx017081	Q8N201	INTS1	2	1.05023	2
qx017081	Q8N239	KLHL34	2	2.63975	2
qx017081	Q8N5F7	NKAP	3	9.39759	4
qx017081	Q8NAV1	PRPF38A	3	11.2179	3
qx017081	Q8NBJ5	COLGALT1	17	22.9904	21
qx017081	Q8NBS9	TXNDC5	10	26.3889	11
qx017081	Q8NC51	SERBP1	9	22.549	11
qx017081	Q8NFW8	CMAS	3	7.8341	3
qx017081	Q8NHU6	TDRD7	2	1.73042	4
qx017081	Q8TA86	RP9	12	45.2489	21
qx017081	Q8TF72	SHROOM3	2	0.551102	3
qx017081	Q8WUA2	PPIL4	3	7.31707	3
qx017081	Q8WVK2	SNRNP27	7	36.7742	12
qx017081	Q8WXX0	DNAH7	5	1.4165	6
qx017081	Q8WXX5	DNAJC9	2	6.92308	2
qx017081	Q92625	ANKS1A	2	2.20459	3
qx017081	Q92900	UPF1	2	1.59433	4
qx017081	Q969Q0	RPL36AL	9	41.5094	12
qx017081	Q96CN9	GCC1	3	3.6129	3
qx017081	Q96CT7	CCDC124	9	39.9103	10
qx017081	Q96H79	ZC3HAV1L	7	34.6667	10
qx017081	Q96I24	FUBP3	27	61.3636	38
qx017081	Q96I25	RBM17	10	27.4314	12
qx017081	Q99959	PKP2	42	58.7968	63
qx017081	Q9BQ61	C19orf43	3	14.2045	3
qx017081	Q9BRP1	PDCD2L	4	20.3911	4
qx017081	Q9BRS2	RIOK1	2	3.16901	2
qx017081	Q9BRX2	PELO	11	27.5325	12
qx017081	Q9BU76	MMTAG2	11	41.0646	13
qx017081	Q9BXL7	CARD11	2	1.47314	2
qx017081	Q9BYB4	GNB1L	7	22.9358	7
qx017081	Q9H0S4	DDX47	4	16.044	4
qx017081	Q9H2X9	SLC12A5	2	1.49254	2
qx017081	Q9H9A6	LRRC40	3	7.47508	3
qx017081	Q9HB71	CACYBP	6	26.7544	7
qx017081	Q9HCC0	MCCC2	12	26.8206	15
qx017081	Q9HCG8	CWC22	2	2.97357	3
qx017081	Q9NS86	LANCL2	3	8.22222	3
qx017081	Q9NSD9	FARSB	3	5.09338	3
qx017081	Q9NVN8	GNL3L	3	4.811	3
qx017081	Q9NW64	RBM22	2	4.7619	2
qx017081	Q9NWB6	ARGLU1	6	15.7509	6
qx017081	Q9NX58	LYAR	5	13.7203	5
qx017081	Q9NXE8	CWC25	5	9.88235	5
qx017081	Q9NYP9	MIS18A	2	14.1631	2
qx017081	Q9NYU2	UGGT1	2	0.900322	2
qx017081	Q9P016	THYN1	6	28.4444	7
qx017081	Q9P021	CRIPT	2	24.7525	2
qx017081	Q9P258	RCC2	15	38.8889	21
qx017081	Q9UBV8	PEF1	2	6.69014	3
qx017081	Q9UG63	ABCF2	4	5.939	4
qx017081	Q9UHB9	SRP68	2	2.55183	2
qx017081	Q9UHV9	PFDN2	2	17.5325	2
qx017081	Q9UI43	FTSJ2	7	30.8943	9
qx017081	Q9UII2	ATPIF1	4	17.9245	5
qx017081	Q9ULC4	MCTS1	2	14.3646	2
qx017081	Q9UQ35	SRRM2	6	3.23401	6
qx017081	Q9UQ80	PA2G4	2	5.32995	3
qx017081	Q9Y295	DRG1	2	7.08447	2
qx017081	Q9Y2S6	TMA7	3	31.25	4
qx017081	Q9Y2W1	THRAP3	2	3.03665	2
qx017081	Q9Y3I0	RTCB	4	6.73267	4
qx017081	Q9Y490	TLN1	3	1.18064	3
qx017081	Q9Y4X0	AMMECR1	4	15.6156	4
qx017081	Q9Y5B9	SUPT16H	2	1.62369	2
qx017081	Q9Y5K6	CD2AP	2	3.12989	2
qx017081	Q9Y5S9	RBM8A	2	17.2414	2
qx017081	SARS_CoV_2_nsp1	nsp1	13	81.1111	241
qx017082	A3KMH1	VWA8	2	1.25984	2
qx017082	A6NDG6	PGP	7	25.5452	7
qx017082	O00170	AIP	6	23.3333	6
qx017082	O00479	HMGN4	3	32.2222	5
qx017082	O14654	IRS4	3	5.64837	3
qx017082	O15235	MRPS12	4	39.8551	5
qx017082	O43665	RGS10	2	15.6069	2
qx017082	O43809	NUDT21	4	15.4185	5
qx017082	O43929	ORC4	2	5.27523	2
qx017082	O60547	GMDS	3	9.67742	3
qx017082	O60869	EDF1	6	37.8378	7
qx017082	O75165	DNAJC13	2	0.891663	2
qx017082	O75400	PRPF40A	3	4.80669	3
qx017082	O75475	PSIP1	3	6.03774	3
qx017082	O75691	UTP20	2	0.574506	2
qx017082	O75897	SULT1C4	2	6.62252	2
qx017082	O75937	DNAJC8	4	26.4822	5
qx017082	O75940	SMNDC1	5	27.3109	8
qx017082	O95881	TXNDC12	3	20.9302	4
qx017082	P00492	HPRT1	4	21.1009	4
qx017082	P00558	PGK1	5	16.0671	5
qx017082	P00747	PLG	3	3.95062	4
qx017082	P01024	C3	2	1.26278	3
qx017082	P04080	CSTB	6	85.7143	10
qx017082	P05023	ATP1A1	2	2.73705	2
qx017082	P05141	SLC25A5	12	37.5839	18
qx017082	P05165	PCCA	25	41.0714	38
qx017082	P05204	HMGN2	8	62.2222	18
qx017082	P06733	ENO1	10	25.1152	11
qx017082	P06748	NPM1	4	9.52381	4
qx017082	P09874	PARP1	49	56.0158	80
qx017082	P10599	TXN	5	42.8571	12
qx017082	P10809	HSPD1	19	46.5969	22
qx017082	P11021	HSPA5	28	49.2355	32
qx017082	P11047	LAMC1	2	1.36731	3
qx017082	P11387	TOP1	12	18.6928	16
qx017082	P11498	PC	53	56.1969	109
qx017082	P12270	TPR	3	1.86204	3
qx017082	P13639	EEF2	21	27.5058	27
qx017082	P14174	MIF	3	23.4783	4
qx017082	P15848	ARSB	2	5.06567	2
qx017082	P15924	DSP	4	1.18426	4
qx017082	P16152	CBR1	10	53.7906	11
qx017082	P16403	HIST1H1C	9	34.2723	11
qx017082	P17096	HMGA1	4	38.3178	6
qx017082	P17181	IFNAR1	2	3.2316	2
qx017082	P17812	CTPS1	6	13.7056	7
qx017082	P20290	BTF3	6	50	6
qx017082	P22626	HNRNPA2B1	2	7.08215	2
qx017082	P23246	SFPQ	4	5.65771	4
qx017082	P23284	PPIB	22	70.3704	41
qx017082	P25398	RPS12	7	70.4545	8
qx017082	P25705	ATP5A1	6	11.5732	6
qx017082	P26373	RPL13	7	30.3318	7
qx017082	P26583	HMGB2	15	58.3732	28
qx017082	P26641	EEF1G	5	15.5606	5
qx017082	P28070	PSMB4	3	18.1818	4
qx017082	P30041	PRDX6	7	39.7321	7
qx017082	P30048	PRDX3	3	21.4844	3
qx017082	P30050	RPL12	2	15.1515	2
qx017082	P30101	PDIA3	8	17.6238	8
qx017082	P30533	LRPAP1	8	25.4902	10
qx017082	P31689	DNAJA1	3	8.81612	3
qx017082	P38646	HSPA9	23	39.1753	30
qx017082	P39748	FEN1	9	27.8947	10
qx017082	P40227	CCT6A	3	5.64972	3
qx017082	P41240	CSK	2	4.66667	2
qx017082	P46109	CRKL	18	67.9868	32
qx017082	P46939	UTRN	2	0.466065	2
qx017082	P48507	GCLM	2	7.29927	2
qx017082	P49207	RPL34	3	20.5128	3
qx017082	P49411	TUFM	3	7.9646	3
qx017082	P49458	SRP9	4	41.8605	5
qx017082	P49643	PRIM2	9	22.5933	10
qx017082	P49756	RBM25	6	11.981	8
qx017082	P49915	GMPS	3	5.48341	3
qx017082	P50991	CCT4	5	8.90538	5
qx017082	P51858	HDGF	3	27.5	3
qx017082	P52597	HNRNPF	6	20.4819	7
qx017082	P52907	CAPZA1	2	11.8881	2
qx017082	P53350	PLK1	7	18.2421	9
qx017082	P53396	ACLY	2	2.08901	2
qx017082	P53999	SUB1	11	51.9685	27
qx017082	P54840	GYS2	2	2.84495	2
qx017082	P54886	ALDH18A1	5	8.55346	6
qx017082	P55081	MFAP1	4	14.8064	4
qx017082	P57060	RWDD2B	2	7.83699	2
qx017082	P62081	RPS7	15	65.9794	25
qx017082	P62269	RPS18	8	47.3684	8
qx017082	P62633	CNBP	7	46.3277	10
qx017082	P62701	RPS4X	23	66.9202	31
qx017082	P62851	RPS25	8	47.2	17
qx017082	P62857	RPS28	3	46.3768	4
qx017082	P62913	RPL11	8	40.4494	13
qx017082	P62937	PPIA	11	67.8788	21
qx017082	P62979	RPS27A	7	42.3077	11
qx017082	P63173	RPL38	8	57.1429	36
qx017082	P68036	UBE2L3	6	48.7013	9
qx017082	P78527	PRKDC	3	0.726744	3
qx017082	P82912	MRPS11	3	29.8969	4
qx017082	P84090	ERH	4	47.1154	4
qx017082	P84103	SRSF3	10	48.7805	11
qx017082	Q00059	TFAM	6	21.9512	6
qx017082	Q00688	FKBP3	10	38.8393	12
qx017082	Q08426	EHHADH	2	4.14938	2
qx017082	Q09666	AHNAK	4	0.865874	4
qx017082	Q12834	CDC20	3	6.81363	3
qx017082	Q13085	ACACA	109	58.5678	197
qx017082	Q13442	PDAP1	7	37.0166	8
qx017082	Q14181	POLA2	7	22.0736	8
qx017082	Q14204	DYNC1H1	2	0.301334	3
qx017082	Q14247	CTTN	8	16.9091	8
qx017082	Q14789	GOLGB1	4	1.19669	4
qx017082	Q15084	PDIA6	5	18.4091	5
qx017082	Q15147	PLCB4	2	1.78723	2
qx017082	Q15149	PLEC	5	1.13151	6
qx017082	Q15365	PCBP1	14	65.4494	24
qx017082	Q15464	SHB	3	7.07269	3
qx017082	Q15637	SF1	10	21.9092	13
qx017082	Q15785	TOMM34	2	6.47249	2
qx017082	Q2TB90	HKDC1	3	2.61723	3
qx017082	Q3B726	TWISTNB	2	5.6213	2
qx017082	Q4KMP7	TBC1D10B	4	12.005	5
qx017082	Q5RKV6	EXOSC6	2	6.61765	2
qx017082	Q5T0Z8	C6orf132	2	1.3468	2
qx017082	Q5T440	IBA57	7	26.6854	7
qx017082	Q5T9A4	ATAD3B	38	62.3457	78
qx017082	Q5VTB9	RNF220	2	6.18375	3
qx017082	Q5VTL8	PRPF38B	13	23.4432	18
qx017082	Q68CQ4	DIEXF	3	3.83598	3
qx017082	Q6DCA0	AMMECR1L	4	21.2903	4
qx017082	Q6NUP7	PPP4R4	2	2.52005	2
qx017082	Q6P1L8	MRPL14	5	42.7586	8
qx017082	Q6P587	FAHD1	2	16.5179	2
qx017082	Q70Z53	FRA10AC1	5	17.1429	5
qx017082	Q7L3T8	PARS2	2	5.68421	2
qx017082	Q7L4I2	RSRC2	7	20.7373	8
qx017082	Q7Z417	NUFIP2	4	6.76259	6
qx017082	Q7Z5L9	IRF2BP2	12	35.4344	16
qx017082	Q86SX6	GLRX5	2	12.7389	3
qx017082	Q86U90	YRDC	6	27.2401	6
qx017082	Q86WX3	RPS19BP1	3	30.1471	3
qx017082	Q8IXB1	DNAJC10	15	24.8424	18
qx017082	Q8IYB5	SMAP1	2	4.06852	2
qx017082	Q8N1G4	LRRC47	12	21.2693	12
qx017082	Q8N9Q2	SREK1IP1	6	30.3226	11
qx017082	Q8NAV1	PRPF38A	4	13.7821	5
qx017082	Q8NBJ5	COLGALT1	19	26.5273	23
qx017082	Q8NBS9	TXNDC5	10	26.6204	11
qx017082	Q8NC51	SERBP1	9	22.0588	10
qx017082	Q8NDT2	RBM15B	2	1.68539	2
qx017082	Q8TA86	RP9	12	48.8688	19
qx017082	Q8TF72	SHROOM3	2	0.551102	3
qx017082	Q8WU90	ZC3H15	2	6.33803	2
qx017082	Q8WUA2	PPIL4	8	24.5935	8
qx017082	Q8WUM4	PDCD6IP	2	2.18894	2
qx017082	Q8WVK2	SNRNP27	6	36.7742	10
qx017082	Q8WXX0	DNAH7	5	1.19284	8
qx017082	Q8WXX5	DNAJC9	3	11.5385	3
qx017082	Q92522	H1FX	2	12.6761	2
qx017082	Q969Q0	RPL36AL	5	38.6792	9
qx017082	Q96BY2	MOAP1	2	7.12251	2
qx017082	Q96CM3	RPUSD4	4	11.9363	5
qx017082	Q96CN9	GCC1	4	6.70968	4
qx017082	Q96CT7	CCDC124	11	49.7758	14
qx017082	Q96E11	MRRF	7	29.771	7
qx017082	Q96F45	ZNF503	2	5.26316	2
qx017082	Q96H79	ZC3HAV1L	6	29.6667	9
qx017082	Q96I24	FUBP3	26	57.5175	41
qx017082	Q96I25	RBM17	13	30.6733	14
qx017082	Q96P11	NSUN5	3	10.2564	3
qx017082	Q99959	PKP2	43	58.0023	67
qx017082	Q9BQ69	MACROD1	2	10.1538	2
qx017082	Q9BRP1	PDCD2L	4	20.3911	5
qx017082	Q9BRX2	PELO	6	15.0649	6
qx017082	Q9BTE3	MCMBP	2	2.64798	3
qx017082	Q9BU76	MMTAG2	13	46.0076	17
qx017082	Q9BYB4	GNB1L	7	27.8287	10
qx017082	Q9BZE4	GTPBP4	5	9.14826	6
qx017082	Q9GZP4	PITHD1	5	31.2796	5
qx017082	Q9H0S4	DDX47	4	16.2637	4
qx017082	Q9H1E3	NUCKS1	3	10.2881	4
qx017082	Q9H2X9	SLC12A5	2	1.49254	2
qx017082	Q9H5V9	CXorf56	2	8.10811	2
qx017082	Q9H9A6	LRRC40	2	5.1495	2
qx017082	Q9HB71	CACYBP	8	34.2105	11
qx017082	Q9HCC0	MCCC2	19	41.2078	22
qx017082	Q9HCG8	CWC22	3	3.85463	3
qx017082	Q9NQ88	TIGAR	2	8.88889	2
qx017082	Q9NS86	LANCL2	5	13.7778	5
qx017082	Q9NSD9	FARSB	2	3.05603	2
qx017082	Q9NSV4	DIAPH3	3	2.93378	3
qx017082	Q9NVN8	GNL3L	3	4.63918	4
qx017082	Q9NW64	RBM22	4	9.28571	4
qx017082	Q9NWB6	ARGLU1	4	11.3553	6
qx017082	Q9NWT1	PAK1IP1	3	8.16327	3
qx017082	Q9NX58	LYAR	4	10.8179	4
qx017082	Q9NXE8	CWC25	4	8.94118	4
qx017082	Q9NYP9	MIS18A	4	26.6094	4
qx017082	Q9NYU2	UGGT1	2	1.02894	2
qx017082	Q9P016	THYN1	5	21.7778	5
qx017082	Q9P258	RCC2	20	48.2759	28
qx017082	Q9UBN7	HDAC6	2	1.8107	2
qx017082	Q9UBV8	PEF1	3	10.2113	3
qx017082	Q9UG63	ABCF2	5	8.50722	5
qx017082	Q9UHB9	SRP68	2	2.87081	2
qx017082	Q9UI43	FTSJ2	7	30.4878	8
qx017082	Q9UII2	ATPIF1	6	26.4151	8
qx017082	Q9ULC4	MCTS1	3	18.7845	3
qx017082	Q9UQ35	SRRM2	7	3.63372	7
qx017082	Q9UQ80	PA2G4	5	16.7513	5
qx017082	Q9Y237	PIN4	6	54.9618	9
qx017082	Q9Y295	DRG1	6	20.436	6
qx017082	Q9Y2S6	TMA7	3	31.25	5
qx017082	Q9Y2X3	NOP58	4	9.82987	4
qx017082	Q9Y3C6	PPIL1	2	16.2651	2
qx017082	Q9Y3I0	RTCB	8	15.0495	8
qx017082	Q9Y490	TLN1	2	0.865801	2
qx017082	Q9Y4X0	AMMECR1	4	18.3183	4
qx017082	Q9Y6V7	DDX49	2	5.17598	2
qx017082	Q9Y6X9	MORC2	2	1.64729	2
qx017082	SARS_CoV_2_nsp1	nsp1	12	81.1111	256
qx017082	SARS_CoV_2_nsp7	nsp7	4	44.0476	7
qx017082	SARS_CoV_2_nsp8	nsp8	3	22.6131	4
qx017084	A3KMH1	VWA8	2	1.36483	2
qx017084	A6NDG6	PGP	8	27.1028	8
qx017084	O00170	AIP	7	29.697	9
qx017084	O00479	HMGN4	3	32.2222	4
qx017084	O00567	NOP56	5	13.8047	5
qx017084	O14654	IRS4	4	4.13683	4
qx017084	O15230	LAMA5	2	1.05548	2
qx017084	O15235	MRPS12	6	46.3768	9
qx017084	O15439	ABCC4	2	1.0566	2
qx017084	O43143	DHX15	3	3.77358	4
qx017084	O43663	PRC1	6	11.2903	7
qx017084	O43678	NDUFA2	2	17.1717	2
qx017084	O43809	NUDT21	5	26.8722	5
qx017084	O43913	ORC5	2	5.05747	2
qx017084	O60264	SMARCA5	4	4.08745	4
qx017084	O60343	TBC1D4	5	4.16025	5
qx017084	O60826	CCDC22	3	5.26316	6
qx017084	O60869	EDF1	2	16.8919	3
qx017084	O75400	PRPF40A	5	6.47858	6
qx017084	O75475	PSIP1	3	7.92453	3
qx017084	O75531	BANF1	5	58.427	6
qx017084	O75533	SF3B1	4	4.60123	5
qx017084	O75691	UTP20	2	0.64632	2
qx017084	O75940	SMNDC1	5	29.4118	5
qx017084	O76003	GLRX3	3	9.25373	3
qx017084	O95831	AIFM1	7	17.4551	7
qx017084	O95881	TXNDC12	6	40.1163	8
qx017084	P00492	HPRT1	3	16.055	3
qx017084	P00558	PGK1	5	17.7458	5
qx017084	P01024	C3	2	1.02225	3
qx017084	P04080	CSTB	5	76.5306	11
qx017084	P04406	GAPDH	8	31.0448	9
qx017084	P05141	SLC25A5	9	30.5369	11
qx017084	P05165	PCCA	19	34.3407	20
qx017084	P05204	HMGN2	9	62.2222	21
qx017084	P05387	RPLP2	5	73.0435	7
qx017084	P06733	ENO1	9	22.3502	12
qx017084	P06748	NPM1	13	43.5374	18
qx017084	P07196	NEFL	4	6.26151	4
qx017084	P07305	H1F0	4	16.4948	5
qx017084	P07814	EPRS	2	1.71958	2
qx017084	P08311	CTSG	2	5.88235	2
qx017084	P09874	PARP1	44	49.0138	63
qx017084	P10412	HIST1H1E	13	39.726	27
qx017084	P10599	TXN	6	49.5238	15
qx017084	P10809	HSPD1	9	21.6405	9
qx017084	P11021	HSPA5	14	21.8654	16
qx017084	P11387	TOP1	21	33.3333	36
qx017084	P11498	PC	45	55.5178	69
qx017084	P13010	XRCC5	3	5.60109	3
qx017084	P13639	EEF2	17	22.028	20
qx017084	P13667	PDIA4	2	3.25581	2
qx017084	P14174	MIF	2	16.5217	2
qx017084	P14735	IDE	2	1.86457	2
qx017084	P16152	CBR1	6	31.769	6
qx017084	P16402	HIST1H1D	11	38.009	18
qx017084	P16403	HIST1H1C	15	41.784	25
qx017084	P17096	HMGA1	6	41.1215	6
qx017084	P17181	IFNAR1	2	3.2316	2
qx017084	P17812	CTPS1	6	19.1201	6
qx017084	P19338	NCL	16	24.3662	18
qx017084	P19447	ERCC3	2	2.04604	2
qx017084	P20700	LMNB1	15	29.3515	16
qx017084	P20930	FLG	2	0.71411	2
qx017084	P22059	OSBP	2	2.85006	2
qx017084	P22102	GART	8	10.5941	10
qx017084	P22626	HNRNPA2B1	19	63.1728	34
qx017084	P23246	SFPQ	14	25.4597	15
qx017084	P23284	PPIB	20	70.3704	44
qx017084	P23458	JAK1	2	1.55979	2
qx017084	P25398	RPS12	7	57.5758	9
qx017084	P25705	ATP5A1	10	20.434	10
qx017084	P26368	U2AF2	15	48.8421	20
qx017084	P26373	RPL13	8	28.436	9
qx017084	P26583	HMGB2	15	56.4593	21
qx017084	P26641	EEF1G	7	17.6201	7
qx017084	P30041	PRDX6	5	32.5893	5
qx017084	P30048	PRDX3	3	22.2656	4
qx017084	P30050	RPL12	6	54.5455	6
qx017084	P30101	PDIA3	9	26.5347	9
qx017084	P30533	LRPAP1	2	8.96359	2
qx017084	P31153	MAT2A	2	7.08861	2
qx017084	P31689	DNAJA1	5	20.9068	5
qx017084	P31942	HNRNPH3	4	10.9827	5
qx017084	P35579	MYH9	3	2.80612	7
qx017084	P36551	CPOX	8	21.5859	10
qx017084	P36871	PGM1	4	6.22776	4
qx017084	P38646	HSPA9	26	45.3608	31
qx017084	P39748	FEN1	4	14.2105	4
qx017084	P41240	CSK	2	4.22222	2
qx017084	P42766	RPL35	4	30.8943	5
qx017084	P45973	CBX5	2	12.5654	2
qx017084	P46109	CRKL	17	64.0264	28
qx017084	P48507	GCLM	2	7.66423	2
qx017084	P49207	RPL34	4	29.0598	5
qx017084	P49247	RPIA	2	10.9325	2
qx017084	P49458	SRP9	6	62.7907	6
qx017084	P49588	AARS	2	1.44628	2
qx017084	P49756	RBM25	6	10.4389	6
qx017084	P49915	GMPS	3	4.4733	3
qx017084	P50991	CCT4	4	7.60668	4
qx017084	P51858	HDGF	2	22.5	3
qx017084	P51970	NDUFA8	2	11.6279	3
qx017084	P51991	HNRNPA3	12	35.9788	15
qx017084	P52597	HNRNPF	7	24.3373	7
qx017084	P52790	HK3	2	2.0585	2
qx017084	P53350	PLK1	6	17.4129	11
qx017084	P53618	COPB1	2	4.09234	2
qx017084	P53999	SUB1	13	51.9685	34
qx017084	P54886	ALDH18A1	6	11.195	7
qx017084	P55081	MFAP1	5	16.6287	6
qx017084	P55795	HNRNPH2	9	21.6036	10
qx017084	P56277	CMC4	2	41.1765	3
qx017084	P57060	RWDD2B	2	7.83699	2
qx017084	P62081	RPS7	12	59.7938	18
qx017084	P62263	RPS14	6	32.4503	9
qx017084	P62269	RPS18	9	49.3421	10
qx017084	P62277	RPS13	9	49.0066	10
qx017084	P62318	SNRPD3	2	11.9048	2
qx017084	P62633	CNBP	9	58.7571	17
qx017084	P62701	RPS4X	22	68.8213	31
qx017084	P62805	HIST1H4A	14	62.1359	25
qx017084	P62851	RPS25	8	47.2	16
qx017084	P62857	RPS28	3	46.3768	5
qx017084	P62906	RPL10A	6	33.6406	6
qx017084	P62913	RPL11	10	57.3034	18
qx017084	P62937	PPIA	10	56.9697	18
qx017084	P62979	RPS27A	9	53.2051	14
qx017084	P63173	RPL38	8	60	31
qx017084	P78347	GTF2I	4	5.11022	4
qx017084	P78527	PRKDC	16	4.91764	17
qx017084	P82912	MRPS11	4	31.4433	5
qx017084	P84090	ERH	4	43.2692	4
qx017084	P84103	SRSF3	7	40.2439	12
qx017084	Q00059	TFAM	7	24.7967	8
qx017084	Q00535	CDK5	4	16.4384	4
qx017084	Q00688	FKBP3	5	22.3214	6
qx017084	Q00839	HNRNPU	24	34.303	36
qx017084	Q01780	EXOSC10	2	1.58192	2
qx017084	Q02878	RPL6	4	12.5	5
qx017084	Q06124	PTPN11	3	8.54271	3
qx017084	Q06481	APLP2	3	3.93185	3
qx017084	Q08211	DHX9	13	13.937	15
qx017084	Q08945	SSRP1	5	10.1551	6
qx017084	Q10570	CPSF1	2	0.970201	2
qx017084	Q12834	CDC20	3	9.21844	4
qx017084	Q12906	ILF3	10	20.1342	11
qx017084	Q12933	TRAF2	2	4.19162	2
qx017084	Q13085	ACACA	63	37.7664	83
qx017084	Q13151	HNRNPA0	5	31.1475	5
qx017084	Q13263	TRIM28	3	6.94611	3
qx017084	Q13347	EIF3I	2	14.1538	2
qx017084	Q13356	PPIL2	2	4.42308	2
qx017084	Q13428	TCOF1	11	11.4247	13
qx017084	Q13442	PDAP1	6	33.1492	6
qx017084	Q13523	PRPF4B	2	1.58888	2
qx017084	Q13541	EIF4EBP1	2	32.2034	3
qx017084	Q14008	CKAP5	3	1.13189	3
qx017084	Q14204	DYNC1H1	3	0.860956	3
qx017084	Q14247	CTTN	11	24.1818	11
qx017084	Q14331	FRG1	13	40.6977	18
qx017084	Q14498	RBM39	23	49.8113	41
qx017084	Q14554	PDIA5	3	5.58767	3
qx017084	Q15061	WDR43	2	5.16987	3
qx017084	Q15084	PDIA6	8	23.6364	10
qx017084	Q15149	PLEC	10	2.09223	11
qx017084	Q15233	NONO	13	35.0318	17
qx017084	Q15365	PCBP1	11	55.8989	23
qx017084	Q15393	SF3B3	4	3.77979	4
qx017084	Q15464	SHB	2	4.3222	2
qx017084	Q15637	SF1	6	15.18	13
qx017084	Q15717	ELAVL1	2	11.9632	3
qx017084	Q16695	HIST3H3	10	46.3235	21
qx017084	Q3B726	TWISTNB	5	16.2722	5
qx017084	Q5T440	IBA57	5	19.6629	5
qx017084	Q5VTL8	PRPF38B	11	20.8791	14
qx017084	Q5VUA4	ZNF318	2	0.833699	2
qx017084	Q6DCA0	AMMECR1L	5	29.3548	5
qx017084	Q6IQ49	SDE2	2	8.42572	2
qx017084	Q6KC79	NIPBL	2	0.713267	2
qx017084	Q6NUK1	SLC25A24	2	3.3543	2
qx017084	Q6P087	RPUSD3	8	30.7692	10
qx017084	Q6P1L8	MRPL14	5	42.7586	7
qx017084	Q6P2Q9	PRPF8	3	1.2848	4
qx017084	Q6P5Z2	PKN3	18	29.6963	21
qx017084	Q7KZF4	SND1	2	2.41758	2
qx017084	Q7L3T8	PARS2	6	15.5789	9
qx017084	Q7L4I2	RSRC2	8	22.5806	9
qx017084	Q7RTV0	PHF5A	2	21.8182	2
qx017084	Q7Z417	NUFIP2	2	3.30935	3
qx017084	Q7Z5L9	IRF2BP2	10	29.6422	11
qx017084	Q7Z6Z7	HUWE1	3	0.800183	3
qx017084	Q86SX6	GLRX5	3	19.7452	4
qx017084	Q86U90	YRDC	3	15.0538	3
qx017084	Q86X95	CIR1	4	8.22222	4
qx017084	Q8IXB1	DNAJC10	20	24.4641	24
qx017084	Q8IY51	TIGD4	2	3.125	2
qx017084	Q8N1G4	LRRC47	6	13.7221	6
qx017084	Q8N3E9	PLCD3	2	3.92902	2
qx017084	Q8N5F7	NKAP	4	13.253	5
qx017084	Q8N6N6	NATD1	2	21.2389	2
qx017084	Q8N9Q2	SREK1IP1	6	29.6774	12
qx017084	Q8NBS9	TXNDC5	11	29.8611	13
qx017084	Q8NC51	SERBP1	10	25.7353	12
qx017084	Q8TA86	RP9	14	51.5837	27
qx017084	Q8TEM1	NUP210	2	1.11288	2
qx017084	Q8WUA2	PPIL4	9	24.187	11
qx017084	Q8WVK2	SNRNP27	7	38.0645	15
qx017084	Q8WXA9	SREK1	3	8.07087	4
qx017084	Q8WXX0	DNAH7	2	0.472167	2
qx017084	Q8WXX5	DNAJC9	3	16.5385	3
qx017084	Q92522	H1FX	4	26.2911	5
qx017084	Q92576	PHF3	2	1.02992	2
qx017084	Q92616	GCN1	4	1.42269	4
qx017084	Q92625	ANKS1A	2	2.20459	4
qx017084	Q969Q0	RPL36AL	10	42.4528	16
qx017084	Q96AG4	LRRC59	5	25.4072	5
qx017084	Q96BH1	RNF25	3	11.9826	3
qx017084	Q96BN8	OTULIN	2	2.84091	2
qx017084	Q96BR5	COA7	2	17.7489	3
qx017084	Q96CT7	CCDC124	12	50.6726	15
qx017084	Q96F45	ZNF503	3	5.88235	3
qx017084	Q96H79	ZC3HAV1L	8	47.3333	10
qx017084	Q96I24	FUBP3	23	57.5175	30
qx017084	Q96I25	RBM17	9	20.6983	11
qx017084	Q96M69	LRGUK	2	1.93939	2
qx017084	Q96P11	NSUN5	2	7.22611	2
qx017084	Q96PK6	RBM14	7	14.9477	8
qx017084	Q99661	KIF2C	2	4.68966	2
qx017084	Q9BRP1	PDCD2L	2	9.77654	2
qx017084	Q9BRS2	RIOK1	2	5.45775	2
qx017084	Q9BRX2	PELO	10	35.0649	12
qx017084	Q9BTE3	MCMBP	2	2.80374	3
qx017084	Q9BU76	MMTAG2	14	50.9506	17
qx017084	Q9BVP2	GNL3	2	3.64299	2
qx017084	Q9BYB4	GNB1L	10	37.6147	10
qx017084	Q9BZE4	GTPBP4	9	18.4543	11
qx017084	Q9GZT9	EGLN1	3	12.4413	4
qx017084	Q9H0D6	XRN2	2	3.05263	2
qx017084	Q9H0S4	DDX47	4	15.6044	4
qx017084	Q9H307	PNN	6	9.62343	7
qx017084	Q9H5Q4	TFB2M	2	4.54545	2
qx017084	Q9H649	NSUN3	2	9.70588	2
qx017084	Q9H9A6	LRRC40	7	17.2757	8
qx017084	Q9HB71	CACYBP	7	35.9649	8
qx017084	Q9HCC0	MCCC2	12	26.643	14
qx017084	Q9HCG8	CWC22	2	2.97357	4
qx017084	Q9NR30	DDX21	8	12.6437	9
qx017084	Q9NS86	LANCL2	5	12.6667	5
qx017084	Q9NSV4	DIAPH3	7	6.87343	7
qx017084	Q9NVN8	GNL3L	3	5.32646	3
qx017084	Q9NVP1	DDX18	3	7.76119	4
qx017084	Q9NW64	RBM22	5	12.619	5
qx017084	Q9NWB6	ARGLU1	4	8.79121	4
qx017084	Q9NWT1	PAK1IP1	3	9.18367	4
qx017084	Q9NX58	LYAR	5	15.8311	5
qx017084	Q9NXE8	CWC25	8	18.3529	8
qx017084	Q9NYP9	MIS18A	5	33.9056	5
qx017084	Q9NYU2	UGGT1	2	1.41479	2
qx017084	Q9NZI8	IGF2BP1	5	11.6118	5
qx017084	Q9NZL4	HSPBP1	4	17.6796	4
qx017084	Q9P016	THYN1	9	36	11
qx017084	Q9P021	CRIPT	3	36.6337	8
qx017084	Q9P258	RCC2	18	50.5747	23
qx017084	Q9UBV8	PEF1	3	11.2676	3
qx017084	Q9UHV9	PFDN2	2	17.5325	2
qx017084	Q9UI43	FTSJ2	8	30.8943	11
qx017084	Q9UII2	ATPIF1	7	35.8491	8
qx017084	Q9UKK3	PARP4	2	0.986079	2
qx017084	Q9UKT4	FBXO5	2	4.25056	2
qx017084	Q9ULG6	CCPG1	2	1.98151	2
qx017084	Q9ULW0	TPX2	3	4.95315	4
qx017084	Q9ULX6	AKAP8L	2	2.32198	2
qx017084	Q9UMY1	NOL7	3	13.6187	3
qx017084	Q9UNI6	DUSP12	2	6.47059	2
qx017084	Q9UNZ5	C19orf53	3	17.1717	3
qx017084	Q9UQ35	SRRM2	7	3.92442	9
qx017084	Q9Y237	PIN4	6	54.9618	9
qx017084	Q9Y2R4	DDX52	3	7.01169	3
qx017084	Q9Y2S6	TMA7	4	37.5	6
qx017084	Q9Y2V2	CARHSP1	4	59.1837	4
qx017084	Q9Y2W1	THRAP3	6	7.43455	7
qx017084	Q9Y2X3	NOP58	6	16.8242	6
qx017084	Q9Y3C6	PPIL1	2	16.2651	2
qx017084	Q9Y3D2	MSRB2	6	56.044	7
qx017084	Q9Y3E2	BOLA1	3	33.5766	5
qx017084	Q9Y3I0	RTCB	6	15.8416	8
qx017084	Q9Y4X0	AMMECR1	7	31.5315	7
qx017084	Q9Y5B9	SUPT16H	10	10.0287	12
qx017084	Q9Y6X9	MORC2	2	1.64729	2
qx017084	SARS_CoV_2_nsp1	nsp1	5	46.1111	7
qx017084	SARS_CoV_2_nsp10	nsp10	6	47.1429	8
qx017086	A3KMH1	VWA8	2	1.25984	2
qx017086	A6NDG6	PGP	9	33.3333	11
qx017086	O00170	AIP	9	39.0909	11
qx017086	O00264	PGRMC1	3	15.8974	3
qx017086	O00479	HMGN4	3	32.2222	7
qx017086	O00483	NDUFA4	2	22.2222	2
qx017086	O00487	PSMD14	2	6.45161	2
qx017086	O00567	NOP56	3	5.38721	3
qx017086	O14654	IRS4	2	2.54574	3
qx017086	O15235	MRPS12	5	40.5797	6
qx017086	O15269	SPTLC1	3	9.09091	3
qx017086	O43143	DHX15	3	3.01887	3
qx017086	O43242	PSMD3	5	11.4232	5
qx017086	O43592	XPOT	3	3.3264	3
qx017086	O43809	NUDT21	5	25.1101	6
qx017086	O60869	EDF1	5	33.1081	5
qx017086	O75400	PRPF40A	9	11.4943	10
qx017086	O75475	PSIP1	2	4.5283	2
qx017086	O75477	ERLIN1	6	18.4971	6
qx017086	O75533	SF3B1	9	10.7362	9
qx017086	O75691	UTP20	2	0.574506	3
qx017086	O75940	SMNDC1	3	25.2101	4
qx017086	O94903	PROSC	5	17.8182	5
qx017086	O95232	LUC7L3	20	40.2778	35
qx017086	O95674	CDS2	2	8.53933	3
qx017086	O95816	BAG2	3	19.4313	3
qx017086	O95881	TXNDC12	6	40.1163	7
qx017086	P00403	MT-CO2	2	11.8943	3
qx017086	P00492	HPRT1	4	22.0183	4
qx017086	P00558	PGK1	5	14.6283	7
qx017086	P04080	CSTB	6	85.7143	9
qx017086	P04406	GAPDH	10	33.1343	13
qx017086	P04843	RPN1	14	28.8303	15
qx017086	P04844	RPN2	7	16.1648	11
qx017086	P05023	ATP1A1	22	25.3177	27
qx017086	P05141	SLC25A5	16	42.6174	26
qx017086	P05165	PCCA	32	52.1978	48
qx017086	P05204	HMGN2	8	62.2222	20
qx017086	P05387	RPLP2	4	60	4
qx017086	P06576	ATP5B	11	37.9962	13
qx017086	P06733	ENO1	11	26.7281	16
qx017086	P06748	NPM1	5	14.6259	6
qx017086	P07305	H1F0	2	10.8247	2
qx017086	P07814	EPRS	9	8.86243	9
qx017086	P07900	HSP90AA1	6	9.28962	6
qx017086	P08238	HSP90AB1	11	17.4033	12
qx017086	P08579	SNRPB2	2	12.4444	3
qx017086	P09543	CNP	11	26.1283	12
qx017086	P09874	PARP1	43	50.4931	71
qx017086	P10599	TXN	6	50.4762	15
qx017086	P10606	COX5B	3	20.9302	4
qx017086	P10809	HSPD1	19	42.5829	23
qx017086	P11021	HSPA5	40	60.0917	60
qx017086	P11387	TOP1	18	25.3595	26
qx017086	P11498	PC	55	62.9032	124
qx017086	P12236	SLC25A6	17	40.9396	22
qx017086	P13639	EEF2	22	25.2914	23
qx017086	P13667	PDIA4	4	6.82171	5
qx017086	P13674	P4HA1	2	4.68165	2
qx017086	P14174	MIF	3	23.4783	3
qx017086	P14735	IDE	11	11.7763	11
qx017086	P15924	DSP	3	1.21909	3
qx017086	P16152	CBR1	10	47.6534	11
qx017086	P16403	HIST1H1C	8	33.8028	11
qx017086	P17812	CTPS1	5	15.0592	6
qx017086	P20073	ANXA7	2	3.27869	2
qx017086	P20700	LMNB1	14	29.6928	16
qx017086	P20719	HOXA5	3	15.9259	3
qx017086	P21796	VDAC1	6	31.4488	6
qx017086	P22626	HNRNPA2B1	4	13.3144	4
qx017086	P23246	SFPQ	5	6.50636	6
qx017086	P23284	PPIB	19	69.9074	41
qx017086	P25398	RPS12	6	53.7879	8
qx017086	P25705	ATP5A1	15	32.0072	16
qx017086	P26368	U2AF2	13	42.9474	25
qx017086	P26373	RPL13	7	26.5403	8
qx017086	P26583	HMGB2	12	49.7608	20
qx017086	P26641	EEF1G	9	25.1716	12
qx017086	P27824	CANX	16	33.7838	19
qx017086	P28070	PSMB4	3	12.8788	3
qx017086	P28288	ABCD3	4	8.04249	5
qx017086	P30041	PRDX6	9	50.4464	9
qx017086	P30048	PRDX3	5	33.9844	5
qx017086	P30050	RPL12	2	15.1515	2
qx017086	P30101	PDIA3	13	31.8812	13
qx017086	P30533	LRPAP1	3	11.2045	3
qx017086	P30837	ALDH1B1	5	13.7331	5
qx017086	P31689	DNAJA1	8	27.9597	9
qx017086	P35579	MYH9	4	2.14286	7
qx017086	P35606	COPB2	2	3.20088	2
qx017086	P35998	PSMC2	3	11.3164	3
qx017086	P36542	ATP5C1	2	7.38255	2
qx017086	P38646	HSPA9	30	48.3063	43
qx017086	P39748	FEN1	8	33.9474	9
qx017086	P40227	CCT6A	2	4.51977	2
qx017086	P40926	MDH2	4	14.2012	5
qx017086	P42575	CASP2	2	7.07965	2
qx017086	P42704	LRPPRC	3	1.36298	3
qx017086	P42766	RPL35	5	38.2114	7
qx017086	P46109	CRKL	15	65.3465	22
qx017086	P46977	STT3A	9	11.0638	10
qx017086	P48507	GCLM	2	7.29927	2
qx017086	P49207	RPL34	2	15.3846	2
qx017086	P49411	TUFM	6	17.2566	8
qx017086	P49458	SRP9	5	52.3256	5
qx017086	P49755	TMED10	3	16.4384	4
qx017086	P49756	RBM25	5	8.65955	5
qx017086	P49915	GMPS	4	8.51371	4
qx017086	P50747	HLCS	2	2.89256	2
qx017086	P50748	KNTC1	2	0.950656	2
qx017086	P50991	CCT4	7	10.9462	7
qx017086	P51397	DAP	2	43.1373	4
qx017086	P51572	BCAP31	3	12.6016	4
qx017086	P51858	HDGF	2	15	3
qx017086	P51970	NDUFA8	3	22.093	4
qx017086	P52597	HNRNPF	6	20.4819	9
qx017086	P52907	CAPZA1	4	20.979	5
qx017086	P53350	PLK1	9	21.7247	10
qx017086	P53396	ACLY	2	1.45322	2
qx017086	P53618	COPB1	6	8.70934	8
qx017086	P53999	SUB1	12	51.9685	34
qx017086	P54136	RARS	2	4.69697	2
qx017086	P54886	ALDH18A1	4	6.79245	6
qx017086	P55081	MFAP1	4	14.8064	6
qx017086	P57060	RWDD2B	4	17.8683	4
qx017086	P60468	SEC61B	3	37.5	3
qx017086	P62072	TIMM10	4	38.8889	6
qx017086	P62081	RPS7	14	65.9794	20
qx017086	P62263	RPS14	6	38.4106	8
qx017086	P62269	RPS18	9	48.0263	9
qx017086	P62318	SNRPD3	2	12.6984	2
qx017086	P62633	CNBP	10	62.1469	16
qx017086	P62701	RPS4X	24	71.4829	34
qx017086	P62805	HIST1H4A	3	33.9806	4
qx017086	P62851	RPS25	7	40.8	19
qx017086	P62857	RPS28	3	46.3768	4
qx017086	P62979	RPS27A	12	72.4359	24
qx017086	P63173	RPL38	7	52.8571	41
qx017086	P68036	UBE2L3	4	33.7662	4
qx017086	P78347	GTF2I	6	6.91383	6
qx017086	P78527	PRKDC	55	16.1579	59
qx017086	P82912	MRPS11	4	31.4433	4
qx017086	P84101	SERF2	4	35.5932	5
qx017086	P84103	SRSF3	10	48.7805	11
qx017086	Q00535	CDK5	3	15.7534	3
qx017086	Q00688	FKBP3	5	22.7679	5
qx017086	Q00839	HNRNPU	4	9.81818	4
qx017086	Q07666	KHDRBS1	3	7.22348	3
qx017086	Q09666	AHNAK	2	0.40747	2
qx017086	Q12834	CDC20	2	4.40882	2
qx017086	Q13085	ACACA	110	59.8039	196
qx017086	Q13162	PRDX4	4	16.2362	4
qx017086	Q13200	PSMD2	2	2.20264	2
qx017086	Q13442	PDAP1	8	43.0939	8
qx017086	Q13541	EIF4EBP1	2	32.2034	4
qx017086	Q13939	CCIN	2	2.72109	2
qx017086	Q14204	DYNC1H1	7	2.17391	7
qx017086	Q14247	CTTN	9	16.1818	10
qx017086	Q14315	FLNC	3	0.917431	5
qx017086	Q14331	FRG1	14	43.4109	19
qx017086	Q14498	RBM39	21	42.8302	43
qx017086	Q14554	PDIA5	3	13.4875	3
qx017086	Q14677	CLINT1	4	8.96	4
qx017086	Q14689	DIP2A	2	2.16423	2
qx017086	Q14697	GANAB	23	28.072	23
qx017086	Q15084	PDIA6	10	28.4091	13
qx017086	Q15365	PCBP1	12	62.9213	23
qx017086	Q15393	SF3B3	4	5.25883	4
qx017086	Q15464	SHB	2	7.07269	2
qx017086	Q15637	SF1	13	24.1002	17
qx017086	Q15654	TRIP6	3	7.56303	3
qx017086	Q2TAA5	ALG11	6	21.1382	8
qx017086	Q2TB90	HKDC1	2	1.85387	2
qx017086	Q3B726	TWISTNB	3	6.80473	3
qx017086	Q4KMP7	TBC1D10B	2	5.94059	2
qx017086	Q53GQ0	HSD17B12	4	16.9872	4
qx017086	Q5T440	IBA57	6	22.7528	8
qx017086	Q5T9A4	ATAD3B	18	32.4074	26
qx017086	Q5VTL8	PRPF38B	14	22.7106	20
qx017086	Q5VV42	CDKAL1	2	4.31779	3
qx017086	Q68D06	SLFN13	2	2.00669	2
qx017086	Q6DCA0	AMMECR1L	4	19.3548	4
qx017086	Q6IQ49	SDE2	2	6.65188	2
qx017086	Q6KC79	NIPBL	4	1.39087	4
qx017086	Q6P087	RPUSD3	8	27.3504	10
qx017086	Q6P1L8	MRPL14	6	42.7586	9
qx017086	Q6P2Q9	PRPF8	2	1.02784	2
qx017086	Q6P587	FAHD1	3	27.2321	3
qx017086	Q70Z53	FRA10AC1	3	12.0635	3
qx017086	Q7L0Y3	TRMT10C	3	7.44417	3
qx017086	Q7L4I2	RSRC2	6	18.6636	8
qx017086	Q7Z417	NUFIP2	5	8.20144	7
qx017086	Q7Z5L9	IRF2BP2	13	43.2709	16
qx017086	Q7Z7G8	VPS13B	2	0.422675	2
qx017086	Q86SX6	GLRX5	2	10.828	3
qx017086	Q86U90	YRDC	5	23.6559	5
qx017086	Q86VS8	HOOK3	3	5.29248	4
qx017086	Q8IV08	PLD3	5	12.8571	5
qx017086	Q8IWQ3	BRSK2	2	2.58152	2
qx017086	Q8IWV8	UBR2	15	10.9402	16
qx017086	Q8IXB1	DNAJC10	20	26.4817	24
qx017086	Q8N0U8	VKORC1L1	2	9.65909	2
qx017086	Q8N1G4	LRRC47	11	22.2985	12
qx017086	Q8N4V1	MMGT1	3	31.2977	4
qx017086	Q8N5F7	NKAP	3	13.253	4
qx017086	Q8N6N6	NATD1	2	21.2389	2
qx017086	Q8NAV1	PRPF38A	6	24.359	8
qx017086	Q8NBS9	TXNDC5	10	29.3981	11
qx017086	Q8NC51	SERBP1	10	23.2843	12
qx017086	Q8NEW0	SLC30A7	4	10.1064	4
qx017086	Q8NFW8	CMAS	2	9.447	2
qx017086	Q8NI60	ADCK3	2	4.01855	2
qx017086	Q8TA86	RP9	10	46.1538	19
qx017086	Q8TCJ2	STT3B	5	5.81114	5
qx017086	Q8TEM1	NUP210	11	7.04822	12
qx017086	Q8TEQ6	GEMIN5	2	1.79045	2
qx017086	Q8WUA2	PPIL4	8	22.1545	10
qx017086	Q8WUY1	THEM6	4	29.3269	4
qx017086	Q8WVK2	SNRNP27	7	36.7742	14
qx017086	Q8WXA9	SREK1	4	10.0394	5
qx017086	Q8WXX0	DNAH7	3	0.695825	3
qx017086	Q92522	H1FX	2	15.493	3
qx017086	Q92621	NUP205	3	2.23658	3
qx017086	Q92769	HDAC2	2	3.48361	2
qx017086	Q92820	GGH	2	4.71698	2
qx017086	Q969Q0	RPL36AL	9	41.5094	13
qx017086	Q96AG4	LRRC59	4	15.6352	4
qx017086	Q96BK5	PINX1	3	16.1585	3
qx017086	Q96BQ5	CCDC127	6	19.2308	7
qx017086	Q96CS3	FAF2	6	19.7753	6
qx017086	Q96CT7	CCDC124	10	49.3274	12
qx017086	Q96EY1	DNAJA3	3	9.375	3
qx017086	Q96F45	ZNF503	3	7.58514	3
qx017086	Q96H79	ZC3HAV1L	9	50	10
qx017086	Q96I24	FUBP3	31	65.9091	61
qx017086	Q96I25	RBM17	13	36.1596	17
qx017086	Q96PK6	RBM14	2	2.84006	2
qx017086	Q96S52	PIGS	2	6.30631	2
qx017086	Q96T17	MAP7D2	2	4.91803	2
qx017086	Q99661	KIF2C	2	4.27586	2
qx017086	Q9BQ69	MACROD1	2	11.3846	3
qx017086	Q9BRP1	PDCD2L	4	20.3911	4
qx017086	Q9BRS2	RIOK1	3	7.57042	3
qx017086	Q9BRX2	PELO	9	23.3766	9
qx017086	Q9BSF4	C19orf52	8	37.3077	9
qx017086	Q9BTE3	MCMBP	2	3.27103	3
qx017086	Q9BTV4	TMEM43	8	30	9
qx017086	Q9BU76	MMTAG2	12	39.924	15
qx017086	Q9BW19	KIFC1	3	8.61813	3
qx017086	Q9BYB4	GNB1L	11	38.2263	13
qx017086	Q9BZE4	GTPBP4	7	14.1956	7
qx017086	Q9GZT9	EGLN1	4	15.7277	4
qx017086	Q9H0S4	DDX47	5	20	6
qx017086	Q9H1E3	NUCKS1	2	6.99588	2
qx017086	Q9H4B7	TUBB1	7	10.643	12
qx017086	Q9H9A6	LRRC40	8	18.9369	9
qx017086	Q9HB71	CACYBP	11	53.9474	13
qx017086	Q9HCC0	MCCC2	20	41.7407	30
qx017086	Q9HCG8	CWC22	4	5.28634	6
qx017086	Q9HCN8	SDF2L1	3	25.7919	3
qx017086	Q9NQZ6	ZC4H2	3	16.9643	3
qx017086	Q9NS69	TOMM22	2	22.5352	3
qx017086	Q9NS86	LANCL2	5	15.1111	7
qx017086	Q9NSD9	FARSB	4	8.14941	4
qx017086	Q9NSV4	DIAPH3	9	8.21459	9
qx017086	Q9NV96	TMEM30A	3	8.03324	3
qx017086	Q9NVH1	DNAJC11	11	22.7191	12
qx017086	Q9NVN8	GNL3L	3	5.15464	3
qx017086	Q9NWB6	ARGLU1	3	8.42491	3
qx017086	Q9NWT1	PAK1IP1	3	11.4796	3
qx017086	Q9NX58	LYAR	7	21.372	7
qx017086	Q9NXE8	CWC25	6	13.6471	7
qx017086	Q9NYP9	MIS18A	8	43.7768	9
qx017086	Q9NYU2	UGGT1	6	5.53055	6
qx017086	Q9NZ01	TECR	4	14.6104	5
qx017086	Q9P016	THYN1	10	42.6667	12
qx017086	Q9P021	CRIPT	3	36.6337	5
qx017086	Q9P258	RCC2	21	53.0651	28
qx017086	Q9UBS4	DNAJB11	4	12.2905	8
qx017086	Q9UBV8	PEF1	4	13.3803	5
qx017086	Q9UG63	ABCF2	4	6.74157	5
qx017086	Q9UHB9	SRP68	2	2.39234	2
qx017086	Q9UI43	FTSJ2	6	23.5772	6
qx017086	Q9UII2	ATPIF1	4	17.9245	6
qx017086	Q9UKT4	FBXO5	2	3.3557	2
qx017086	Q9ULF5	SLC39A10	2	2.40674	2
qx017086	Q9UMY1	NOL7	2	10.1167	3
qx017086	Q9UQ35	SRRM2	12	6.21366	14
qx017086	Q9UQ80	PA2G4	3	9.64467	3
qx017086	Q9Y237	PIN4	5	49.6183	6
qx017086	Q9Y277	VDAC3	3	14.841	3
qx017086	Q9Y2K1	ZBTB1	2	2.24404	2
qx017086	Q9Y2S6	TMA7	3	31.25	5
qx017086	Q9Y2W1	THRAP3	2	2.30366	2
qx017086	Q9Y2X3	NOP58	5	12.4764	5
qx017086	Q9Y3D2	MSRB2	4	50.5495	5
qx017086	Q9Y3E2	BOLA1	2	16.7883	2
qx017086	Q9Y3I0	RTCB	4	10.297	4
qx017086	Q9Y4W6	AFG3L2	5	6.27353	5
qx017086	Q9Y4X0	AMMECR1	6	27.9279	6
qx017086	Q9Y5J7	TIMM9	5	65.1685	6
qx017086	Q9Y679	AUP1	2	5.2521	2
qx017086	Q9Y6V7	DDX49	2	9.10973	2
qx017086	SARS_CoV_2_nsp1	nsp1	6	57.2222	7
qx017086	SARS_CoV_2_nsp4	nsp4	17	36.5269	106
qx017087	A6NDG6	PGP	8	29.2835	9
qx017087	A6NL08	OR6C75	2	4.80769	2
qx017087	O00170	AIP	8	29.697	9
qx017087	O00264	PGRMC1	4	20.5128	4
qx017087	O00479	HMGN4	3	32.2222	4
qx017087	O00483	NDUFA4	2	22.2222	2
qx017087	O00487	PSMD14	2	6.45161	2
qx017087	O14777	NDC80	2	3.11526	2
qx017087	O15235	MRPS12	7	47.1014	11
qx017087	O15269	SPTLC1	4	8.24524	4
qx017087	O43143	DHX15	3	3.6478	3
qx017087	O43175	PHGDH	10	23.8274	11
qx017087	O43242	PSMD3	5	10.2996	5
qx017087	O43592	XPOT	4	4.158	4
qx017087	O43665	RGS10	2	15.0289	2
qx017087	O43819	SCO2	4	17.6692	5
qx017087	O43920	NDUFS5	2	16.0377	2
qx017087	O60884	DNAJA2	5	15.534	5
qx017087	O75165	DNAJC13	3	1.47124	3
qx017087	O75400	PRPF40A	7	8.56844	7
qx017087	O75475	PSIP1	2	4.5283	2
qx017087	O75477	ERLIN1	4	12.1387	4
qx017087	O75489	NDUFS3	2	10.6061	2
qx017087	O75533	SF3B1	7	7.36196	7
qx017087	O75691	UTP20	3	1.40036	4
qx017087	O94906	PRPF6	2	1.91286	2
qx017087	O95816	BAG2	5	34.5972	5
qx017087	O95881	TXNDC12	6	40.1163	7
qx017087	P00403	MT-CO2	2	11.8943	4
qx017087	P00492	HPRT1	4	22.0183	4
qx017087	P00558	PGK1	3	5.27578	3
qx017087	P04080	CSTB	4	70.4082	7
qx017087	P04264	KRT1	2	4.65839	3
qx017087	P04843	RPN1	17	38.2208	20
qx017087	P04844	RPN2	10	23.4548	15
qx017087	P05023	ATP1A1	30	31.5738	42
qx017087	P05141	SLC25A5	18	45.9732	30
qx017087	P05165	PCCA	32	51.9231	45
qx017087	P05204	HMGN2	9	62.2222	18
qx017087	P05387	RPLP2	4	60	5
qx017087	P06576	ATP5B	14	41.2098	19
qx017087	P06733	ENO1	10	29.4931	11
qx017087	P06748	NPM1	3	9.86395	3
qx017087	P07093	SERPINE2	2	5.27638	2
qx017087	P07814	EPRS	7	8.06878	7
qx017087	P07900	HSP90AA1	8	13.388	9
qx017087	P08238	HSP90AB1	11	17.1271	12
qx017087	P09543	CNP	10	24.228	10
qx017087	P09874	PARP1	38	49.0138	51
qx017087	P10599	TXN	5	42.8571	15
qx017087	P10606	COX5B	2	15.5039	2
qx017087	P10809	HSPD1	23	52.5305	27
qx017087	P11021	HSPA5	43	60.7034	70
qx017087	P11387	TOP1	17	24.9673	24
qx017087	P11498	PC	53	60.781	125
qx017087	P12004	PCNA	3	16.092	3
qx017087	P12236	SLC25A6	17	43.9597	24
qx017087	P12270	TPR	2	0.761744	2
qx017087	P13639	EEF2	20	27.6224	22
qx017087	P13667	PDIA4	4	6.51163	4
qx017087	P13674	P4HA1	2	4.68165	2
qx017087	P14174	MIF	3	23.4783	3
qx017087	P14735	IDE	18	19.0383	19
qx017087	P15924	DSP	2	0.66179	2
qx017087	P16152	CBR1	8	39.3502	9
qx017087	P16403	HIST1H1C	8	35.6808	10
qx017087	P16615	ATP2A2	16	19.9616	20
qx017087	P17181	IFNAR1	2	3.2316	2
qx017087	P17812	CTPS1	8	20.3046	8
qx017087	P20290	BTF3	3	31.5534	4
qx017087	P20700	LMNB1	20	40.1024	26
qx017087	P20719	HOXA5	3	15.9259	3
qx017087	P21796	VDAC1	10	46.2898	12
qx017087	P22059	OSBP	2	1.73482	2
qx017087	P22626	HNRNPA2B1	3	9.91501	3
qx017087	P23246	SFPQ	5	9.75955	5
qx017087	P23284	PPIB	23	71.2963	45
qx017087	P23921	RRM1	4	5.68182	4
qx017087	P24752	ACAT1	2	5.38642	2
qx017087	P25398	RPS12	7	57.5758	9
qx017087	P25705	ATP5A1	15	33.9964	21
qx017087	P26196	DDX6	4	16.7702	4
qx017087	P26368	U2AF2	14	46.7368	29
qx017087	P26373	RPL13	6	19.4313	6
qx017087	P26583	HMGB2	10	45.4545	14
qx017087	P26641	EEF1G	11	28.6041	13
qx017087	P27824	CANX	14	26.6892	17
qx017087	P28070	PSMB4	5	28.7879	5
qx017087	P28288	ABCD3	7	13.2018	8
qx017087	P30041	PRDX6	7	41.5179	8
qx017087	P30048	PRDX3	3	14.4531	3
qx017087	P30050	RPL12	3	24.2424	3
qx017087	P30101	PDIA3	12	30.297	15
qx017087	P30533	LRPAP1	3	10.6443	3
qx017087	P30837	ALDH1B1	5	14.8936	7
qx017087	P31153	MAT2A	2	9.11392	2
qx017087	P31689	DNAJA1	9	34.005	9
qx017087	P35232	PHB	12	52.2059	15
qx017087	P35527	KRT9	2	2.4077	2
qx017087	P35998	PSMC2	2	4.84988	2
qx017087	P36542	ATP5C1	4	13.7584	5
qx017087	P38646	HSPA9	34	52.5773	56
qx017087	P40227	CCT6A	4	8.09793	4
qx017087	P40939	HADHA	4	9.30537	5
qx017087	P41240	CSK	3	6.44444	3
qx017087	P46109	CRKL	15	63.0363	27
qx017087	P46778	RPL21	5	36.875	7
qx017087	P46977	STT3A	8	9.92908	8
qx017087	P47914	RPL29	2	14.4654	2
qx017087	P48163	ME1	2	8.39161	2
qx017087	P48507	GCLM	3	12.7737	3
qx017087	P49207	RPL34	4	28.2051	5
qx017087	P49411	TUFM	6	16.3717	8
qx017087	P49454	CENPF	2	0.965732	2
qx017087	P49458	SRP9	5	53.4884	5
qx017087	P49755	TMED10	3	10.9589	3
qx017087	P49756	RBM25	6	11.7438	10
qx017087	P49915	GMPS	3	6.78211	3
qx017087	P50402	EMD	9	44.8819	11
qx017087	P50748	KNTC1	2	0.905387	2
qx017087	P50750	CDK9	2	5.10753	2
qx017087	P50991	CCT4	5	7.79221	5
qx017087	P51148	RAB5C	4	24.0741	4
qx017087	P51571	SSR4	5	32.3699	7
qx017087	P51572	BCAP31	3	13.4146	3
qx017087	P51858	HDGF	2	15	2
qx017087	P51970	NDUFA8	2	11.6279	2
qx017087	P52597	HNRNPF	9	28.9157	10
qx017087	P52907	CAPZA1	2	10.1399	2
qx017087	P53007	SLC25A1	5	16.7203	5
qx017087	P53350	PLK1	6	16.0862	8
qx017087	P53618	COPB1	8	13.3263	11
qx017087	P53985	SLC16A1	5	8.2	5
qx017087	P53999	SUB1	11	51.1811	38
qx017087	P54136	RARS	3	6.36364	3
qx017087	P54652	HSPA2	14	19.4053	21
qx017087	P54886	ALDH18A1	5	7.79874	5
qx017087	P55072	VCP	2	6.0794	2
qx017087	P55081	MFAP1	5	16.6287	7
qx017087	P56277	CMC4	2	38.2353	2
qx017087	P57060	RWDD2B	4	19.4357	6
qx017087	P60468	SEC61B	2	27.0833	2
qx017087	P60604	UBE2G2	3	23.6364	3
qx017087	P61009	SPCS3	2	11.1111	2
qx017087	P61978	HNRNPK	14	42.5486	15
qx017087	P62072	TIMM10	5	46.6667	9
qx017087	P62081	RPS7	14	65.9794	18
qx017087	P62191	PSMC1	2	7.5	2
qx017087	P62269	RPS18	10	52.6316	11
qx017087	P62633	CNBP	10	60.452	15
qx017087	P62701	RPS4X	21	64.6388	26
qx017087	P62805	HIST1H4A	3	33.9806	4
qx017087	P62851	RPS25	7	42.4	17
qx017087	P62857	RPS28	3	46.3768	6
qx017087	P62913	RPL11	9	44.382	17
qx017087	P62937	PPIA	10	56.9697	17
qx017087	P62979	RPS27A	11	66.6667	20
qx017087	P63173	RPL38	7	52.8571	42
qx017087	P68036	UBE2L3	4	34.4156	5
qx017087	P78347	GTF2I	5	5.61122	6
qx017087	P78527	PRKDC	59	17.1269	65
qx017087	P82912	MRPS11	3	23.7113	5
qx017087	P84103	SRSF3	9	48.1707	12
qx017087	Q00325	SLC25A3	13	31.4917	19
qx017087	Q00688	FKBP3	4	21.875	4
qx017087	Q00722	PLCB2	2	1.85654	2
qx017087	Q00839	HNRNPU	2	4.12121	2
qx017087	Q01650	SLC7A5	2	6.31164	2
qx017087	Q06124	PTPN11	3	9.04523	3
qx017087	Q09161	NCBP1	2	2.78481	3
qx017087	Q09666	AHNAK	3	0.509338	3
qx017087	Q10570	CPSF1	2	0.970201	2
qx017087	Q12834	CDC20	2	4.80962	2
qx017087	Q13085	ACACA	114	60.4433	188
qx017087	Q13200	PSMD2	3	4.29515	3
qx017087	Q13428	TCOF1	7	6.65323	11
[truncated: 23,545 more rows]
