# Supplementary material for: Open Modification Searching of SARS-CoV-2–Human Protein Interaction Data Reveals Novel Viral Modification Sites
Source: Mol Cell Proteomics. 2022 Oct 12;21(12):100425. doi: 10.1016/j.mcpro.2022.100425 (PMC9554009; doi:10.1016/j.mcpro.2022.100425)
Supplement: Supplementary Table S3 [file mmc4.xlsx]

## Sheet: Column Description
Column name	Description
BP_gene	Bait-prey pair (with the gene name of the prey)
Bait	Bait identifier
PreyGene	Gene name of the prey
BP	Bait-prey pair (with the UniprotID of the prey)
Prey	UniprotID of the prey
Reproducibility	A metric to describe invariability of bait-prey pair quantities across replica pull-downs
Abundance	A normalized metric for a bait-prey pair quantity (an average across all replica pull-downs)
Specificity	A metric that measures the uniqueness of the observed prey to the assessed bait-prey pair relative to other bait-prey pairs
MiST	The weighted sum of the reproducibility, the abundance and the specificity
Spec	Spectral counts for the bait-prey pair
SpecSum	Sum of the spectral counts
AvgSpec	Average spectral counts over replicates
NumReplicates	Number of replicate purifications for the given bait
ctrlCounts	Spectral counts in the negative controls
AvgP	Main probability score
MaxP	Maximal probability score of the interaction over replicates
TopoAvgP	Topology-aware probability score incorporating known interaction data
TopoMaxP	Topology-aware maximal probability score over replicates
SaintScore	Larger of AvgP and TopoAvgP
FoldChange	Average spectral count in test interaction divided by the average in controls
BFDR	Bayesian false discovery rate

## Sheet: Supplementary Table 3
BP_gene	Bait	PreyGene	BP	Prey	Reproducibility	Abundance	Specificity	MiST	gene_name	Spec	SpecSum	AvgSpec	NumReplicates	ctrlCounts	AvgP	MaxP	TopoAvgP	TopoMaxP	SaintScore	FoldChange	BFDR
E_ABCC4	E	ABCC4	E_O15439	O15439	0.6087	0.0001	0.0675	0.23408	ABCC4	0|3|2	5	1.67	3	0|3|2|0|0|2|2|0|2|2|0	0.15	0.34	0.15	0.34	0.15	1.41	0.49
E_ABCD3	E	ABCD3	E_P28288	P28288	0.6125	0.0004	0.0206	0.20309	ABCD3	2|3|0	5	1.67	3	4|0|0|0|0|0|0|0|3|0|0	0.44	0.74	0.44	0.74	0.44	2.62	0.18
E_ABCF2	E	ABCF2	E_Q9UG63	Q9UG63	0.6288	0.0012	0.1053	0.26618	ABCF2	0|11|10	21	7	3	3|0|0|8|0|3|0|0|4|0|3	0.61	0.92	0.61	0.92	0.61	3.67	0.13
E_ACACA	E	ACACA	E_Q13085	Q13085	0.9766	0.008	0.0571	0.34053	ACACA	102|155|143	400	133.33	3	240|253|83|66|69|178|205|60|245|156|222	0	0	0	0	0	0.83	0.65
E_AHCTF1	E	AHCTF1	E_Q8WYP5	Q8WYP5	0	0	0.1501	0.10288	AHCTF1	0|0|2	2	0.67	3	0|0|0|0|0|0|0|0|0|0|0	0.32	0.97	0.32	0.97	0.32	6.67	0.32
E_AHNAK	E	AHNAK	E_Q09666	Q09666	0.6087	0	0.0271	0.2064	AHNAK	0|3|2	5	1.67	3	2|0|0|2|2|3|3|3|5|0|3	0.01	0.02	0.01	0.02	0.01	0.8	0.56
E_AIFM3	E	AIFM3	E_Q96NN9	Q96NN9	0	0.0003	0.2547	0.17462	AIFM3	2|0|0	2	0.67	3	0|0|0|0|0|0|0|0|0|0|0	0.32	0.97	0.32	0.97	0.32	6.67	0.32
E_ALDH18A1	E	ALDH18A1	E_P54886	P54886	0.6307	0.0004	0.0275	0.21348	ALDH18A1	0|4|4	8	2.67	3	8|2|7|4|0|3|5|3|7|8|5	0	0	0	0	0	0.56	0.65
E_ALDH1B1	E	ALDH1B1	E_P30837	P30837	0	0.0001	0.0079	0.00544	ALDH1B1	0|2|0	2	0.67	3	0|0|0|0|0|0|0|0|0|0|0	0.32	0.97	0.32	0.97	0.32	6.67	0.32
E_AMMECR1	E	AMMECR1	E_Q9Y4X0	Q9Y4X0	0.6307	0.0013	0.0539	0.23159	AMMECR1	0|6|6	12	4	3	8|4|7|7|6|0|0|5|4|2|3	0	0	0	0	0	0.96	0.59
E_AMMECR1L	E	AMMECR1L	E_Q6DCA0	Q6DCA0	0.6307	0.0011	0.041	0.22268	AMMECR1L	0|5|5	10	3.33	3	6|0|5|7|4|6|4|5|7|3|3	0	0	0	0	0	0.73	0.6
E_ANLN	E	ANLN	E_Q9NQW6	Q9NQW6	0	0.0001	0.1359	0.09319	ANLN	2|0|0	2	0.67	3	3|0|0|0|0|0|0|0|2|2|3	0.1	0.3	0.1	0.3	0.1	0.73	0.51
E_ANXA7	E	ANXA7	E_P20073	P20073	0	0.0003	0.1443	0.09893	ANXA7	0|0|4	4	1.33	3	0|0|0|0|0|0|0|0|0|0|4	0.31	0.93	0.31	0.93	0.31	3.67	0.41
E_AP3B1	E	AP3B1	E_O00203	O00203	0.9997	0.0011	0.8281	0.8761	AP3B1	5|12|12	29	9.67	3	0|0|0|0|0|0|0|2|0|0|0	1	1	1	1	1	53.17	0
E_AP3D1	E	AP3D1	E_O14617	O14617	0.6161	0.0002	0.7524	0.70585	AP3D1	0|2|3	5	1.67	3	0|0|0|0|0|0|0|0|0|0|0	0.65	0.99	0.65	0.99	0.65	16.67	0.09
E_APOE	E	APOE	E_P02649	P02649	0	0.0002	1	0.68551	APOE	0|2|0	2	0.67	3	0|0|0|0|0|0|0|0|0|0|0	0.32	0.97	0.32	0.97	0.32	6.67	0.32
E_ARGLU1	E	ARGLU1	E_Q9NWB6	Q9NWB6	0.744	0.0021	0.0519	0.26513	ARGLU1	5|3|2	10	3.33	3	5|6|4|4|0|4|0|3|5|3|6	0	0	0	0	0	0.92	0.59
E_ASPM	E	ASPM	E_Q8IZT6	Q8IZT6	0	0	0.1723	0.11811	ASPM	0|0|2	2	0.67	3	0|0|0|0|0|0|0|0|0|0|0	0.32	0.97	0.32	0.97	0.32	6.67	0.32
E_ATP1A1	E	ATP1A1	E_P05023	P05023	0.8679	0.0041	0.0736	0.31827	ATP1A1	31|28|21	80	26.67	3	0|0|0|0|0|0|0|0|0|0|0	1	1	1	1	1	266.67	0
E_ATP5A1	E	ATP5A1	E_P25705	P25705	0.9063	0.0027	0.0366	0.3047	ATP5A1	10|11|8	29	9.67	3	0|0|10|6|9|0|0|0|6|0|0	0.65	0.79	0.65	0.79	0.65	3.43	0.1
E_ATP5C1	E	ATP5C1	E_P36542	P36542	0.8386	0.0018	0.0469	0.29089	ATP5C1	4|4|2	10	3.33	3	0|0|0|4|0|3|0|0|0|0|0	0.75	0.84	0.75	0.84	0.75	5.24	0.02
E_ATPIF1	E	ATPIF1	E_Q9UII2	Q9UII2	0.6303	0.0056	0.029	0.21438	ATPIF1	0|8|9	17	5.67	3	9|9|8|9|9|6|5|8|6|7|9	0	0	0	0	0	0.73	0.62
E_AUP1	E	AUP1	E_Q9Y679	Q9Y679	0.9535	0.0011	0.1046	0.36588	AUP1	3|3|5	11	3.67	3	0|0|0|0|0|0|0|0|0|0|0	1	1	1	1	1	36.67	0
E_BANF1	E	BANF1	E_O75531	O75531	0.9932	0.0065	0.1461	0.40661	BANF1	2|6|6	14	4.67	3	4|4|6|7|0|0|0|0|4|0|0	0.24	0.36	0.24	0.36	0.24	2.05	0.46
E_BRD3	E	BRD3	E_Q15059	Q15059	0	0.0003	0.8119	0.5566	BRD3	0|6|0	6	2	3	0|3|0|0|0|0|0|0|0|0|0	0.33	0.99	0.33	0.99	0.33	7.33	0.31
E_BRD4	E	BRD4	E_O60885	O60885	0.9912	0.0009	1	0.99132	BRD4	6|12|10	28	9.33	3	0|0|0|0|0|0|0|0|0|0|0	1	1	1	1	1	93.33	0
E_BTF3	E	BTF3	E_P20290	P20290	0.6241	0.0024	0.076	0.24468	BTF3	0|6|8	14	4.67	3	3|5|0|7|5|0|0|0|4|3|0	0.29	0.63	0.29	0.63	0.29	1.9	0.44
E_BYSL	E	BYSL	E_Q13895	Q13895	0	0.0002	0.1055	0.07232	BYSL	0|0|2	2	0.67	3	0|0|0|0|0|0|0|0|0|0|0	0.32	0.97	0.32	0.97	0.32	6.67	0.32
E_C19orf53	E	C19orf53	E_Q9UNZ5	Q9UNZ5	0.5975	0.0028	0.0456	0.21559	C19orf53	0|5|3	8	2.67	3	0|0|3|0|3|0|2|0|3|3|0	0.35	0.75	0.35	0.75	0.35	2.1	0.2
E_CACYBP	E	CACYBP	E_Q9HB71	Q9HB71	0.8846	0.0061	0.0258	0.29067	CACYBP	2|17|18	37	12.33	3	11|10|8|18|10|10|10|7|8|9|10	0	0	0	0	0	1.22	0.61
E_CAMK4	E	CAMK4	E_Q16566	Q16566	0	0.0003	1	0.68551	CAMK4	2|0|0	2	0.67	3	0|0|0|0|0|0|0|0|0|0|0	0.32	0.97	0.32	0.97	0.32	6.67	0.32
E_CANX	E	CANX	E_P27824	P27824	0.9741	0.0036	0.0983	0.36799	CANX	12|17|17	46	15.33	3	0|0|0|0|0|0|0|0|0|0|0	1	1	1	1	1	153.33	0
E_CAPZA1	E	CAPZA1	E_P52907	P52907	0.9877	0.0014	0.0604	0.34614	CAPZA1	2|3|4	9	3	3	3|0|0|2|0|0|4|0|3|0|0	0.44	0.66	0.44	0.66	0.44	2.75	0.18
E_CARHSP1	E	CARHSP1	E_Q9Y2V2	Q9Y2V2	0.6272	0.0021	0.0562	0.23204	CARHSP1	0|4|5	9	3	3	0|4|4|0|6|3|3|0|5|5|5	0	0.01	0	0.01	0	0.94	0.57
E_CASP2	E	CASP2	E_P42575	P42575	0.6161	0.0004	0.1007	0.2591	CASP2	0|2|3	5	1.67	3	4|2|0|0|0|0|0|0|2|0|0	0.39	0.69	0.39	0.69	0.39	2.29	0.19
E_CBR1	E	CBR1	E_P16152	P16152	0.6253	0.0014	0.0222	0.20813	CBR1	0|6|5	11	3.67	3	8|10|6|8|10|6|10|6|10|10|9	0	0	0	0	0	0.43	0.65
E_CCDC124	E	CCDC124	E_Q96CT7	Q96CT7	0.9897	0.0068	0.0409	0.33346	CCDC124	5|16|16	37	12.33	3	16|18|15|16|18|12|8|17|14|14|12	0	0	0	0	0	0.85	0.64
E_CCDC180	E	CCDC180	E_Q9P1Z9	Q9P1Z9	0	0	0.1361	0.0933	CCDC180	0|0|2	2	0.67	3	0|0|0|0|0|0|0|2|0|0|0	0.3	0.9	0.3	0.9	0.3	3.67	0.42
E_CCDC40	E	CCDC40	E_Q4G0X9	Q4G0X9	0	0.0001	0.1099	0.07531	CCDC40	0|0|2	2	0.67	3	2|2|0|0|0|2|0|0|0|0|0	0.19	0.56	0.19	0.56	0.19	1.22	0.48
E_CCT4	E	CCT4	E_P50991	P50991	0.9393	0.0012	0.0256	0.30734	CCT4	4|5|4	13	4.33	3	5|3|4|7|9|0|3|7|7|2|5	0	0	0	0	0	0.92	0.61
E_CCT6A	E	CCT6A	E_P40227	P40227	0.5975	0.0005	0.0236	0.20049	CCT6A	0|5|3	8	2.67	3	2|0|0|2|0|0|0|3|5|0|0	0.42	0.78	0.42	0.78	0.42	2.44	0.18
E_CDC20	E	CDC20	E_Q12834	Q12834	0.6241	0.0005	0.0646	0.23687	CDC20	0|3|4	7	2.33	3	3|2|4|0|5|3|2|4|2|0|0	0.02	0.05	0.02	0.05	0.02	1.03	0.55
E_CDK9	E	CDK9	E_P50750	P50750	0.6307	0.0006	0.1247	0.28011	CDK9	0|3|3	6	2	3	0|0|0|0|0|0|0|0|5|0|2	0.5	0.75	0.5	0.75	0.5	3.14	0.16
E_CENPF	E	CENPF	E_P49454	P49454	0	0	0.0338	0.02314	CENPF	0|4|0	4	1.33	3	0|0|0|0|0|0|0|0|0|2|3	0.3	0.91	0.3	0.91	0.3	2.93	0.42
E_CFAP20	E	CFAP20	E_Q9Y6A4	Q9Y6A4	0.6307	0.0007	0.5235	0.55345	CFAP20	0|2|2	4	1.33	3	0|0|0|2|0|0|0|0|0|0|0	0.6	0.9	0.6	0.9	0.6	7.33	0.13
E_CIR1	E	CIR1	E_Q86X95	Q86X95	0	0.0003	0.0323	0.02214	CIR1	0|4|0	4	1.33	3	5|0|4|3|3|0|5|3|5|0|3	0	0.01	0	0.01	0	0.47	0.58
E_CKAP5	E	CKAP5	E_Q14008	Q14008	0.6307	0.0001	0.034	0.21791	CKAP5	0|2|2	4	1.33	3	0|2|3|2|0|0|2|2|2|0|0	0.08	0.12	0.08	0.12	0.08	1.13	0.52
E_CLINT1	E	CLINT1	E_Q14677	Q14677	0.5851	0.0005	0.1041	0.25189	CLINT1	0|3|6	9	3	3	0|2|0|0|0|4|0|0|0|0|0	0.58	0.95	0.58	0.95	0.58	5.5	0.14
E_CLOCK	E	CLOCK	E_O15516	O15516	0	0.0001	0.3108	0.21303	CLOCK	0|0|2	2	0.67	3	0|0|0|0|0|0|0|0|0|0|0	0.32	0.97	0.32	0.97	0.32	6.67	0.32
E_CLPX	E	CLPX	E_O76031	O76031	0	0.0001	0.0827	0.05668	CLPX	0|2|0	2	0.67	3	0|0|0|0|0|0|0|0|0|2|0	0.3	0.9	0.3	0.9	0.3	3.67	0.42
E_CMBL	E	CMBL	E_Q96DG6	Q96DG6	0	0.0003	0.4883	0.33472	CMBL	0|0|2	2	0.67	3	0|0|0|0|0|0|0|0|0|0|0	0.32	0.97	0.32	0.97	0.32	6.67	0.32
E_CNBP	E	CNBP	E_P62633	P62633	0.9221	0.0111	0.052	0.32022	CNBP	13|13|13	39	13	3	19|11|17|15|13|15|8|15|15|5|3	0	0	0	0	0	1.05	0.64
E_CNP	E	CNP	E_P09543	P09543	0.5851	0.0007	0.0632	0.22384	CNP	0|3|6	9	3	3	0|0|0|0|0|0|0|0|0|0|0	0.66	1	0.66	1	0.66	30	0.06
E_COIL	E	COIL	E_P38432	P38432	0.6307	0.0002	0.4409	0.49683	COIL	0|2|2	4	1.33	3	0|0|0|0|0|0|0|0|0|0|0	0.64	0.97	0.64	0.97	0.64	13.33	0.1
E_COPB1	E	COPB1	E_P53618	P53618	0.6161	0.0004	0.0129	0.19895	COPB1	0|4|6	10	3.33	3	0|0|2|0|3|0|0|6|0|0|0	0.53	0.86	0.53	0.86	0.53	3.33	0.16
E_CPS1	E	CPS1	E_P31327	P31327	0	0	0.0871	0.05972	CPS1	0|0|2	2	0.67	3	0|0|0|0|0|0|0|2|0|0|0	0.3	0.9	0.3	0.9	0.3	3.67	0.42
E_CRIPT	E	CRIPT	E_Q9P021	Q9P021	0.5975	0.0028	0.0278	0.20338	CRIPT	0|5|3	8	2.67	3	0|3|8|7|4|3|5|7|4|3|0	0	0	0	0	0	0.67	0.6
E_CRKL	E	CRKL	E_P46109	P46109	0.9428	0.0084	0.0435	0.32077	CRKL	16|18|18	52	17.33	3	29|26|28|25|23|20|23|22|26|21|21	0	0	0	0	0	0.72	0.65
E_CSTB	E	CSTB	E_P04080	P04080	0.9912	0.0105	0.0474	0.33838	CSTB	5|8|10	23	7.67	3	8|13|11|6|8|10|8|9|9|6|7	0	0	0	0	0	0.89	0.63
E_CTPS1	E	CTPS1	E_P17812	P17812	0.984	0.0009	0.0308	0.32471	CTPS1	2|6|4	12	4	3	6|5|6|6|8|2|2|2|5|7|6	0	0	0	0	0	0.8	0.61
E_CTTN	E	CTTN	E_Q14247	Q14247	0.5196	0.0008	0.036	0.18497	CTTN	0|3|9	12	4	3	8|7|11|4|5|3|4|3|9|3|8	0	0	0	0	0	0.68	0.6
E_CWC22	E	CWC22	E_Q9HCG8	Q9HCG8	0	0.0006	0.1718	0.11774	CWC22	0|15|0	15	5	3	0|6|4|5|0|3|0|0|3|0|3	0.33	0.99	0.33	0.99	0.33	2.29	0.31
E_CWC25	E	CWC25	E_Q9NXE8	Q9NXE8	0.5616	0.0005	0.0269	0.1917	CWC25	2|2|0	4	1.33	3	5|5|8|4|4|5|5|5|5|0|0	0	0	0	0	0	0.32	0.65
E_CWC27	E	CWC27	E_Q6UX04	Q6UX04	0	0.0004	1	0.68551	CWC27	0|0|6	6	2	3	0|0|0|0|0|0|0|0|0|0|0	0.33	1	0.33	1	0.33	20	0.23
E_CWF19L2	E	CWF19L2	E_Q2TBE0	Q2TBE0	0	0.0004	0.1347	0.09236	CWF19L2	4|0|0	4	1.33	3	0|3|0|0|0|0|0|4|5|0|5	0.14	0.41	0.14	0.41	0.14	0.86	0.5
E_CXorf56	E	CXorf56	E_Q9H5V9	Q9H5V9	0	0.0005	0.0804	0.05509	CXorf56	0|0|3	3	1	3	0|0|0|0|0|0|0|0|2|3|0	0.27	0.82	0.27	0.82	0.27	2.2	0.45
E_DDX18	E	DDX18	E_Q9NVP1	Q9NVP1	0	0.0001	0.0148	0.01015	DDX18	0|0|2	2	0.67	3	0|4|4|5|4|0|0|2|0|0|0	0.01	0.03	0.01	0.03	0.01	0.39	0.56
E_DDX20	E	DDX20	E_Q9UHI6	Q9UHI6	0	0.0001	0.2369	0.1624	DDX20	0|0|2	2	0.67	3	0|0|0|0|0|0|0|0|0|0|0	0.32	0.97	0.32	0.97	0.32	6.67	0.32
E_DDX21	E	DDX21	E_Q9NR30	Q9NR30	0.5851	0.0004	0.0224	0.19586	DDX21	0|3|6	9	3	3	0|15|9|3|0|0|0|0|7|0|0	0.03	0.08	0.03	0.08	0.03	0.97	0.54
E_DDX47	E	DDX47	E_Q9H0S4	Q9H0S4	0.6307	0.0011	0.0482	0.22766	DDX47	0|7|7	14	4.67	3	6|8|4|4|9|4|0|3|0|0|7	0	0.01	0	0.01	0	1.14	0.57
E_DDX49	E	DDX49	E_Q9Y6V7	Q9Y6V7	0	0.0003	0.0407	0.02789	DDX49	0|0|4	4	1.33	3	0|0|0|0|2|0|0|0|0|0|4	0.29	0.88	0.29	0.88	0.29	2.44	0.44
E_DDX52	E	DDX52	E_Q9Y2R4	Q9Y2R4	0	0.0004	0.0321	0.02201	DDX52	0|0|7	7	2.33	3	5|5|3|4|0|0|0|0|6|0|6	0.11	0.34	0.11	0.34	0.11	0.89	0.51
E_DHX15	E	DHX15	E_O43143	O43143	0.6014	0.0005	0.0771	0.23839	DHX15	0|4|7	11	3.67	3	0|2|4|3|0|0|0|0|3|5|3	0.33	0.8	0.33	0.8	0.33	2.02	0.21
E_DHX9	E	DHX9	E_Q08211	Q08211	0	0.0001	0.0104	0.0071	DHX9	0|0|4	4	1.33	3	0|21|15|8|0|0|0|0|3|0|3	0	0	0	0	0	0.29	0.65
E_DIAPH3	E	DIAPH3	E_Q9NSV4	Q9NSV4	0.6161	0.0004	0.0432	0.21968	DIAPH3	0|6|9	15	5	3	13|5|7|4|5|3|3|4|5|7|6	0	0	0	0	0	0.89	0.6
E_DNAH6	E	DNAH6	E_Q9C0G6	Q9C0G6	0	0.0001	0.0776	0.0532	DNAH6	3|0|0	3	1	3	0|0|0|0|6|0|2|2|5|0|0	0.1	0.31	0.1	0.31	0.1	0.73	0.51
E_DNAH7	E	DNAH7	E_Q8WXX0	Q8WXX0	0.98	0.0001	0.0653	0.3471	DNAH7	2|3|3	8	2.67	3	2|4|2|0|4|6|0|0|4|3|2	0	0.01	0	0.01	0	1.09	0.57
E_DNAJA1	E	DNAJA1	E_P31689	P31689	0.9918	0.0031	0.0359	0.33063	DNAJA1	6|10|11	27	9	3	0|0|5|8|8|0|3|9|2|0|0	0.43	0.69	0.43	0.69	0.43	2.83	0.18
E_DNAJA2	E	DNAJA2	E_O60884	O60884	0.9145	0.0018	0.0486	0.31546	DNAJA2	5|4|6	15	5	3	0|0|0|0|0|0|0|3|0|0|0	0.97	0.99	0.97	0.99	0.97	18.33	0
E_DNAJA3	E	DNAJA3	E_Q96EY1	Q96EY1	0.9671	0.0011	0.0963	0.36441	DNAJA3	3|4|4	11	3.67	3	0|0|0|0|0|0|0|0|0|0|0	1	1	1	1	1	36.67	0
E_DNAJC10	E	DNAJC10	E_Q8IXB1	Q8IXB1	0.9955	0.0021	0.0377	0.33303	DNAJC10	8|15|15	38	12.67	3	28|23|24|26|17|16|13|16|26|18|18	0	0	0	0	0	0.62	0.65
E_DNAJC7	E	DNAJC7	E_Q99615	Q99615	0.9671	0.0042	0.2919	0.4985	DNAJC7	12|16|16	44	14.67	3	0|0|0|0|0|0|0|0|0|0|0	1	1	1	1	1	146.67	0
E_DNAJC8	E	DNAJC8	E_O75937	O75937	0.629	0.0048	0.0789	0.24821	DNAJC8	0|16|19	35	11.67	3	6|6|0|13|11|6|0|3|4|5|7	0.38	0.8	0.38	0.8	0.38	2.1	0.19
E_DNAJC9	E	DNAJC9	E_Q8WXX5	Q8WXX5	0.5851	0.0008	0.0507	0.21529	DNAJC9	0|2|4	6	2	3	4|2|3|2|0|0|0|4|3|0|0	0.11	0.3	0.11	0.3	0.11	1.22	0.51
E_DNMT1	E	DNMT1	E_P26358	P26358	0	0.0001	0.03	0.02057	DNMT1	0|4|0	4	1.33	3	0|0|0|0|0|7|2|0|0|0|2	0.25	0.74	0.25	0.74	0.25	1.33	0.46
E_DRG1	E	DRG1	E_Q9Y295	Q9Y295	0.6253	0.0021	0.1082	0.26707	DRG1	0|12|10	22	7.33	3	5|4|0|3|2|5|0|0|0|7|5	0.57	0.92	0.57	0.92	0.57	2.6	0.14
E_DSP	E	DSP	E_P15924	P15924	0.5851	0.0001	0.0194	0.19381	DSP	0|2|4	6	2	3	5|0|0|0|0|4|0|0|0|2|0	0.34	0.72	0.34	0.72	0.34	2	0.2
E_DYNC1H1	E	DYNC1H1	E_Q14204	Q14204	0.6161	0	0.0116	0.19805	DYNC1H1	0|2|3	5	1.67	3	2|0|3|2|3|0|2|0|2|0|2	0.07	0.17	0.07	0.17	0.07	1.15	0.52
E_EDF1	E	EDF1	E_O60869	O60869	0.9977	0.0054	0.0618	0.35025	EDF1	3|8|8	19	6.33	3	3|8|3|8|4|5|2|3|3|6|4	0	0.01	0	0.01	0	1.42	0.57
E_EEF1G	E	EEF1G	E_P26641	P26641	0.9501	0.0016	0.0437	0.32306	EEF1G	4|7|4	15	5	3	7|5|7|8|6|3|7|6|5|5|5	0	0	0	0	0	0.86	0.61
E_EEF2	E	EEF2	E_P13639	P13639	0.9978	0.0023	0.0385	0.33428	EEF2	9|18|18	45	15	3	29|18|20|18|18|13|18|20|19|15|17	0	0	0	0	0	0.8	0.65
E_EFHC1	E	EFHC1	E_Q5JVL4	Q5JVL4	0	0.0003	0.6867	0.47072	EFHC1	2|0|0	2	0.67	3	0|0|0|0|0|0|0|0|0|0|0	0.32	0.97	0.32	0.97	0.32	6.67	0.32
E_EIF2D	E	EIF2D	E_P41214	P41214	0	0.0003	0.599	0.41061	EIF2D	0|0|5	5	1.67	3	0|0|0|0|0|0|0|0|0|0|0	0.33	1	0.33	1	0.33	16.67	0.24
E_EIF2S2	E	EIF2S2	E_P20042	P20042	0.5916	0.0012	0.2417	0.34822	EIF2S2	0|7|4	11	3.67	3	0|0|0|3|0|0|0|0|0|0|0	0.65	0.99	0.65	0.99	0.65	13.44	0.1
E_EIF3D	E	EIF3D	E_O15371	O15371	0.6187	0.0004	0.1021	0.26086	EIF3D	0|4|3	7	2.33	3	0|0|0|0|0|0|0|0|2|0|0	0.65	0.98	0.65	0.98	0.65	12.83	0.1
E_EIF3I	E	EIF3I	E_Q13347	Q13347	0.6307	0.0004	0.2673	0.37783	EIF3I	0|2|2	4	1.33	3	0|0|2|0|0|0|0|0|0|0|0	0.6	0.9	0.6	0.9	0.6	7.33	0.13
E_EIF4A3	E	EIF4A3	E_P38919	P38919	0	0.0004	0.097	0.06651	EIF4A3	0|0|5	5	1.67	3	0|4|0|0|0|0|0|0|7|0|0	0.27	0.82	0.27	0.82	0.27	1.67	0.45
E_EIF4EBP1	E	EIF4EBP1	E_Q13541	Q13541	0.98	0.0031	0.0733	0.3526	EIF4EBP1	2|3|3	8	2.67	3	3|2|3|2|2|3|3|3|2|4|0	0	0.01	0	0.01	0	1.09	0.57
E_EIF5	E	EIF5	E_P55010	P55010	0.6307	0.0015	0.131	0.28439	EIF5	0|9|9	18	6	3	0|0|0|8|0|0|0|0|0|3|0	0.63	0.94	0.63	0.94	0.63	6	0.12
E_EMD	E	EMD	E_P50402	P50402	0.9286	0.0078	0.2349	0.44754	EMD	13|14|13	40	13.33	3	0|0|0|0|0|0|0|0|0|0|0	1	1	1	1	1	133.33	0
E_ENO1	E	ENO1	E_P06733	P06733	0.9827	0.0022	0.0402	0.33076	ENO1	5|7|9	21	7	3	13|15|12|11|11|9|14|8|15|6|11	0	0	0	0	0	0.62	0.65
E_EPRS	E	EPRS	E_P07814	P07814	0	0	0.0124	0.00851	EPRS	0|0|2	2	0.67	3	5|0|2|2|2|0|3|0|5|0|0	0.01	0.03	0.01	0.03	0.01	0.39	0.56
E_EPS8L2	E	EPS8L2	E_Q9H6S3	Q9H6S3	0	0.0003	0.4245	0.29102	EPS8L2	3|0|0	3	1	3	0|0|0|0|0|0|0|2|0|0|0	0.32	0.96	0.32	0.96	0.32	5.5	0.4
E_EXOSC10	E	EXOSC10	E_Q01780	Q01780	0.6087	0.0002	0.0499	0.22201	EXOSC10	0|3|2	5	1.67	3	4|0|2|0|2|0|0|2|0|0|0	0.3	0.57	0.3	0.57	0.3	1.83	0.44
E_FAF2	E	FAF2	E_Q96CS3	Q96CS3	0.9887	0.0027	0.1285	0.39317	FAF2	6|10|10	26	8.67	3	0|0|0|0|0|0|0|0|0|0|0	1	1	1	1	1	86.67	0
E_FARSB	E	FARSB	E_Q9NSD9	Q9NSD9	0.6212	0.0007	0.0651	0.23625	FARSB	0|5|7	12	4	3	4|0|0|0|2|0|0|0|3|6|3	0.45	0.81	0.45	0.81	0.45	2.44	0.17
E_FAT2	E	FAT2	E_Q9NYQ8	Q9NYQ8	0.6161	0	0.2156	0.3379	FAT2	0|2|3	5	1.67	3	0|0|0|0|0|0|0|0|0|0|0	0.65	0.99	0.65	0.99	0.65	16.67	0.09
E_FBXO5	E	FBXO5	E_Q9UKT4	Q9UKT4	0.5734	0.0007	0.1572	0.28465	FBXO5	0|6|3	9	3	3	3|2|2|0|0|0|0|2|0|0|0	0.52	0.95	0.52	0.95	0.52	3.67	0.16
E_FEN1	E	FEN1	E_P39748	P39748	0.6298	0.004	0.0758	0.24629	FEN1	0|20|23	43	14.33	3	13|11|4|18|15|14|0|0|7|13|0	0.02	0.04	0.02	0.04	0.02	1.66	0.55
E_FKBP3	E	FKBP3	E_Q00688	Q00688	0.6278	0.0045	0.043	0.22317	FKBP3	0|13|16	29	9.67	3	8|13|6|16|11|7|2|4|2|14|9	0	0	0	0	0	1.16	0.6
E_FKBP5	E	FKBP5	E_Q13451	Q13451	0	0.0002	0.1279	0.0877	FKBP5	0|2|0	2	0.67	3	0|0|0|0|0|0|0|0|0|0|0	0.32	0.97	0.32	0.97	0.32	6.67	0.32
E_FLNC	E	FLNC	E_Q14315	Q14315	0.6161	0.0001	0.0394	0.2171	FLNC	0|2|3	5	1.67	3	0|3|0|2|2|4|2|3|6|0|2	0.01	0.02	0.01	0.02	0.01	0.76	0.57
E_FRA10AC1	E	FRA10AC1	E_Q70Z53	Q70Z53	0.6272	0.001	0.0437	0.2235	FRA10AC1	0|4|5	9	3	3	3|5|0|4|5|3|2|3|3|0|3	0.01	0.03	0.01	0.03	0.01	1.06	0.55
E_FRG1	E	FRG1	E_Q14331	Q14331	0	0.0028	0.0211	0.01449	FRG1	0|20|0	20	6.67	3	20|17|18|19|22|0|16|23|16|0|21	0	0	0	0	0	0.43	0.64
E_FTSJ2	E	FTSJ2	E_Q9UI43	Q9UI43	0.6307	0.0011	0.0291	0.21456	FTSJ2	0|4|4	8	2.67	3	9|4|11|7|6|0|0|8|7|10|0	0	0	0	0	0	0.47	0.65
E_FUBP3	E	FUBP3	E_Q96I24	Q96I24	0.952	0.0126	0.0606	0.33535	FUBP3	44|52|53	149	49.67	3	51|38|30|22|27|49|42|32|49|46|42	0	0	0	0	0	1.28	0.65
E_GADD45GIP1	E	GADD45GIP1	E_Q8TAE8	Q8TAE8	0	0.0003	0.2876	0.19719	GADD45GIP1	0|0|2	2	0.67	3	0|0|0|0|0|0|0|0|2|0|0	0.3	0.9	0.3	0.9	0.3	3.67	0.42
E_GAR1	E	GAR1	E_Q9NY12	Q9NY12	0	0.0003	0.0395	0.02707	GAR1	0|2|0	2	0.67	3	0|0|0|0|0|0|0|0|0|0|0	0.32	0.97	0.32	0.97	0.32	6.67	0.32
E_GCLM	E	GCLM	E_P48507	P48507	0	0.0003	0.0167	0.01144	GCLM	0|0|2	2	0.67	3	3|0|2|0|2|0|0|0|4|4|3	0.01	0.03	0.01	0.03	0.01	0.41	0.56
E_GCN1	E	GCN1	E_Q92616	Q92616	0.6087	0.0001	0.0122	0.19616	GCN1	0|3|2	5	1.67	3	2|0|4|0|0|0|0|2|2|0|0	0.3	0.57	0.3	0.57	0.3	1.83	0.44
E_GLG1	E	GLG1	E_Q92896	Q92896	0	0.0001	0.0601	0.04117	GLG1	0|2|0	2	0.67	3	0|0|0|0|0|0|0|0|0|0|0	0.32	0.97	0.32	0.97	0.32	6.67	0.32
E_GLRX5	E	GLRX5	E_Q86SX6	Q86SX6	0.6161	0.0011	0.047	0.22234	GLRX5	0|2|3	5	1.67	3	2|0|4|2|2|2|0|0|2|2|4	0.02	0.05	0.02	0.05	0.02	0.92	0.55
E_GMDS	E	GMDS	E_O60547	O60547	0	0.0003	0.0547	0.03751	GMDS	0|0|3	3	1	3	2|0|0|0|0|0|0|0|8|2|3	0.11	0.34	0.11	0.34	0.11	0.73	0.51
E_GMPS	E	GMPS	E_P49915	P49915	0.6295	0.0007	0.0543	0.23144	GMPS	0|6|7	13	4.33	3	2|4|3|2|2|4|3|5|3|3|7	0.02	0.05	0.02	0.05	0.02	1.25	0.55
E_GNB1L	E	GNB1L	E_Q9BYB4	Q9BYB4	0.9903	0.0044	0.0521	0.34129	GNB1L	7|11|14	32	10.67	3	10|14|10|12|11|12|11|10|12|6|7	0	0	0	0	0	1.02	0.63
E_GNL3	E	GNL3	E_Q9BVP2	Q9BVP2	0.6187	0.0004	0.0408	0.21885	GNL3	0|4|3	7	2.33	3	0|4|2|2|3|0|0|0|0|0|2	0.33	0.61	0.33	0.61	0.33	1.97	0.31
E_GNL3L	E	GNL3L	E_Q9NVN8	Q9NVN8	0.6241	0.0008	0.0575	0.23201	GNL3L	0|6|8	14	4.67	3	0|4|3|4|7|4|0|0|3|3|4	0.17	0.44	0.17	0.44	0.17	1.6	0.49
E_GTF2F2	E	GTF2F2	E_P13984	P13984	0.6187	0.001	0.1263	0.27751	GTF2F2	0|4|3	7	2.33	3	0|0|0|0|0|0|0|0|0|0|0	0.66	1	0.66	1	0.66	23.33	0.06
E_GTF2I	E	GTF2I	E_P78347	P78347	0.6307	0.0001	0.0299	0.21508	GTF2I	0|2|2	4	1.33	3	3|2|4|4|6|0|0|4|2|2|2	0	0	0	0	0	0.51	0.65
E_GTPBP4	E	GTPBP4	E_Q9BZE4	Q9BZE4	0.6287	0.0012	0.0544	0.23124	GTPBP4	0|10|12	22	7.33	3	0|8|11|9|10|8|5|7|8|0|4	0	0	0	0	0	1.15	0.59
E_GYS1	E	GYS1	E_P13807	P13807	0	0.0001	0.0982	0.06733	GYS1	0|2|0	2	0.67	3	0|0|0|2|0|0|0|0|0|0|0	0.3	0.9	0.3	0.9	0.3	3.67	0.42
E_GYS2	E	GYS2	E_P54840	P54840	0	0.0002	0.2677	0.18351	GYS2	2|0|0	2	0.67	3	0|0|0|0|0|0|3|0|0|0|2	0.22	0.66	0.22	0.66	0.22	1.47	0.47
E_H1FX	E	H1FX	E_Q92522	Q92522	0.6066	0.0013	0.0347	0.21097	H1FX	0|3|5	8	2.67	3	2|3|5|4|6|2|0|3|4|3|2	0	0.01	0	0.01	0	0.86	0.57
E_HADHA	E	HADHA	E_P40939	P40939	0.9303	0.002	0.1829	0.4124	HADHA	10|11|10	31	10.33	3	0|0|0|0|0|0|0|0|0|0|0	1	1	1	1	1	103.33	0
E_HDGF	E	HDGF	E_P51858	P51858	0.9221	0.0019	0.0876	0.34458	HDGF	3|3|3	9	3	3	4|0|3|3|2|3|0|0|2|0|6	0.03	0.03	0.03	0.03	0.03	1.43	0.54
E_HIST1H1C	E	HIST1H1C	E_P16403	P16403	0.9922	0.0106	0.0562	0.34474	HIST1H1C	11|20|19	50	16.67	3	20|25|25|20|12|14|15|9|22|11|13	0	0	0	0	0	0.99	0.64
E_HIST1H1E	E	HIST1H1E	E_P10412	P10412	0.9964	0.0089	0.121	0.39043	HIST1H1E	9|18|17	44	14.67	3	15|20|27|0|0|0|0|0|18|10|7	0	0	0	0	0	1.66	0.59
E_HIST1H4A	E	HIST1H4A	E_P62805	P62805	0.9984	0.0177	0.0757	0.36005	HIST1H4A	7|17|19	43	14.33	3	6|29|25|13|2|5|10|0|17|3|5	0	0	0	0	0	1.37	0.61
E_HK3	E	HK3	E_P52790	P52790	0	0.0002	0.6248	0.42829	HK3	2|0|0	2	0.67	3	0|0|2|0|0|0|0|0|0|0|0	0.3	0.9	0.3	0.9	0.3	3.67	0.42
E_HKDC1	E	HKDC1	E_Q2TB90	Q2TB90	0.6307	0.0002	0.0337	0.21769	HKDC1	0|2|2	4	1.33	3	3|0|0|0|4|3|0|0|2|2|2	0.04	0.06	0.04	0.06	0.04	0.92	0.54
E_HMGA1	E	HMGA1	E_P17096	P17096	0.6161	0.0033	0.0314	0.21164	HMGA1	0|4|6	10	3.33	3	5|8|6|7|5|5|5|6|5|4|4	0	0	0	0	0	0.61	0.61
E_HMGB2	E	HMGB2	E_P26583	P26583	0.9267	0.0147	0.0533	0.32255	HMGB2	6|38|36	80	26.67	3	19|25|21|32|26|23|0|21|22|16|18	0	0	0	0	0	1.32	0.63
E_HMGCS2	E	HMGCS2	E_P54868	P54868	0.9536	0.0007	0.3948	0.56487	HMGCS2	2|2|4	8	2.67	3	0|0|0|0|0|0|0|2|0|0|0	0.93	0.98	0.93	0.98	0.93	14.67	0.01
E_HMGN2	E	HMGN2	E_P05204	P05204	0.9933	0.0303	0.0427	0.33595	HMGN2	10|24|31	65	21.67	3	19|17|21|21|25|15|11|27|25|15|30	0	0	0	0	0	1.05	0.64
E_HMGN4	E	HMGN4	E_O00479	O00479	0	0.003	0.0213	0.01461	HMGN4	0|0|8	8	2.67	3	4|0|4|0|0|7|5|6|6|7|6	0.01	0.02	0.01	0.02	0.01	0.65	0.56
E_HNRNPA0	E	HNRNPA0	E_Q13151	Q13151	0	0.0005	0.0484	0.03316	HNRNPA0	0|4|0	4	1.33	3	0|8|5|4|0|0|0|0|4|0|0	0.07	0.21	0.07	0.21	0.07	0.7	0.52
E_HNRNPA2B1	E	HNRNPA2B1	E_P22626	P22626	0.9897	0.0043	0.0581	0.34523	HNRNPA2B1	5|16|16	37	12.33	3	14|35|34|30|0|4|9|2|26|3|3	0	0	0	0	0	0.85	0.64
E_HNRNPA3	E	HNRNPA3	E_P51991	P51991	0.5734	0.0008	0.0428	0.20626	HNRNPA3	0|6|3	9	3	3	2|16|15|9|0|0|0|0|3|0|0	0	0	0	0	0	0.73	0.58
E_HNRNPF	E	HNRNPF	E_P52597	P52597	0.9919	0.0028	0.0346	0.32975	HNRNPF	5|9|13	27	9	3	10|14|7|18|6|5|6|5|9|5|8	0	0	0	0	0	1.06	0.62
E_HNRNPU	E	HNRNPU	E_Q00839	Q00839	0.6066	0.0014	0.044	0.21732	HNRNPU	0|12|20	32	10.67	3	7|33|36|20|5|6|6|0|23|0|3	0	0	0	0	0	0.84	0.63
E_HPRT1	E	HPRT1	E_P00492	P00492	0.5975	0.0013	0.0327	0.20677	HPRT1	0|5|3	8	2.67	3	5|3|3|2|0|0|0|4|5|4|3	0.02	0.05	0.02	0.05	0.02	1.01	0.55
E_HSD17B12	E	HSD17B12	E_Q53GQ0	Q53GQ0	0.9671	0.0017	0.055	0.33608	HSD17B12	3|4|4	11	3.67	3	0|0|0|0|0|0|0|0|0|0|0	1	1	1	1	1	36.67	0
E_HSP90AB1	E	HSP90AB1	E_P08238	P08238	0	0.0001	0.0042	0.0029	HSP90AB1	0|0|2	2	0.67	3	0|4|0|5|0|0|0|0|6|0|0	0.04	0.13	0.04	0.13	0.04	0.49	0.53
E_HSPA13	E	HSPA13	E_P48723	P48723	0	0.0002	1	0.68551	HSPA13	0|2|0	2	0.67	3	0|0|0|0|0|0|0|0|0|0|0	0.32	0.97	0.32	0.97	0.32	6.67	0.32
E_HSPA14	E	HSPA14	E_Q0VDF9	Q0VDF9	0	0.0003	0.1993	0.1366	HSPA14	0|0|4	4	1.33	3	0|0|0|0|0|0|0|0|0|0|3	0.32	0.96	0.32	0.96	0.32	4.89	0.41
E_HSPA5	E	HSPA5	E_P11021	P11021	0.9894	0.0062	0.035	0.3293	HSPA5	19|40|31	90	30	3	22|21|16|17|22|15|17|21|16|21|20	0	0	0	0	0	1.59	0.61
E_HSPA9	E	HSPA9	E_P38646	P38646	0.9988	0.004	0.0244	0.32494	HSPA9	11|27|25	63	21	3	33|19|31|25|34|19|23|17|18|27|27	0	0	0	0	0	0.85	0.65
E_HSPD1	E	HSPD1	E_P10809	P10809	0.9828	0.0023	0.0271	0.32185	HSPD1	7|10|12	29	9.67	3	21|12|9|4|7|8|8|10|19|13|14	0	0	0	0	0	0.85	0.64
E_HSPG2	E	HSPG2	E_P98160	P98160	0	0	0.1202	0.08238	HSPG2	0|2|0	2	0.67	3	0|0|0|0|0|0|0|0|0|0|0	0.32	0.97	0.32	0.97	0.32	6.67	0.32
E_IBA57	E	IBA57	E_Q5T440	Q5T440	0.9931	0.0018	0.0361	0.33117	IBA57	3|5|6	14	4.67	3	11|11|5|6|5|3|5|6|6|8|6	0	0	0	0	0	0.71	0.65
E_IDE	E	IDE	E_P14735	P14735	0.6307	0.0002	0.0506	0.22931	IDE	0|3|3	6	2	3	0|3|2|2|0|0|0|2|0|0|0	0.41	0.62	0.41	0.62	0.41	2.44	0.18
E_IDH1	E	IDH1	E_O75874	O75874	0	0.0003	0.3215	0.22037	IDH1	0|3|0	3	1	3	0|0|0|0|0|2|0|0|0|0|0	0.32	0.96	0.32	0.96	0.32	5.5	0.4
E_IFNAR1	E	IFNAR1	E_P17181	P17181	0	0.0001	0.0478	0.03274	IFNAR1	0|2|0	2	0.67	3	0|2|2|0|2|0|0|0|0|0|0	0.19	0.56	0.19	0.56	0.19	1.22	0.48
E_IGF2BP1	E	IGF2BP1	E_Q9NZI8	Q9NZI8	0	0.0002	0.0123	0.00844	IGF2BP1	0|0|3	3	1	3	0|9|5|3|0|0|0|0|3|0|0	0.04	0.11	0.04	0.11	0.04	0.55	0.54
E_IRF2BP1	E	IRF2BP1	E_Q8IU81	Q8IU81	0	0.0001	0.4813	0.32996	IRF2BP1	0|0|2	2	0.67	3	0|0|0|0|0|0|0|0|0|0|0	0.32	0.97	0.32	0.97	0.32	6.67	0.32
E_IRF2BP2	E	IRF2BP2	E_Q7Z5L9	Q7Z5L9	0.9876	0.004	0.0722	0.35424	IRF2BP2	12|21|19	52	17.33	3	16|11|11|8|8|11|17|11|16|9|13	0	0	0	0	0	1.46	0.62
E_IRS4	E	IRS4	E_O14654	O14654	0.9481	0.0006	0.054	0.32957	IRS4	4|8|4	16	5.33	3	0|0|4|3|3|0|0|2|0|2|2	0.61	0.96	0.61	0.96	0.61	3.67	0.13
E_KARS	E	KARS	E_Q15046	Q15046	0	0.0003	0.0855	0.05864	KARS	2|0|0	2	0.67	3	0|0|0|0|0|0|0|3|0|0|0	0.28	0.83	0.28	0.83	0.28	2.44	0.45
E_KIF14	E	KIF14	E_Q15058	Q15058	0	0	0.1614	0.11066	KIF14	0|2|0	2	0.67	3	0|0|0|0|0|0|0|0|0|0|0	0.32	0.97	0.32	0.97	0.32	6.67	0.32
E_KIF20B	E	KIF20B	E_Q96Q89	Q96Q89	0	0	0.0648	0.04444	KIF20B	0|0|2	2	0.67	3	2|0|0|0|0|2|0|0|0|0|0	0.24	0.72	0.24	0.72	0.24	1.83	0.46
E_KIF2A	E	KIF2A	E_O00139	O00139	0	0.0001	0.0575	0.0394	KIF2A	0|0|2	2	0.67	3	0|0|0|0|0|0|0|2|0|0|0	0.3	0.9	0.3	0.9	0.3	3.67	0.42
E_KIF2C	E	KIF2C	E_Q99661	Q99661	0	0.0001	0.0435	0.02979	KIF2C	0|0|2	2	0.67	3	4|0|2|3|0|0|0|0|2|3|0	0.04	0.11	0.04	0.11	0.04	0.52	0.54
E_KIFC1	E	KIFC1	E_Q9BW19	Q9BW19	0.6161	0.0003	0.0621	0.2327	KIFC1	0|2|3	5	1.67	3	3|2|0|0|0|0|0|0|2|3|0	0.29	0.56	0.29	0.56	0.29	1.83	0.44
E_KNTC1	E	KNTC1	E_P50748	P50748	0	0	0.0267	0.0183	KNTC1	0|2|0	2	0.67	3	2|0|0|0|2|0|3|2|2|0|0	0.07	0.22	0.07	0.22	0.07	0.67	0.52
E_KRT1	E	KRT1	E_P04264	P04264	0	0.0002	0.0094	0.00644	KRT1	0|4|0	4	1.33	3	0|0|0|7|14|0|0|0|0|0|0	0.1	0.31	0.1	0.31	0.1	0.7	0.51
E_KRT10	E	KRT10	E_P13645	P13645	0.4712	0.0019	0.0831	0.20234	KRT10	3|25|0	28	9.33	3	0|0|0|5|12|0|0|0|4|0|0	0.37	0.99	0.37	0.99	0.37	4.89	0.2
E_KRT2	E	KRT2	E_P35908	P35908	0.835	0.0015	0.1057	0.3301	KRT2	3|17|4	24	8	3	0|0|0|0|7|0|0|0|9|0|0	0.63	0.98	0.63	0.98	0.63	5.5	0.12
E_LAMC1	E	LAMC1	E_P11047	P11047	0	0	0.0623	0.04274	LAMC1	0|2|0	2	0.67	3	0|0|0|0|0|0|0|0|0|0|0	0.32	0.97	0.32	0.97	0.32	6.67	0.32
E_LANCL2	E	LANCL2	E_Q9NS86	Q9NS86	0	0.0002	0.0157	0.01075	LANCL2	0|0|3	3	1	3	3|3|5|5|5|3|3|5|6|0|2	0	0	0	0	0	0.28	0.65
E_LCMT2	E	LCMT2	E_O60294	O60294	0	0.0001	0.2728	0.18702	LCMT2	0|0|2	2	0.67	3	0|0|0|0|0|0|0|0|0|0|0	0.32	0.97	0.32	0.97	0.32	6.67	0.32
E_LCP1	E	LCP1	E_P13796	P13796	0	0.0001	0.0892	0.06115	LCP1	0|2|0	2	0.67	3	0|0|0|0|0|0|0|0|0|0|0	0.32	0.97	0.32	0.97	0.32	6.67	0.32
E_LMAN1	E	LMAN1	E_P49257	P49257	0	0.0001	0.0632	0.0433	LMAN1	0|2|0	2	0.67	3	0|0|0|0|0|0|0|0|0|0|0	0.32	0.97	0.32	0.97	0.32	6.67	0.32
E_LRGUK	E	LRGUK	E_Q96M69	Q96M69	0	0.0001	0.099	0.06787	LRGUK	0|0|2	2	0.67	3	0|0|2|0|0|3|2|0|0|0|2	0.12	0.36	0.12	0.36	0.12	0.81	0.5
E_LRP2	E	LRP2	E_P98164	P98164	0	0	0.1473	0.10095	LRP2	0|0|4	4	1.33	3	0|0|0|0|0|0|0|0|0|0|0	0.33	1	0.33	1	0.33	13.33	0.25
E_LRPAP1	E	LRPAP1	E_P30533	P30533	0.619	0.0022	0.0547	0.22846	LRPAP1	0|9|13	22	7.33	3	4|10|2|8|5|6|2|3|5|7|6	0.09	0.27	0.09	0.27	0.09	1.39	0.51
E_LRPPRC	E	LRPPRC	E_P42704	P42704	0	0.0002	0.0524	0.0359	LRPPRC	3|0|0	3	1	3	4|5|0|0|3|0|0|0|3|0|0	0.1	0.29	0.1	0.29	0.1	0.73	0.51
E_LRRC40	E	LRRC40	E_Q9H9A6	Q9H9A6	0.5851	0.0005	0.03	0.20106	LRRC40	0|3|6	9	3	3	11|5|8|4|6|2|3|5|6|9|8	0	0	0	0	0	0.49	0.65
E_LRRC47	E	LRRC47	E_Q8N1G4	Q8N1G4	0.6305	0.0023	0.0463	0.22627	LRRC47	0|18|20	38	12.67	3	11|12|6|21|15|13|2|9|12|14|9	0	0	0	0	0	1.12	0.62
E_LRRC59	E	LRRC59	E_Q96AG4	Q96AG4	0.9989	0.0037	0.0694	0.35578	LRRC59	5|10|11	26	8.67	3	5|5|5|5|7|5|2|4|4|8|5	0.02	0.06	0.02	0.06	0.02	1.73	0.55
E_LRRC8B	E	LRRC8B	E_Q6P9F7	Q6P9F7	0	0.0001	1	0.68551	LRRC8B	0|2|0	2	0.67	3	0|0|0|0|0|0|0|0|0|0|0	0.32	0.97	0.32	0.97	0.32	6.67	0.32
E_LRTOMT	E	LRTOMT	E_Q96E66	Q96E66	0	0.0004	0.4349	0.29813	LRTOMT	0|2|0	2	0.67	3	0|0|0|0|0|0|0|0|0|0|0	0.32	0.97	0.32	0.97	0.32	6.67	0.32
E_LTV1	E	LTV1	E_Q96GA3	Q96GA3	0.6307	0.0003	0.0732	0.24479	LTV1	0|2|2	4	1.33	3	0|0|0|0|3|0|0|0|0|0|2	0.44	0.66	0.44	0.66	0.44	2.93	0.18
E_LYAR	E	LYAR	E_Q9NX58	Q9NX58	0.6272	0.0008	0.0204	0.2075	LYAR	0|4|5	9	3	3	5|10|5|7|9|6|3|7|11|3|8	0	0	0	0	0	0.45	0.65
E_MACROD1	E	MACROD1	E_Q9BQ69	Q9BQ69	0.6087	0.0005	0.0637	0.23145	MACROD1	0|3|2	5	1.67	3	0|3|0|4|2|0|0|0|0|2|3	0.14	0.31	0.14	0.31	0.14	1.31	0.49
E_MAP7D2	E	MAP7D2	E_Q96T17	Q96T17	0	0.0001	0.0398	0.02729	MAP7D2	0|2|0	2	0.67	3	2|0|0|0|0|0|0|2|4|2|0	0.11	0.32	0.11	0.32	0.11	0.73	0.51
E_MAT2A	E	MAT2A	E_P31153	P31153	0.6087	0.0004	0.0472	0.22019	MAT2A	0|3|2	5	1.67	3	0|0|2|3|3|0|0|2|2|0|0	0.2	0.42	0.2	0.42	0.2	1.53	0.48
E_MCCC2	E	MCCC2	E_Q9HCC0	Q9HCC0	0.9836	0.0053	0.0637	0.34717	MCCC2	15|29|22	66	22	3	44|21|14|0|0|19|17|0|33|30|24	0	0	0	0	0	1.2	0.64
E_MCM3	E	MCM3	E_P25205	P25205	0	0.0003	0.0276	0.0189	MCM3	0|6|0	6	2	3	12|8|0|0|9|0|0|0|0|9|0	0.01	0.03	0.01	0.03	0.01	0.58	0.56
E_MCM7	E	MCM7	E_P33993	P33993	0	0.0001	0.0447	0.03062	MCM7	0|0|3	3	1	3	2|0|0|0|0|0|0|2|3|0|0	0.24	0.72	0.24	0.72	0.24	1.57	0.46
E_MCMBP	E	MCMBP	E_Q9BTE3	Q9BTE3	0.6307	0.0003	0.0495	0.22855	MCMBP	0|3|3	6	2	3	3|3|3|0|0|3|0|2|6|2|3	0.01	0.01	0.01	0.01	0.01	0.88	0.56
E_MCTS1	E	MCTS1	E_Q9ULC4	Q9ULC4	0.6212	0.0023	0.0768	0.24434	MCTS1	0|5|7	12	4	3	2|0|0|5|0|0|0|0|0|2|3	0.56	0.91	0.56	0.91	0.56	3.67	0.15
E_MESDC2	E	MESDC2	E_Q14696	Q14696	0.6307	0.0009	0.0657	0.23967	MESDC2	0|3|3	6	2	3	0|0|0|5|0|0|0|0|0|0|0	0.57	0.85	0.57	0.85	0.57	4.4	0.14
E_METTL15	E	METTL15	E_A6NJ78	A6NJ78	0.6307	0.0005	0.3054	0.40398	METTL15	0|3|3	6	2	3	0|0|0|0|0|0|0|0|0|0|0	0.66	0.99	0.66	0.99	0.66	20	0.07
E_MFAP1	E	MFAP1	E_P55081	P55081	0.6105	0.001	0.0452	0.21938	MFAP1	0|5|8	13	4.33	3	8|3|6|6|6|9|6|4|9|3|4	0	0	0	0	0	0.74	0.61
E_MIF	E	MIF	E_P14174	P14174	0.6161	0.0015	0.0244	0.20682	MIF	0|2|3	5	1.67	3	3|3|2|2|4|3|5|0|4|3|4	0	0	0	0	0	0.56	0.65
E_MINA	E	MINA	E_Q8IUF8	Q8IUF8	0	0.0002	0.1506	0.10322	MINA	0|2|0	2	0.67	3	0|0|0|0|0|0|0|0|0|0|0	0.32	0.97	0.32	0.97	0.32	6.67	0.32
E_MIS18A	E	MIS18A	E_Q9NYP9	Q9NYP9	0.9877	0.0017	0.0426	0.33396	MIS18A	2|3|4	9	3	3	7|7|5|5|4|5|7|3|7|3|4	0	0	0	0	0	0.58	0.65
E_MMTAG2	E	MMTAG2	E_Q9BU76	Q9BU76	0.9419	0.0067	0.0512	0.32576	MMTAG2	11|11|14	36	12	3	16|16|17|12|15|15|17|11|16|9|13	0	0	0	0	0	0.84	0.65
E_MORC2	E	MORC2	E_Q9Y6X9	Q9Y6X9	0	0.0002	0.1002	0.06866	MORC2	2|0|0	2	0.67	3	0|2|2|0|0|0|0|0|0|0|0	0.24	0.72	0.24	0.72	0.24	1.83	0.46
E_MRPL14	E	MRPL14	E_Q6P1L8	Q6P1L8	0.9448	0.0067	0.0492	0.32526	MRPL14	6|6|8	20	6.67	3	7|7|7|6|8|7|7|10|8|8|8	0	0	0	0	0	0.88	0.63
E_MRPS11	E	MRPS11	E_P82912	P82912	0.6307	0.0014	0.0422	0.22355	MRPS11	0|4|4	8	2.67	3	5|4|5|5|5|3|0|0|3|0|4	0	0	0	0	0	0.86	0.58
E_MRPS12	E	MRPS12	E_O15235	O15235	0.9887	0.0043	0.0375	0.33077	MRPS12	3|5|5	13	4.33	3	7|6|9|7|7|4|4|8|4|6|7	0	0	0	0	0	0.69	0.65
E_MRPS26	E	MRPS26	E_Q9BYN8	Q9BYN8	0.555	0.0011	0.1571	0.2789	MRPS26	2|0|2	4	1.33	3	0|0|0|0|0|0|0|2|0|2|0	0.48	0.72	0.48	0.72	0.48	3.67	0.16
E_MRRF	E	MRRF	E_Q96E11	Q96E11	0.6303	0.0023	0.1116	0.27099	MRRF	0|8|9	17	5.67	3	3|2|0|4|0|0|0|0|0|7|3	0.58	0.89	0.58	0.89	0.58	3.28	0.14
E_MRTO4	E	MRTO4	E_Q9UKD2	Q9UKD2	0	0.0003	0.0199	0.01366	MRTO4	0|0|2	2	0.67	3	2|0|0|3|0|0|2|2|0|0|0	0.12	0.36	0.12	0.36	0.12	0.81	0.5
E_MSN	E	MSN	E_P26038	P26038	0.604	0.0011	0.0864	0.24558	MSN	0|11|7	18	6	3	0|0|0|8|5|2|0|0|0|0|4	0.57	0.93	0.57	0.93	0.57	3.47	0.14
E_MXRA5	E	MXRA5	E_Q9NR99	Q9NR99	0.6307	0	0.1758	0.3151	MXRA5	0|2|2	4	1.33	3	0|0|0|0|0|3|0|0|0|0|0	0.55	0.83	0.55	0.83	0.55	4.89	0.15
E_MYH10	E	MYH10	E_P35580	P35580	0	0.0001	0.0087	0.00594	MYH10	0|0|4	4	1.33	3	0|2|0|2|0|0|0|2|3|0|4	0.2	0.61	0.2	0.61	0.2	1.13	0.48
E_MYH9	E	MYH9	E_P35579	P35579	0	0.0001	0.0062	0.00426	MYH9	0|0|5	5	1.67	3	3|5|7|3|0|0|2|0|10|5|9	0	0	0	0	0	0.42	0.59
E_NATD1	E	NATD1	E_Q8N6N6	Q8N6N6	0.6161	0.0015	0.0789	0.24422	NATD1	0|2|3	5	1.67	3	0|0|2|0|0|4|4|2|2|0|0	0.14	0.32	0.14	0.32	0.14	1.31	0.49
E_NCBP1	E	NCBP1	E_Q09161	Q09161	0	0.0001	0.0288	0.01972	NCBP1	0|2|0	2	0.67	3	0|0|0|2|0|0|0|0|0|0|0	0.3	0.9	0.3	0.9	0.3	3.67	0.42
E_NDUFA4	E	NDUFA4	E_O00483	O00483	0.9505	0.0041	0.0654	0.33812	NDUFA4	2|2|3	7	2.33	3	0|0|0|0|0|0|0|3|2|0|0	0.71	0.82	0.71	0.82	0.71	5.13	0.02
E_NDUFA8	E	NDUFA8	E_P51970	P51970	0	0.0006	0.017	0.01166	NDUFA8	0|0|3	3	1	3	0|3|3|3|2|2|0|0|2|0|0	0.08	0.23	0.08	0.23	0.08	0.73	0.52
E_NEFH	E	NEFH	E_P12036	P12036	0	0.0002	0.5315	0.36436	NEFH	2|0|0	2	0.67	3	0|0|0|0|0|0|0|0|0|0|0	0.32	0.97	0.32	0.97	0.32	6.67	0.32
E_NKAP	E	NKAP	E_Q8N5F7	Q8N5F7	0.9587	0.0016	0.059	0.33621	NKAP	4|5|5	14	4.67	3	5|5|5|8|10|5|6|9|7|4|6	0	0	0	0	0	0.73	0.65
E_NMT1	E	NMT1	E_P30419	P30419	0.6274	0.0011	0.2786	0.38459	NMT1	0|8|7	15	5	3	0|0|0|6|0|0|0|0|0|0|0	0.65	0.97	0.65	0.97	0.65	9.17	0.1
E_NOC2L	E	NOC2L	E_Q9Y3T9	Q9Y3T9	0.6904	0.0009	0.3626	0.46156	NOC2L	6|3|2	11	3.67	3	0|0|0|0|0|0|0|0|0|0|0	0.99	1	0.99	1	0.99	36.67	0
E_NONO	E	NONO	E_Q15233	Q15233	0	0.0011	0.0451	0.03089	NONO	0|0|15	15	5	3	0|0|17|0|0|0|0|0|0|0|0	0.32	0.96	0.32	0.96	0.32	3.24	0.4
E_NOP56	E	NOP56	E_O00567	O00567	0	0.0005	0.0353	0.02417	NOP56	0|0|8	8	2.67	3	0|6|5|0|0|0|0|0|0|0|0	0.31	0.93	0.31	0.93	0.31	2.67	0.41
E_NOP58	E	NOP58	E_Q9Y2X3	Q9Y2X3	0.9567	0.0016	0.05	0.32945	NOP58	2|9|10	21	7	3	3|5|6|7|3|2|0|4|5|2|2	0.34	0.66	0.34	0.66	0.34	1.97	0.21
E_NPM1	E	NPM1	E_P06748	P06748	0.9733	0.0037	0.0439	0.33041	NPM1	3|12|12	27	9	3	12|28|18|23|4|3|0|2|15|6|5	0	0	0	0	0	0.85	0.63
E_NSUN2	E	NSUN2	E_Q08J23	Q08J23	0	0.0001	0.1903	0.13044	NSUN2	0|0|2	2	0.67	3	0|0|0|0|0|0|0|0|0|0|0	0.32	0.97	0.32	0.97	0.32	6.67	0.32
E_NUCKS1	E	NUCKS1	E_Q9H1E3	Q9H1E3	0.6161	0.0014	0.0818	0.24621	NUCKS1	0|4|6	10	3.33	3	2|0|0|8|3|3|0|0|0|3|0	0.32	0.67	0.32	0.67	0.32	1.93	0.31
E_NUDT21	E	NUDT21	E_O43809	O43809	0.6213	0.0025	0.0931	0.25553	NUDT21	0|9|7	16	5.33	3	4|5|5|5|5|0|0|0|0|6|0	0.32	0.66	0.32	0.66	0.32	1.96	0.41
E_NUFIP2	E	NUFIP2	E_Q7Z417	Q7Z417	0.6066	0.0004	0.0309	0.20832	NUFIP2	0|3|5	8	2.67	3	9|6|3|2|6|6|7|3|4|6|4	0	0	0	0	0	0.52	0.65
E_OSBP	E	OSBP	E_P22059	P22059	0.9505	0.0004	0.1519	0.39735	OSBP	2|2|3	7	2.33	3	0|0|2|0|2|0|0|2|0|3|0	0.44	0.62	0.44	0.62	0.44	2.85	0.17
E_PA2G4	E	PA2G4	E_Q9UQ80	Q9UQ80	0.6309	0.0029	0.0867	0.25412	PA2G4	0|16|17	33	11	3	5|4|0|14|3|3|2|3|4|6|6	0.57	0.88	0.57	0.88	0.57	2.42	0.15
E_PADI4	E	PADI4	E_Q9UM07	Q9UM07	0	0.0001	1	0.68551	PADI4	0|2|0	2	0.67	3	0|0|0|0|0|0|0|0|0|0|0	0.32	0.97	0.32	0.97	0.32	6.67	0.32
E_PARP1	E	PARP1	E_P09874	P09874	0.9383	0.007	0.0424	0.31859	PARP1	15|82|87	184	61.33	3	63|75|63|93|78|64|37|58|57|69|52	0	0	0	0	0	0.95	0.65
E_PARS2	E	PARS2	E_Q7L3T8	Q7L3T8	0	0.0002	0.0238	0.01634	PARS2	0|0|3	3	1	3	3|3|9|2|3|0|0|5|4|5|2	0	0	0	0	0	0.31	0.65
E_PC	E	PC	E_P11498	P11498	0.9578	0.0126	0.0568	0.3345	PC	88|115|105	308	102.67	3	152|126|69|64|65|102|118|65|140|111|134	0	0	0	0	0	0.99	0.65
E_PCBP1	E	PCBP1	E_Q15365	Q15365	0.9973	0.0073	0.0412	0.33599	PCBP1	12|23|24	59	19.67	3	25|26|23|26|29|25|20|24|25|17|18	0	0	0	0	0	0.84	0.65
E_PCCA	E	PCCA	E_P05165	P05165	0.9995	0.0042	0.0481	0.34137	PCCA	13|27|30	70	23.33	3	42|40|20|14|19|37|34|7|43|37|43	0	0	0	0	0	0.76	0.65
E_PDAP1	E	PDAP1	E_Q13442	Q13442	0.8948	0.0054	0.0488	0.30956	PDAP1	2|15|8	25	8.33	3	7|7|6|13|13|7|3|7|5|11|9	0	0	0	0	0	1.04	0.6
E_PDCD11	E	PDCD11	E_Q14690	Q14690	0	0	0.0142	0.00972	PDCD11	0|0|2	2	0.67	3	0|0|0|0|0|0|0|0|0|0|0	0.32	0.97	0.32	0.97	0.32	6.67	0.32
E_PDCD2L	E	PDCD2L	E_Q9BRP1	Q9BRP1	0.9931	0.0017	0.0707	0.35488	PDCD2L	3|5|6	14	4.67	3	6|4|2|2|6|4|3|4|4|3|4	0	0	0	0	0	1.22	0.58
E_PDF	E	PDF	E_Q9HBH1	Q9HBH1	0	0.0004	0.2016	0.13818	PDF	0|0|3	3	1	3	0|0|0|0|0|0|0|0|0|0|0	0.33	0.99	0.33	0.99	0.33	10	0.27
E_PDIA3	E	PDIA3	E_P30101	P30101	0.9974	0.002	0.039	0.33445	PDIA3	4|9|11	24	8	3	16|7|9|8|11|7|0|6|9|8|11	0	0	0	0	0	0.96	0.62
E_PDIA5	E	PDIA5	E_Q14554	Q14554	0.6187	0.0005	0.0561	0.22934	PDIA5	0|4|3	7	2.33	3	3|2|3|8|2|0|0|0|2|4|4	0.01	0.02	0.01	0.02	0.01	0.92	0.56
E_PDIA6	E	PDIA6	E_Q15084	Q15084	0.9954	0.0012	0.0412	0.33536	PDIA6	2|5|6	13	4.33	3	10|5|10|7|9|4|4|5|2|5|6	0	0	0	0	0	0.71	0.65
E_PEF1	E	PEF1	E_Q9UBV8	Q9UBV8	0.9477	0.0012	0.0306	0.31341	PEF1	2|3|2	7	2.33	3	5|4|3|4|4|4|5|6|6|2|5	0	0	0	0	0	0.53	0.65
E_PELO	E	PELO	E_Q9BRX2	Q9BRX2	0.9182	0.0031	0.0539	0.32026	PELO	8|9|7	24	8	3	9|9|12|14|10|8|9|10|9|8|10	0	0	0	0	0	0.81	0.65
E_PFDN2	E	PFDN2	E_Q9UHV9	Q9UHV9	0.6161	0.0011	0.0489	0.22363	PFDN2	0|2|3	5	1.67	3	3|2|2|0|2|2|0|0|3|0|3	0.05	0.13	0.05	0.13	0.05	1.08	0.53
E_PGK1	E	PGK1	E_P00558	P00558	0.9697	0.0011	0.0565	0.33789	PGK1	2|3|6	11	3.67	3	6|5|5|3|4|0|0|3|5|3|7	0	0.01	0	0.01	0	0.98	0.58
E_PGP	E	PGP	E_A6NDG6	A6NDG6	0.9978	0.0027	0.0547	0.34535	PGP	4|8|8	20	6.67	3	9|10|8|6|9|8|6|9|8|5|5	0	0	0	0	0	0.88	0.62
E_PIN4	E	PIN4	E_Q9Y237	Q9Y237	0.6087	0.004	0.0324	0.21005	PIN4	0|9|6	15	5	3	9|8|9|11|12|4|0|5|8|8|0	0	0	0	0	0	0.74	0.61
E_PLCB4	E	PLCB4	E_Q15147	Q15147	0	0.0001	0.0504	0.03456	PLCB4	0|2|0	2	0.67	3	0|0|0|0|0|0|0|0|0|0|3	0.28	0.83	0.28	0.83	0.28	2.44	0.45
E_PLEC	E	PLEC	E_Q15149	Q15149	0.9734	0.0003	0.0676	0.34667	PLEC	7|9|11	27	9	3	0|4|11|5|12|7|6|8|5|7|7	0	0	0	0	0	1.38	0.6
E_PLK1	E	PLK1	E_P53350	P53350	0.9917	0.0011	0.0493	0.33977	PLK1	3|5|7	15	5	3	11|9|11|7|9|3|0|7|9|4|6	0	0	0	0	0	0.72	0.62
E_PNN	E	PNN	E_Q9H307	Q9H307	0.6094	0.0006	0.2304	0.34592	PNN	2|7|0	9	3	3	0|4|7|3|0|0|0|0|0|0|2	0.31	0.83	0.31	0.83	0.31	2.06	0.41
E_POP1	E	POP1	E_Q99575	Q99575	0	0.0001	0.03	0.02059	POP1	0|2|0	2	0.67	3	2|4|0|0|0|0|0|0|0|0|3	0.14	0.42	0.14	0.42	0.14	0.81	0.49
E_PPA1	E	PPA1	E_Q15181	Q15181	0	0.0002	0.0853	0.05846	PPA1	0|2|0	2	0.67	3	0|0|0|0|0|0|0|0|2|0|0	0.3	0.9	0.3	0.9	0.3	3.67	0.42
E_PPIA	E	PPIA	E_P62937	P62937	0.6297	0.0087	0.0371	0.21974	PPIA	0|19|22	41	13.67	3	23|18|18|0|19|17|19|16|22|19|19	0	0	0	0	0	0.79	0.64
E_PPIB	E	PPIB	E_P23284	P23284	0.9966	0.0269	0.0492	0.34138	PPIB	27|52|52	131	43.67	3	46|41|44|43|49|48|42|44|43|39|47	0	0	0	0	0	0.99	0.65
E_PPIL1	E	PPIL1	E_Q9Y3C6	Q9Y3C6	0.6307	0.0013	0.0934	0.2586	PPIL1	0|3|3	6	2	3	2|3|2|3|2|0|2|0|0|3|4	0.03	0.04	0.03	0.04	0.03	1.05	0.54
E_PPIL4	E	PPIL4	E_Q8WUA2	Q8WUA2	0.9935	0.0021	0.0497	0.34064	PPIL4	5|9|9	23	7.67	3	10|11|11|10|7|8|7|5|9|6|7	0	0	0	0	0	0.93	0.63
E_PRDX3	E	PRDX3	E_P30048	P30048	0.504	0.0011	0.036	0.18016	PRDX3	0|6|2	8	2.67	3	3|0|4|3|5|3|3|0|3|4|4	0.03	0.08	0.03	0.08	0.03	0.92	0.54
E_PRDX6	E	PRDX6	E_P30041	P30041	0.5734	0.0009	0.0202	0.19079	PRDX6	0|4|2	6	2	3	6|10|5|6|5|4|7|2|6|4|8	0	0	0	0	0	0.35	0.65
E_PRELID3B	E	PRELID3B	E_Q9Y3B1	Q9Y3B1	0	0.0004	0.0542	0.03718	PRELID3B	0|0|2	2	0.67	3	0|0|0|0|0|0|0|0|2|0|0	0.3	0.9	0.3	0.9	0.3	3.67	0.42
E_PRKDC	E	PRKDC	E_P78527	P78527	0.9701	0.0005	0.0258	0.31704	PRKDC	11|13|20	44	14.67	3	8|9|17|11|8|7|4|10|8|3|8	0.01	0.03	0.01	0.03	0.01	1.73	0.56
E_PROSC	E	PROSC	E_O94903	O94903	0.6149	0.0015	0.1332	0.28106	PROSC	0|7|5	12	4	3	0|6|0|0|0|5|0|0|0|8|0	0.44	0.78	0.44	0.78	0.44	2.32	0.18
E_PRPF19	E	PRPF19	E_Q9UMS4	Q9UMS4	0	0.0005	0.0486	0.03331	PRPF19	0|0|7	7	2.33	3	0|7|0|0|0|0|0|0|7|2|4	0.25	0.75	0.25	0.75	0.25	1.28	0.46
E_PRPF38A	E	PRPF38A	E_Q8NAV1	Q8NAV1	0.6161	0.0006	0.0215	0.20483	PRPF38A	0|2|3	5	1.67	3	5|4|0|4|2|4|3|5|7|3|2	0	0	0	0	0	0.47	0.65
E_PRPF38B	E	PRPF38B	E_Q5VTL8	Q5VTL8	0.991	0.0033	0.043	0.33524	PRPF38B	9|15|16	40	13.33	3	17|12|14|16|16|16|15|18|19|14|17	0	0	0	0	0	0.84	0.64
E_PRPF40A	E	PRPF40A	E_O75400	O75400	0.6198	0.0006	0.0407	0.21916	PRPF40A	0|7|10	17	5.67	3	6|2|6|11|8|5|4|3|4|8|11	0	0	0	0	0	0.92	0.6
E_PRPF4B	E	PRPF4B	E_Q13523	Q13523	0.6307	0.0001	0.0641	0.23857	PRPF4B	0|2|2	4	1.33	3	2|2|2|3|0|0|0|0|0|3|0	0.12	0.18	0.12	0.18	0.12	1.22	0.5
E_PRPF8	E	PRPF8	E_Q6P2Q9	Q6P2Q9	0	0.0001	0.0406	0.02783	PRPF8	0|0|5	5	1.67	3	0|6|4|0|0|0|0|0|0|0|0	0.28	0.84	0.28	0.84	0.28	1.83	0.44
E_PSIP1	E	PSIP1	E_O75475	O75475	0.6187	0.0005	0.0468	0.223	PSIP1	0|4|3	7	2.33	3	0|3|3|5|3|2|0|3|0|0|0	0.11	0.25	0.11	0.25	0.11	1.35	0.5
E_PSMB4	E	PSMB4	E_P28070	P28070	0.6307	0.0011	0.0506	0.22928	PSMB4	0|4|4	8	2.67	3	2|3|0|0|0|2|2|2|0|4|3	0.2	0.3	0.2	0.3	0.2	1.63	0.48
E_PSMC2	E	PSMC2	E_P35998	P35998	0	0.0002	0.0471	0.03228	PSMC2	0|0|3	3	1	3	0|0|0|0|0|0|0|0|0|0|0	0.33	0.99	0.33	0.99	0.33	10	0.27
E_PYM1	E	PYM1	E_Q9BRP8	Q9BRP8	0.6241	0.0012	0.0897	0.25404	PYM1	0|3|4	7	2.33	3	3|0|0|3|4|2|0|0|0|2|0	0.29	0.56	0.29	0.56	0.29	1.83	0.44
E_RAI14	E	RAI14	E_Q9P0K7	Q9P0K7	0	0.0001	0.0583	0.03995	RAI14	0|0|2	2	0.67	3	0|0|0|0|0|0|0|0|0|0|0	0.32	0.97	0.32	0.97	0.32	6.67	0.32
E_RARS	E	RARS	E_P54136	P54136	0	0.0001	0.0323	0.02214	RARS	0|2|0	2	0.67	3	3|0|0|0|2|0|2|0|0|2|0	0.12	0.36	0.12	0.36	0.12	0.81	0.5
E_RASAL1	E	RASAL1	E_O95294	O95294	0	0.0001	1	0.68551	RASAL1	0|0|2	2	0.67	3	0|0|0|0|0|0|0|0|0|0|0	0.32	0.97	0.32	0.97	0.32	6.67	0.32
E_RAVER2	E	RAVER2	E_Q9HCJ3	Q9HCJ3	0	0.0001	0.1004	0.06879	RAVER2	0|2|0	2	0.67	3	0|2|0|0|0|0|0|0|2|0|0	0.24	0.72	0.24	0.72	0.24	1.83	0.46
E_RBBP6	E	RBBP6	E_Q7Z6E9	Q7Z6E9	0.6161	0.0001	0.09	0.2518	RBBP6	0|2|3	5	1.67	3	2|0|0|0|0|0|2|2|0|0|0	0.45	0.78	0.45	0.78	0.45	3.06	0.17
E_RBM14	E	RBM14	E_Q96PK6	Q96PK6	0.6161	0.0003	0.0111	0.19774	RBM14	0|2|3	5	1.67	3	2|8|8|6|0|0|0|0|3|0|0	0	0.01	0	0.01	0	0.68	0.57
E_RBM17	E	RBM17	E_Q96I25	Q96I25	0.9955	0.0049	0.0811	0.3628	RBM17	9|16|20	45	15	3	19|20|11|0|12|17|18|0|22|16|20	0	0	0	0	0	1.06	0.63
E_RBM25	E	RBM25	E_P49756	P49756	0.6274	0.0006	0.042	0.22235	RBM25	0|8|7	15	5	3	9|7|6|6|6|8|0|0|4|6|5	0	0	0	0	0	0.96	0.59
E_RBM39	E	RBM39	E_Q14498	Q14498	0	0.0028	0.0271	0.01858	RBM39	0|41|0	41	13.67	3	0|44|41|38|47|38|38|47|0|0|46	0	0	0	0	0	0.44	0.65
E_RBM8A	E	RBM8A	E_Q9Y5S9	Q9Y5S9	0.6307	0.0016	0.2927	0.39524	RBM8A	0|4|4	8	2.67	3	0|0|0|0|0|0|0|0|0|0|0	0.67	1	0.67	1	0.67	26.67	0.06
E_RCC2	E	RCC2	E_Q9P258	Q9P258	0.9675	0.0058	0.0436	0.32845	RCC2	8|32|36	76	25.33	3	28|30|23|34|27|30|22|24|27|21|25	0	0	0	0	0	0.96	0.65
E_RIOK1	E	RIOK1	E_Q9BRS2	Q9BRS2	0.5734	0.0004	0.0608	0.2186	RIOK1	0|4|2	6	2	3	0|3|2|2|2|0|0|2|0|0|2	0.26	0.66	0.26	0.66	0.26	1.69	0.45
E_RNF20	E	RNF20	E_Q5VTR2	Q5VTR2	0	0.0002	0.643	0.44079	RNF20	2|0|0	2	0.67	3	0|0|0|0|0|0|0|0|0|0|0	0.32	0.97	0.32	0.97	0.32	6.67	0.32
E_RNF25	E	RNF25	E_Q96BH1	Q96BH1	0.6307	0.0003	0.0754	0.24631	RNF25	0|2|2	4	1.33	3	3|0|3|0|3|0|0|2|0|0|2	0.09	0.14	0.09	0.14	0.09	1.13	0.51
E_RP9	E	RP9	E_Q8TA86	Q8TA86	0.9708	0.0096	0.0397	0.32678	RP9	12|16|17	45	15	3	19|20|27|22|25|20|13|20|16|16|22	0	0	0	0	0	0.75	0.65
E_RPL10A	E	RPL10A	E_P62906	P62906	0.9975	0.0022	0.0566	0.34653	RPL10A	2|4|5	11	3.67	3	0|5|6|0|0|0|0|0|4|0|0	0.46	0.7	0.46	0.7	0.46	2.69	0.17
E_RPL11	E	RPL11	E_P62913	P62913	0.9126	0.0085	0.045	0.31246	RPL11	10|12|8	30	10	3	13|12|18|16|16|0|10|15|11|11|8	0	0	0	0	0	0.85	0.64
E_RPL12	E	RPL12	E_P30050	P30050	0.98	0.0022	0.0486	0.33568	RPL12	2|3|3	8	2.67	3	2|6|6|6|0|0|3|0|5|0|0	0	0.01	0	0.01	0	1.05	0.57
E_RPL13	E	RPL13	E_P26373	P26373	0.5732	0.0045	0.0519	0.21246	RPL13	8|0|9	17	5.67	3	0|9|9|6|0|7|0|7|12|0|6	0	0	0	0	0	1.11	0.58
E_RPL21	E	RPL21	E_P46778	P46778	0	0.0016	0.0468	0.03206	RPL21	0|7|0	7	2.33	3	0|0|0|8|0|0|0|0|0|7|8	0.22	0.67	0.22	0.67	0.22	1.12	0.47
E_RPL24	E	RPL24	E_P83731	P83731	0	0.0051	0.1314	0.09012	RPL24	10|0|0	10	3.33	3	8|0|0|0|0|0|0|0|0|8|9	0.28	0.84	0.28	0.84	0.28	1.47	0.44
E_RPL29	E	RPL29	E_P47914	P47914	0	0.0004	0.0298	0.02044	RPL29	0|2|0	2	0.67	3	0|2|0|2|0|0|0|0|0|0|0	0.24	0.72	0.24	0.72	0.24	1.83	0.46
E_RPL34	E	RPL34	E_P49207	P49207	0.8571	0.0068	0.0708	0.313	RPL34	6|5|4	15	5	3	4|7|5|3|4|0|4|4|6|6|4	0	0	0	0	0	1.17	0.59
E_RPL35	E	RPL35	E_P42766	P42766	0.6145	0.0055	0.0644	0.23377	RPL35	5|0|8	13	4.33	3	11|7|5|8|9|4|5|8|8|6|8	0	0	0	0	0	0.6	0.62
E_RPL36AL	E	RPL36AL	E_Q969Q0	Q969Q0	0.976	0.0122	0.058	0.34095	RPL36AL	7|9|12	28	9.33	3	14|16|16|14|17|10|10|12|21|0|0	0	0	0	0	0	0.79	0.64
E_RPL38	E	RPL38	E_P63173	P63173	0.9649	0.0693	0.0501	0.33246	RPL38	28|39|35	102	34	3	35|30|31|37|46|30|32|37|35|40|35	0	0	0	0	0	0.96	0.65
E_RPL5	E	RPL5	E_P46777	P46777	0.6161	0.0018	0.0515	0.22539	RPL5	0|6|9	15	5	3	0|7|0|16|0|0|0|0|2|0|0	0.43	0.81	0.43	0.81	0.43	2.2	0.18
E_RPL6	E	RPL6	E_Q02878	Q02878	0.6307	0.0017	0.048	0.22754	RPL6	0|7|7	14	4.67	3	0|9|5|7|0|0|0|0|8|0|3	0.15	0.22	0.15	0.22	0.15	1.6	0.49
E_RPLP2	E	RPLP2	E_P05387	P05387	0.6087	0.0046	0.0477	0.22055	RPLP2	0|9|6	15	5	3	0|8|7|8|3|0|0|0|9|0|0	0.15	0.4	0.15	0.4	0.15	1.57	0.49
E_RPN2	E	RPN2	E_P04844	P04844	0.9536	0.0006	0.0362	0.31901	RPN2	2|2|4	8	2.67	3	0|0|0|0|0|0|0|0|0|0|0	0.98	1	0.98	1	0.98	26.67	0
E_RPP38	E	RPP38	E_P78345	P78345	0	0.0004	0.186	0.12751	RPP38	0|3|0	3	1	3	0|3|0|0|0|0|0|0|0|0|0	0.31	0.92	0.31	0.92	0.31	3.67	0.42
E_RPS12	E	RPS12	E_P25398	P25398	0.9889	0.0078	0.0443	0.33556	RPS12	5|10|8	23	7.67	3	13|9|9|8|6|3|5|7|13|3|7	0	0	0	0	0	1.02	0.62
E_RPS13	E	RPS13	E_P62277	P62277	0	0.0034	0.0407	0.0279	RPS13	0|0|15	15	5	3	0|12|10|13|11|0|0|0|0|0|12	0.09	0.26	0.09	0.26	0.09	0.95	0.51
E_RPS14	E	RPS14	E_P62263	P62263	0.9761	0.0067	0.0671	0.34717	RPS14	3|12|10	25	8.33	3	8|0|9|10|10|7|5|0|11|9|9	0	0	0	0	0	1.18	0.6
E_RPS18	E	RPS18	E_P62269	P62269	0.9639	0.0113	0.0613	0.3395	RPS18	10|13|13	36	12	3	11|9|10|7|9|10|7|9|9|11|13	0	0	0	0	0	1.26	0.62
E_RPS19BP1	E	RPS19BP1	E_Q86WX3	Q86WX3	0.5975	0.0021	0.0634	0.22778	RPS19BP1	0|5|3	8	2.67	3	0|0|0|4|0|3|5|4|4|0|0	0.17	0.43	0.17	0.43	0.17	1.47	0.49
E_RPS25	E	RPS25	E_P62851	P62851	0.9438	0.0183	0.0521	0.327	RPS25	14|19|14	47	15.67	3	20|11|16|16|11|14|10|14|16|16|18	0	0	0	0	0	1.06	0.64
E_RPS27A	E	RPS27A	E_P62979	P62979	0.943	0.0339	0.0985	0.35868	RPS27A	33|40|35	108	36	3	13|15|14|8|16|9|10|18|15|0|0	0.66	0.96	0.66	0.96	0.66	3.36	0.08
E_RPS28	E	RPS28	E_P62857	P62857	0.9542	0.0102	0.0452	0.32542	RPS28	4|4|7	15	5	3	7|3|5|5|5|5|5|5|7|8|7	0	0	0	0	0	0.89	0.61
E_RPS29	E	RPS29	E_P62273	P62273	0	0.0045	0.0491	0.03367	RPS29	0|7|0	7	2.33	3	7|0|0|0|0|0|2|9|0|0|0	0.27	0.81	0.27	0.81	0.27	1.43	0.45
E_RPS4X	E	RPS4X	E_P62701	P62701	0.9918	0.0156	0.0414	0.33448	RPS4X	20|37|34	91	30.33	3	31|34|31|35|35|36|33|43|32|27|32	0	0	0	0	0	0.9	0.65
E_RPS7	E	RPS7	E_P62081	P62081	0.991	0.0144	0.0417	0.33444	RPS7	13|21|29	63	21	3	19|30|18|22|30|17|19|30|18|18|22	0	0	0	0	0	0.95	0.65
E_RPUSD3	E	RPUSD3	E_Q6P087	Q6P087	0	0.0004	0.0166	0.0114	RPUSD3	0|0|4	4	1.33	3	0|0|10|7|0|5|0|7|8|14|8	0	0	0	0	0	0.25	0.65
E_RSRC2	E	RSRC2	E_Q7L4I2	Q7L4I2	0.9978	0.0026	0.0694	0.35546	RSRC2	5|11|10	26	8.67	3	9|9|9|8|10|8|8|6|7|9|9	0	0	0	0	0	1.04	0.62
E_RTCB	E	RTCB	E_Q9Y3I0	Q9Y3I0	0.6066	0.0006	0.0292	0.20714	RTCB	0|3|5	8	2.67	3	5|5|8|5|6|2|2|0|6|5|7	0	0	0	0	0	0.58	0.61
E_RTF1	E	RTF1	E_Q92541	Q92541	0.5734	0.0003	0.7866	0.71615	RTF1	0|4|2	6	2	3	0|0|0|0|0|0|0|0|0|0|0	0.66	1	0.66	1	0.66	20	0.08
E_RWDD2B	E	RWDD2B	E_P57060	P57060	0.6307	0.0004	0.0429	0.22404	RWDD2B	0|2|2	4	1.33	3	2|4|2|4|5|0|0|0|2|3|3	0	0	0	0	0	0.59	0.65
E_SART1	E	SART1	E_O43290	O43290	0	0.0002	0.1172	0.08031	SART1	0|0|4	4	1.33	3	0|0|0|0|0|0|0|0|0|0|0	0.33	1	0.33	1	0.33	13.33	0.25
E_SDE2	E	SDE2	E_Q6IQ49	Q6IQ49	0	0.0002	0.029	0.01989	SDE2	0|0|3	3	1	3	3|2|2|3|2|4|0|0|4|2|0	0.01	0.03	0.01	0.03	0.01	0.5	0.56
E_SDHB	E	SDHB	E_P21912	P21912	0.9023	0.0088	0.9038	0.89797	SDHB	17|14|17	48	16	3	3|0|0|0|0|0|0|0|0|0|0	1	1	1	1	1	58.67	0
E_SDHC	E	SDHC	E_Q99643	Q99643	0	0.0004	1	0.68551	SDHC	0|2|0	2	0.67	3	0|0|0|0|0|0|0|0|0|0|0	0.32	0.97	0.32	0.97	0.32	6.67	0.32
E_SERBP1	E	SERBP1	E_Q8NC51	Q8NC51	0.9618	0.0035	0.0487	0.33016	SERBP1	6|18|9	33	11	3	11|10|12|10|4|4|5|7|6|6|8	0.06	0.19	0.06	0.19	0.06	1.46	0.52
E_SERF2	E	SERF2	E_P84101	P84101	0	0.0024	0.096	0.06579	SERF2	0|4|0	4	1.33	3	0|0|0|3|2|4|0|0|0|0|0	0.26	0.77	0.26	0.77	0.26	1.63	0.45
E_SF1	E	SF1	E_Q15637	Q15637	0.9851	0.0031	0.0512	0.33904	SF1	7|16|24	47	15.67	3	20|13|13|12|13|9|12|9|21|9|11	0	0	0	0	0	1.21	0.62
E_SF3B1	E	SF3B1	E_O75533	O75533	0.9763	0.0004	0.0515	0.33655	SF3B1	2|4|7	13	4.33	3	3|3|5|3|0|2|5|2|5|0|7	0.04	0.11	0.04	0.11	0.04	1.36	0.54
E_SF3B3	E	SF3B3	E_Q15393	Q15393	0	0.0001	0.0154	0.01058	SF3B3	0|0|5	5	1.67	3	3|4|4|3|4|4|4|0|6|3|7	0	0	0	0	0	0.44	0.59
E_SF3B6	E	SF3B6	E_Q9Y3B4	Q9Y3B4	0	0.0006	0.0588	0.04031	SF3B6	0|2|0	2	0.67	3	0|0|0|0|0|0|0|0|0|2|0	0.3	0.9	0.3	0.9	0.3	3.67	0.42
E_SFPQ	E	SFPQ	E_P23246	P23246	0.9769	0.0015	0.0481	0.33439	SFPQ	3|11|12	26	8.67	3	13|15|15|19|12|4|0|11|9|9|5	0	0	0	0	0	0.85	0.63
E_SFSWAP	E	SFSWAP	E_Q12872	Q12872	0	0.0001	0.2391	0.1639	SFSWAP	0|0|3	3	1	3	0|0|0|0|0|0|0|0|0|3|0	0.31	0.92	0.31	0.92	0.31	3.67	0.42
E_SHB	E	SHB	E_Q15464	Q15464	0	0.0003	0.048	0.0329	SHB	0|0|4	4	1.33	3	4|2|2|0|2|2|0|3|4|0|0	0.08	0.24	0.08	0.24	0.08	0.77	0.52
E_SHROOM3	E	SHROOM3	E_Q8TF72	Q8TF72	0	0.0002	0.148	0.10148	SHROOM3	5|0|0	5	1.67	3	0|0|0|0|0|4|0|2|0|0|0	0.31	0.93	0.31	0.93	0.31	3.06	0.41
E_SKIV2L	E	SKIV2L	E_Q15477	Q15477	0	0.0001	0.1929	0.13223	SKIV2L	0|2|0	2	0.67	3	0|0|0|0|0|0|0|0|0|0|0	0.32	0.97	0.32	0.97	0.32	6.67	0.32
E_SLC12A5	E	SLC12A5	E_Q9H2X9	Q9H2X9	0	0.0001	0.0703	0.04821	SLC12A5	0|3|0	3	1	3	0|0|0|0|0|0|0|0|2|3|0	0.27	0.82	0.27	0.82	0.27	2.2	0.45
E_SLC16A1	E	SLC16A1	E_P53985	P53985	0.6125	0.0005	0.0463	0.22071	SLC16A1	2|3|0	5	1.67	3	0|0|0|0|0|0|0|0|0|0|0	0.65	0.99	0.65	0.99	0.65	16.67	0.09
E_SLC25A3	E	SLC25A3	E_Q00325	Q00325	0.5699	0.0033	0.0521	0.21156	SLC25A3	10|0|11	21	7	3	0|0|0|0|0|0|0|0|0|0|0	0.67	1	0.67	1	0.67	70	0.04
E_SLC25A35	E	SLC25A35	E_Q3KQZ1	Q3KQZ1	0	0.0002	0.5659	0.38795	SLC25A35	0|0|2	2	0.67	3	0|0|0|0|0|0|0|0|0|0|0	0.32	0.97	0.32	0.97	0.32	6.67	0.32
E_SLC25A5	E	SLC25A5	E_P05141	P05141	0.9629	0.0109	0.0383	0.32339	SLC25A5	19|24|25	68	22.67	3	13|14|11|17|14|10|12|12|14|0|10	0	0	0	0	0	1.96	0.59
E_SLC25A6	E	SLC25A6	E_P12236	P12236	0	0.0046	0.0268	0.01839	SLC25A6	17|0|0	17	5.67	3	0|0|0|0|0|0|0|0|10|0|0	0.33	0.99	0.33	0.99	0.33	6.23	0.31
E_SLC44A2	E	SLC44A2	E_Q8IWA5	Q8IWA5	0.818	0.0012	1	0.93791	SLC44A2	7|5|4	16	5.33	3	0|0|0|0|0|0|0|0|0|0|0	1	1	1	1	1	53.33	0
E_SLFN13	E	SLFN13	E_Q68D06	Q68D06	0.6086	0.0003	0.1939	0.3207	SLFN13	2|0|3	5	1.67	3	0|2|0|0|0|0|0|0|0|0|0	0.62	0.96	0.62	0.96	0.62	9.17	0.13
E_SMAP1	E	SMAP1	E_Q8IYB5	Q8IYB5	0	0.0001	0.0358	0.02455	SMAP1	0|0|2	2	0.67	3	0|3|0|0|4|0|2|0|0|0|0	0.14	0.42	0.14	0.42	0.14	0.81	0.49
E_SMNDC1	E	SMNDC1	E_O75940	O75940	0.9747	0.0041	0.067	0.34666	SMNDC1	3|12|9	24	8	3	5|7|5|6|7|5|7|4|6|4|5	0.01	0.03	0.01	0.03	0.01	1.44	0.56
E_SMU1	E	SMU1	E_Q2TAY7	Q2TAY7	0	0.0001	0.064	0.04386	SMU1	0|2|0	2	0.67	3	0|0|0|3|0|0|0|0|0|0|0	0.28	0.83	0.28	0.83	0.28	2.44	0.45
E_SNIP1	E	SNIP1	E_Q8TAD8	Q8TAD8	0.6161	0.0004	0.1211	0.27309	SNIP1	0|2|3	5	1.67	3	0|0|0|0|0|0|0|0|0|0|0	0.65	0.99	0.65	0.99	0.65	16.67	0.09
E_SNRNP27	E	SNRNP27	E_Q8WVK2	Q8WVK2	0.98	0.0108	0.0556	0.34053	SNRNP27	9|13|14	36	12	3	11|9|15|11|15|9|11|12|14|13|13	0	0	0	0	0	0.99	0.64
E_SNRNP70	E	SNRNP70	E_P08621	P08621	0	0.0002	0.0648	0.04445	SNRNP70	0|2|0	2	0.67	3	0|0|0|12|0|0|0|0|0|0|0	0.14	0.41	0.14	0.41	0.14	0.61	0.49
E_SNRPB2	E	SNRPB2	E_P08579	P08579	0.6161	0.0008	0.0855	0.2487	SNRPB2	0|2|3	5	1.67	3	0|0|0|6|0|0|0|0|0|0|0	0.52	0.83	0.52	0.83	0.52	3.06	0.16
E_SNRPD3	E	SNRPD3	E_P62318	P62318	0	0.0005	0.0463	0.03177	SNRPD3	0|0|2	2	0.67	3	0|4|2|3|0|0|0|0|0|0|0	0.14	0.42	0.14	0.42	0.14	0.81	0.49
E_SPTBN2	E	SPTBN2	E_O15020	O15020	0.6087	0.0001	0.126	0.27421	SPTBN2	0|3|2	5	1.67	3	0|0|0|0|0|0|0|0|0|0|0	0.65	0.99	0.65	0.99	0.65	16.67	0.09
E_SPTLC1	E	SPTLC1	E_O15269	O15269	0	0.0001	0.0086	0.0059	SPTLC1	0|0|2	2	0.67	3	0|0|0|0|0|0|0|0|0|0|0	0.32	0.97	0.32	0.97	0.32	6.67	0.32
E_SRP9	E	SRP9	E_P49458	P49458	0.6066	0.0032	0.0219	0.20219	SRP9	0|3|5	8	2.67	3	3|6|6|7|5|3|0|5|5|7|4	0	0	0	0	0	0.58	0.61
E_SRPRB	E	SRPRB	E_Q9Y5M8	Q9Y5M8	0.6212	0.0015	0.2843	0.38655	SRPRB	0|5|7	12	4	3	0|0|0|0|0|0|0|0|0|0|0	0.67	1	0.67	1	0.67	40	0.05
E_SRRM2	E	SRRM2	E_Q9UQ35	Q9UQ35	0.9975	0.0005	0.1279	0.3954	SRRM2	6|12|15	33	11	3	9|7|9|9|9|7|7|0|12|7|7	0	0	0	0	0	1.46	0.59
E_SRSF3	E	SRSF3	E_P84103	P84103	0.6278	0.0062	0.04	0.22118	SRSF3	0|13|16	29	9.67	3	9|0|12|12|17|9|0|17|0|0|11	0	0	0	0	0	1.22	0.59
E_SSR4	E	SSR4	E_P51571	P51571	0	0.0008	0.0167	0.01142	SSR4	0|4|0	4	1.33	3	0|0|0|0|0|0|0|0|0|0|0	0.33	1	0.33	1	0.33	13.33	0.25
E_SSRP1	E	SSRP1	E_Q08945	Q08945	0.986	0.0011	0.1741	0.42358	SSRP1	4|6|7	17	5.67	3	0|12|6|12|0|0|0|0|5|0|0	0.07	0.14	0.07	0.14	0.07	1.78	0.52
E_STT3A	E	STT3A	E_P46977	P46977	0.9581	0.0014	0.1017	0.36533	STT3A	6|7|8	21	7	3	0|0|0|0|0|0|0|0|0|0|0	1	1	1	1	1	70	0
E_SUB1	E	SUB1	E_P53999	P53999	0.9952	0.0315	0.0455	0.33844	SUB1	18|32|41	91	30.33	3	27|37|34|33|39|36|40|41|37|25|34	0	0	0	0	0	0.87	0.65
E_SUPT16H	E	SUPT16H	E_Q9Y5B9	Q9Y5B9	0.9998	0.0009	0.1401	0.40452	SUPT16H	4|9|9	22	7.33	3	0|12|12|14|0|0|0|0|2|0|0	0.15	0.22	0.15	0.22	0.15	2.02	0.49
E_SUPT5H	E	SUPT5H	E_O00267	O00267	0	0.0001	0.1192	0.08169	SUPT5H	0|0|2	2	0.67	3	0|0|0|3|2|0|0|0|0|0|0	0.22	0.66	0.22	0.66	0.22	1.47	0.47
E_TAF2	E	TAF2	E_Q6P1X5	Q6P1X5	0	0.0001	0.1341	0.09194	TAF2	0|4|0	4	1.33	3	0|0|0|0|0|0|0|0|0|0|0	0.33	1	0.33	1	0.33	13.33	0.25
E_TBC1D10B	E	TBC1D10B	E_Q4KMP7	Q4KMP7	0.6307	0.0003	0.0799	0.24939	TBC1D10B	0|4|4	8	2.67	3	3|0|0|0|2|0|2|0|3|2|2	0.39	0.58	0.39	0.58	0.39	2.1	0.19
E_TCEA1	E	TCEA1	E_P23193	P23193	0.63	0.0017	0.1249	0.28002	TCEA1	0|7|8	15	5	3	0|0|0|0|0|0|0|0|0|4|0	0.66	0.99	0.66	0.99	0.66	13.75	0.08
E_TCOF1	E	TCOF1	E_Q13428	Q13428	0.6298	0.0008	0.1993	0.33092	TCOF1	0|18|17	35	11.67	3	12|0|13|0|0|0|0|10|19|13|0	0.15	0.28	0.15	0.28	0.15	1.92	0.49
E_TECR	E	TECR	E_Q9NZ01	Q9NZ01	0	0.0008	0.0518	0.03551	TECR	0|7|0	7	2.33	3	0|0|0|0|0|0|0|0|0|0|0	0.33	1	0.33	1	0.33	23.33	0.23
E_TEX10	E	TEX10	E_Q9NXF1	Q9NXF1	0.504	0.0003	0.4736	0.48016	TEX10	0|6|2	8	2.67	3	0|0|0|0|0|0|0|0|0|0|0	0.66	1	0.66	1	0.66	26.67	0.08
E_TFAM	E	TFAM	E_Q00059	Q00059	0	0.001	0.0439	0.03008	TFAM	0|7|0	7	2.33	3	0|6|8|6|8|0|0|6|0|0|6	0.01	0.03	0.01	0.03	0.01	0.64	0.56
E_TFB1M	E	TFB1M	E_Q8WVM0	Q8WVM0	0	0.0002	1	0.68551	TFB1M	0|0|2	2	0.67	3	0|0|0|0|0|0|0|0|0|0|0	0.32	0.97	0.32	0.97	0.32	6.67	0.32
E_THOC3	E	THOC3	E_Q96J01	Q96J01	0	0.0008	0.0367	0.02514	THOC3	0|0|8	8	2.67	3	0|9|0|0|0|7|0|6|10|0|0	0.13	0.39	0.13	0.39	0.13	0.92	0.5
E_THRAP3	E	THRAP3	E_Q9Y2W1	Q9Y2W1	0	0.0001	0.023	0.01577	THRAP3	0|0|4	4	1.33	3	0|3|7|8|8|2|0|3|5|2|0	0	0	0	0	0	0.39	0.59
E_THYN1	E	THYN1	E_Q9P016	Q9P016	0.9234	0.0042	0.0443	0.31531	THYN1	6|8|5	19	6.33	3	9|9|11|7|11|10|8|8|8|7|9	0	0	0	0	0	0.72	0.65
E_TIGAR	E	TIGAR	E_Q9NQ88	Q9NQ88	0	0.0003	0.0473	0.03243	TIGAR	0|0|2	2	0.67	3	0|3|0|0|4|0|0|2|2|3|2	0.02	0.06	0.02	0.06	0.02	0.46	0.55
E_TLN1	E	TLN1	E_Q9Y490	Q9Y490	0.6307	0.0001	0.0343	0.21809	TLN1	0|2|2	4	1.33	3	0|2|0|2|3|0|0|2|0|0|0	0.24	0.36	0.24	0.36	0.24	1.63	0.46
E_TMA7	E	TMA7	E_Q9Y2S6	Q9Y2S6	0.9889	0.021	0.0597	0.34615	TMA7	5|11|16	32	10.67	3	13|7|6|6|12|12|4|12|9|7|9	0	0	0	0	0	1.21	0.6
E_TMPO	E	TMPO	E_P42166	P42166	0	0.0004	0.1515	0.10382	TMPO	0|0|8	8	2.67	3	0|0|0|13|0|0|0|0|0|0|0	0.31	0.92	0.31	0.92	0.31	2.26	0.41
E_TOMM34	E	TOMM34	E_Q15785	Q15785	0.5851	0.0014	0.2132	0.32665	TOMM34	0|4|8	12	4	3	0|0|0|3|0|0|0|0|0|0|0	0.65	0.99	0.65	0.99	0.65	14.67	0.1
E_TOP1	E	TOP1	E_P11387	P11387	0.9979	0.0032	0.0426	0.33714	TOP1	11|21|24	56	18.67	3	22|27|36|24|22|18|22|24|22|16|19	0	0	0	0	0	0.81	0.65
E_TPR	E	TPR	E_P12270	P12270	0.6007	0.0002	0.086	0.24429	TPR	3|4|0	7	2.33	3	5|2|0|3|5|4|5|3|3|3|0	0	0	0	0	0	0.78	0.58
E_TPX2	E	TPX2	E_Q9ULW0	Q9ULW0	0	0.0001	0.0393	0.02697	TPX2	0|0|2	2	0.67	3	4|0|4|4|0|0|0|0|0|2|0	0.04	0.13	0.04	0.13	0.04	0.52	0.53
E_TRIM28	E	TRIM28	E_Q13263	Q13263	0	0.0002	0.064	0.0439	TRIM28	0|0|5	5	1.67	3	0|0|3|5|0|0|0|0|0|0|0	0.29	0.88	0.29	0.88	0.29	2.29	0.44
E_TSR1	E	TSR1	E_Q2NL82	Q2NL82	0.6066	0.0003	0.1404	0.28343	TSR1	0|3|5	8	2.67	3	0|0|0|4|0|0|0|0|0|0|0	0.62	0.96	0.62	0.96	0.62	7.33	0.13
E_TUFM	E	TUFM	E_P49411	P49411	0.5734	0.0007	0.0155	0.18751	TUFM	0|6|3	9	3	3	7|4|0|0|0|6|0|0|5|4|5	0.04	0.11	0.04	0.11	0.04	1.06	0.54
E_TWISTNB	E	TWISTNB	E_Q3B726	Q3B726	0.6066	0.0008	0.0356	0.21155	TWISTNB	0|3|5	8	2.67	3	3|5|5|5|5|4|3|4|3|5|5	0	0	0	0	0	0.62	0.6
E_TXLNA	E	TXLNA	E_P40222	P40222	0	0.0001	0.1274	0.08734	TXLNA	0|2|0	2	0.67	3	0|0|0|0|0|0|0|0|0|0|0	0.32	0.97	0.32	0.97	0.32	6.67	0.32
E_TXN	E	TXN	E_P10599	P10599	0.9836	0.0145	0.0414	0.33193	TXN	8|12|13	33	11	3	13|14|15|16|13|11|11|15|12|6|11	0	0	0	0	0	0.88	0.64
E_TXNDC12	E	TXNDC12	E_O95881	O95881	0.9742	0.0036	0.04	0.32803	TXNDC12	2|5|8	15	5	3	7|7|8|8|8|6|3|5|8|5|4	0	0	0	0	0	0.8	0.61
E_TXNDC5	E	TXNDC5	E_Q8NBS9	Q8NBS9	0.9689	0.0021	0.0445	0.32942	TXNDC5	5|6|8	19	6.33	3	14|8|13|8|8|8|4|9|11|5|4	0	0	0	0	0	0.76	0.65
E_U2AF2	E	U2AF2	E_P26368	P26368	0	0.003	0.0345	0.02365	U2AF2	0|0|41	41	13.67	3	28|34|20|28|34|29|0|24|0|0|23	0	0	0	0	0	0.68	0.63
E_UBA1	E	UBA1	E_P22314	P22314	0	0.0001	0.1367	0.0937	UBA1	0|0|4	4	1.33	3	5|0|0|0|0|0|0|0|0|0|0	0.3	0.91	0.3	0.91	0.3	2.93	0.42
E_UBE2G2	E	UBE2G2	E_P60604	P60604	0	0.0004	0.0491	0.03365	UBE2G2	0|2|0	2	0.67	3	0|0|0|0|0|0|0|0|0|0|0	0.32	0.97	0.32	0.97	0.32	6.67	0.32
E_UBE2L3	E	UBE2L3	E_P68036	P68036	0.9536	0.0024	0.0387	0.32077	UBE2L3	2|2|4	8	2.67	3	9|5|0|2|0|6|3|0|2|0|3	0.01	0.02	0.01	0.02	0.01	0.98	0.57
E_UBE2S	E	UBE2S	E_Q16763	Q16763	0	0.0006	1	0.68551	UBE2S	0|4|0	4	1.33	3	0|0|0|0|0|0|0|0|0|0|0	0.33	1	0.33	1	0.33	13.33	0.25
E_UCK2	E	UCK2	E_Q9BZX2	Q9BZX2	0	0.0003	0.0242	0.01661	UCK2	0|0|2	2	0.67	3	0|0|0|0|0|0|0|0|2|0|0	0.3	0.9	0.3	0.9	0.3	3.67	0.42
E_UGGT1	E	UGGT1	E_Q9NYU2	Q9NYU2	0.555	0.0001	0.0187	0.18401	UGGT1	2|0|2	4	1.33	3	2|0|2|2|4|2|3|3|3|0|3	0	0	0	0	0	0.61	0.65
E_USMG5	E	USMG5	E_Q96IX5	Q96IX5	0	0.0012	0.0266	0.01826	USMG5	0|2|0	2	0.67	3	0|0|0|0|0|0|0|0|0|0|0	0.32	0.97	0.32	0.97	0.32	6.67	0.32
E_UTP20	E	UTP20	E_O75691	O75691	0	0	0.0117	0.00801	UTP20	0|0|2	2	0.67	3	2|0|2|2|4|0|0|0|0|3|0	0.05	0.15	0.05	0.15	0.05	0.56	0.53
E_VANGL1	E	VANGL1	E_Q8TAA9	Q8TAA9	0	0.0001	0.4373	0.29979	VANGL1	0|0|2	2	0.67	3	0|0|0|0|0|0|0|0|0|0|0	0.32	0.97	0.32	0.97	0.32	6.67	0.32
E_VDAC3	E	VDAC3	E_Q9Y277	Q9Y277	0.4943	0.0026	0.1116	0.22907	VDAC3	7|0|5	12	4	3	0|0|0|0|0|0|0|0|0|0|0	0.67	1	0.67	1	0.67	40	0.05
E_VRK1	E	VRK1	E_Q99986	Q99986	0.6287	0.0019	0.1566	0.30136	VRK1	0|10|12	22	7.33	3	0|0|0|11|0|0|0|0|0|4|0	0.63	0.95	0.63	0.95	0.63	5.38	0.12
E_VWA8	E	VWA8	E_A3KMH1	A3KMH1	0	0.0001	0.0416	0.02852	VWA8	0|0|3	3	1	3	0|0|2|2|0|0|0|2|2|0|0	0.23	0.68	0.23	0.68	0.23	1.38	0.47
E_VWF	E	VWF	E_P04275	P04275	0.6161	0.0001	0.0516	0.22548	VWF	0|2|3	5	1.67	3	0|0|0|0|2|2|0|2|0|0|0	0.45	0.78	0.45	0.78	0.45	3.06	0.17
E_WBP11	E	WBP11	E_Q9Y2W2	Q9Y2W2	0	0.0002	0.1233	0.08451	WBP11	0|0|3	3	1	3	0|0|0|0|0|0|0|0|0|0|0	0.33	0.99	0.33	0.99	0.33	10	0.27
E_WDR33	E	WDR33	E_Q9C0J8	Q9C0J8	0	0.0001	1	0.68551	WDR33	0|0|2	2	0.67	3	0|0|0|0|0|0|0|0|0|0|0	0.32	0.97	0.32	0.97	0.32	6.67	0.32
E_WDR82	E	WDR82	E_Q6UXN9	Q6UXN9	0.9221	0.001	0.0645	0.32871	WDR82	2|2|2	6	2	3	0|2|0|0|2|0|0|0|0|2|2	0.41	0.41	0.41	0.41	0.41	2.75	0.19
E_XRN2	E	XRN2	E_Q9H0D6	Q9H0D6	0.6307	0.0001	0.0312	0.21598	XRN2	0|2|2	4	1.33	3	3|0|2|0|0|3|0|0|2|0|0	0.2	0.3	0.2	0.3	0.2	1.47	0.48
E_YARS	E	YARS	E_P54577	P54577	0	0.0005	0.092	0.06307	YARS	0|7|0	7	2.33	3	0|0|0|0|0|0|0|0|0|0|0	0.33	1	0.33	1	0.33	23.33	0.23
E_YRDC	E	YRDC	E_Q86U90	Q86U90	0.6187	0.0009	0.0353	0.21512	YRDC	0|4|3	7	2.33	3	5|3|3|4|0|0|0|0|5|3|0	0.04	0.1	0.04	0.1	0.04	1.12	0.53
E_ZC3H15	E	ZC3H15	E_Q8WU90	Q8WU90	0.6295	0.0011	0.1039	0.26548	ZC3H15	0|6|7	13	4.33	3	0|0|0|9|0|0|0|0|0|0|0	0.61	0.93	0.61	0.93	0.61	5.3	0.13
E_ZC3HAV1L	E	ZC3HAV1L	E_Q96H79	Q96H79	0.9717	0.0042	0.0567	0.33867	ZC3HAV1L	7|11|9	27	9	3	12|6|10|9|9|6|5|10|13|8|8	0	0	0	0	0	1.03	0.63
E_ZNF318	E	ZNF318	E_Q5VUA4	Q5VUA4	0	0	0.0234	0.01603	ZNF318	0|2|0	2	0.67	3	0|0|2|0|0|0|0|0|0|0|0	0.3	0.9	0.3	0.9	0.3	3.67	0.42
E_ZNF638	E	ZNF638	E_Q14966	Q14966	0	0	0.3333	0.22851	ZNF638	0|0|2	2	0.67	3	0|0|0|0|0|0|0|0|0|0|0	0.32	0.97	0.32	0.97	0.32	6.67	0.32
M_AASS	M	AASS	M_Q9UDR5	Q9UDR5	0.9957	0.0007	0.6391	0.7453	AASS	7|8|7	22	7.33	3	0|0|0|0|0|0|0|0|0|0|0	1	1	1	1	1	73.33	0
M_ABCC4	M	ABCC4	M_O15439	O15439	0.6306	0.0001	0.0434	0.2243	ABCC4	2|2|0	4	1.33	3	0|3|2|0|0|2|2|0|2|2|0	0.08	0.12	0.08	0.12	0.08	1.13	0.52
M_ABCD3	M	ABCD3	M_P28288	P28288	0.9946	0.0029	0.1484	0.40861	ABCD3	26|19|25	70	23.33	3	4|0|0|0|0|0|0|0|3|0|0	1	1	1	1	1	36.67	0
M_ABCF2	M	ABCF2	M_Q9UG63	Q9UG63	0	0.0002	0.0166	0.01136	ABCF2	0|4|0	4	1.33	3	3|0|0|8|0|3|0|0|4|0|3	0.07	0.2	0.07	0.2	0.07	0.7	0.52
M_ACACA	M	ACACA	M_Q13085	Q13085	0.9948	0.0022	0.0162	0.318	ACACA	59|56|76	191	63.67	3	240|253|83|66|69|178|205|60|245|156|222	0	0	0	0	0	0.39	0.65
M_ACAD9	M	ACAD9	M_Q9H845	Q9H845	0.6236	0.0004	0.102	0.26233	ACAD9	5|0|4	9	3	3	0|0|0|0|0|0|0|0|0|0|0	0.67	1	0.67	1	0.67	30	0.05
M_ACADSB	M	ACADSB	M_P45954	P45954	0	0.0001	1	0.68551	ACADSB	0|2|0	2	0.67	3	0|0|0|0|0|0|0|0|0|0|0	0.32	0.97	0.32	0.97	0.32	6.67	0.32
M_ACLY	M	ACLY	M_P53396	P53396	0	0.0001	0.0619	0.04241	ACLY	0|3|0	3	1	3	0|0|0|0|0|0|0|3|0|0|0	0.31	0.92	0.31	0.92	0.31	3.67	0.42
M_ACSL3	M	ACSL3	M_O95573	O95573	0	0.0001	0.0975	0.06687	ACSL3	3|0|0	3	1	3	0|0|0|0|0|0|0|0|0|0|0	0.33	0.99	0.33	0.99	0.33	10	0.27
M_ADCK3	M	ADCK3	M_Q8NI60	Q8NI60	0.9983	0.0017	0.3031	0.51576	ADCK3	13|12|15	40	13.33	3	0|0|0|0|0|0|0|0|0|0|0	1	1	1	1	1	133.33	0
M_ADCK4	M	ADCK4	M_Q96D53	Q96D53	0.991	0.0007	0.826	0.87196	ADCK4	4|5|4	13	4.33	3	0|0|0|0|0|0|0|0|0|0|0	1	1	1	1	1	43.33	0
M_ADCK5	M	ADCK5	M_Q3MIX3	Q3MIX3	0	0.0001	1	0.68551	ADCK5	0|0|2	2	0.67	3	0|0|0|0|0|0|0|0|0|0|0	0.32	0.97	0.32	0.97	0.32	6.67	0.32
M_AFG3L2	M	AFG3L2	M_Q9Y4W6	Q9Y4W6	0.9975	0.0024	0.2522	0.48064	AFG3L2	22|24|22	68	22.67	3	0|0|0|0|0|0|0|0|0|0|0	1	1	1	1	1	226.67	0
M_AGL	M	AGL	M_P35573	P35573	0	0	0.0597	0.0409	AGL	2|0|0	2	0.67	3	0|0|0|2|2|0|2|0|0|0|2	0.14	0.41	0.14	0.41	0.14	0.92	0.49
M_AGPAT2	M	AGPAT2	M_O15120	O15120	0.6308	0.0004	0.266	0.37695	AGPAT2	2|0|2	4	1.33	3	0|0|0|0|0|0|0|0|0|0|0	0.64	0.97	0.64	0.97	0.64	13.33	0.1
M_AGPAT4	M	AGPAT4	M_Q9NRZ5	Q9NRZ5	0.6195	0.0005	0.1867	0.31915	AGPAT4	4|0|3	7	2.33	3	0|0|0|0|0|0|0|0|0|0|0	0.66	1	0.66	1	0.66	23.33	0.06
M_AGPAT5	M	AGPAT5	M_Q9NUQ2	Q9NUQ2	0.9361	0.0008	0.6134	0.70927	AGPAT5	5|3|2	10	3.33	3	0|0|0|0|0|0|0|0|0|0|0	0.99	1	0.99	1	0.99	33.33	0
M_AGPS	M	AGPS	M_O00116	O00116	0	0.0001	0.1266	0.08676	AGPS	3|0|0	3	1	3	0|0|0|0|0|0|0|0|0|0|0	0.33	0.99	0.33	0.99	0.33	10	0.27
M_AHNAK	M	AHNAK	M_Q09666	Q09666	0.9995	0	0.0257	0.32596	AHNAK	2|2|2	6	2	3	2|0|0|2|2|3|3|3|5|0|3	0	0	0	0	0	0.96	0.65
M_AIFM1	M	AIFM1	M_O95831	O95831	0.9628	0.0014	0.1475	0.39821	AIFM1	14|10|7	31	10.33	3	0|0|7|6|0|0|0|0|0|0|0	0.93	0.98	0.93	0.98	0.93	8.74	0.01
M_AKAP8	M	AKAP8	M_O43823	O43823	0.963	0.0007	0.3043	0.50571	AKAP8	8|4|5	17	5.67	3	0|0|0|0|0|2|0|0|0|0|0	0.99	1	0.99	1	0.99	31.17	0
M_AKAP8L	M	AKAP8L	M_Q9ULX6	Q9ULX6	0.9959	0.0015	0.8267	0.874	AKAP8L	10|12|12	34	11.33	3	0|0|2|0|3|0|0|0|0|0|0	1	1	1	1	1	24.93	0
M_ALDH18A1	M	ALDH18A1	M_P54886	P54886	0.9982	0.0006	0.0435	0.3378	ALDH18A1	5|5|6	16	5.33	3	8|2|7|4|0|3|5|3|7|8|5	0	0	0	0	0	1.13	0.6
M_ALDH1B1	M	ALDH1B1	M_P30837	P30837	0.9986	0.0032	0.1811	0.43229	ALDH1B1	19|18|22	59	19.67	3	0|0|0|0|0|0|0|0|0|0|0	1	1	1	1	1	196.67	0
M_ALDH1L2	M	ALDH1L2	M_Q3SY69	Q3SY69	0.9756	0.0004	0.2652	0.48276	ALDH1L2	4|6|4	14	4.67	3	0|0|0|0|0|0|0|0|0|0|0	1	1	1	1	1	46.67	0
M_ALG5	M	ALG5	M_Q9Y673	Q9Y673	0	0.0002	0.0401	0.02747	ALG5	2|0|0	2	0.67	3	0|0|0|0|0|0|0|0|0|0|0	0.32	0.97	0.32	0.97	0.32	6.67	0.32
M_AMMECR1	M	AMMECR1	M_Q9Y4X0	Q9Y4X0	0	0.0003	0.0137	0.0094	AMMECR1	0|0|4	4	1.33	3	8|4|7|7|6|0|0|5|4|2|3	0	0	0	0	0	0.32	0.65
M_ANGPTL3	M	ANGPTL3	M_Q9Y5C1	Q9Y5C1	0	0.0002	0.2631	0.18039	ANGPTL3	0|0|3	3	1	3	0|0|0|0|2|0|0|2|0|0|0	0.29	0.88	0.29	0.88	0.29	2.75	0.44
M_ANKS1A	M	ANKS1A	M_Q92625	Q92625	0.6308	0.0001	0.0226	0.21012	ANKS1A	2|0|2	4	1.33	3	2|0|4|0|0|3|4|3|2|8|0	0	0	0	0	0	0.56	0.65
M_ANLN	M	ANLN	M_Q9NQW6	Q9NQW6	0	0.0001	0.0901	0.06175	ANLN	0|0|4	4	1.33	3	3|0|0|0|0|0|0|0|2|2|3	0.25	0.75	0.25	0.75	0.25	1.47	0.46
M_ANO6	M	ANO6	M_Q4KMQ2	Q4KMQ2	0.9897	0.0013	1	0.99087	ANO6	14|16|12	42	14	3	0|0|0|0|0|0|0|0|0|0|0	1	1	1	1	1	140	0
M_ANXA11	M	ANXA11	M_P50995	P50995	0	0.0001	0.3116	0.2136	ANXA11	2|0|0	2	0.67	3	0|0|0|0|0|0|0|0|0|0|0	0.32	0.97	0.32	0.97	0.32	6.67	0.32
M_APLP2	M	APLP2	M_Q06481	Q06481	0	0.0001	0.0652	0.0447	APLP2	3|0|0	3	1	3	0|0|3|2|0|0|0|2|0|0|0	0.24	0.72	0.24	0.72	0.24	1.57	0.46
M_ARGLU1	M	ARGLU1	M_Q9NWB6	Q9NWB6	0.9756	0.0007	0.0175	0.313	ARGLU1	2|3|2	7	2.33	3	5|6|4|4|0|4|0|3|5|3|6	0	0	0	0	0	0.64	0.65
M_ARL5B	M	ARL5B	M_Q96KC2	Q96KC2	0	0.0004	1	0.68551	ARL5B	0|0|3	3	1	3	0|0|0|0|0|0|0|0|0|0|0	0.33	0.99	0.33	0.99	0.33	10	0.27
M_ARL6IP5	M	ARL6IP5	M_O75915	O75915	0.9811	0.0025	0.6515	0.74929	ARL6IP5	7|4|6	17	5.67	3	0|0|0|0|0|0|0|0|0|0|0	1	1	1	1	1	56.67	0
M_ARL6IP6	M	ARL6IP6	M_Q8N6S5	Q8N6S5	0.9867	0.0009	0.2182	0.454	ARL6IP6	2|2|3	7	2.33	3	0|0|0|0|0|0|0|0|0|0|0	0.98	0.99	0.98	0.99	0.98	23.33	0
M_ASCC3	M	ASCC3	M_Q8N3C0	Q8N3C0	0.6306	0.0001	0.1438	0.29315	ASCC3	2|2|0	4	1.33	3	0|0|0|0|2|0|0|0|0|0|0	0.6	0.9	0.6	0.9	0.6	7.33	0.13
M_ATAD1	M	ATAD1	M_Q8NBU5	Q8NBU5	0	0.0002	0.099	0.06785	ATAD1	0|0|3	3	1	3	0|0|0|0|0|0|0|0|0|0|0	0.33	0.99	0.33	0.99	0.33	10	0.27
M_ATP1A1	M	ATP1A1	M_P05023	P05023	0.9998	0.0096	0.171	0.42575	ATP1A1	117|111|126	354	118	3	0|0|0|0|0|0|0|0|0|0|0	1	1	1	1	1	1180	0
M_ATP1B1	M	ATP1B1	M_P05026	P05026	0.9823	0.0014	1	0.9886	ATP1B1	5|6|4	15	5	3	0|0|0|0|0|0|0|0|0|0|0	1	1	1	1	1	50	0
M_ATP1B3	M	ATP1B3	M_P54709	P54709	0.9955	0.0047	0.7153	0.79749	ATP1B3	16|13|18	47	15.67	3	0|0|0|0|0|0|0|0|0|0|0	1	1	1	1	1	156.67	0
M_ATP2A2	M	ATP2A2	M_P16615	P16615	0.9996	0.0065	0.3642	0.55813	ATP2A2	79|80|87	246	82	3	0|0|0|0|0|0|0|0|0|0|0	1	1	1	1	1	820	0
M_ATP2B1	M	ATP2B1	M_P20020	P20020	0.6136	0.0008	0.4351	0.48757	ATP2B1	23|0|16	39	13	3	0|0|0|0|0|0|0|0|0|0|0	0.67	1	0.67	1	0.67	130	0.03
M_ATP2B4	M	ATP2B4	M_P23634	P23634	0.9612	0.0007	0.5422	0.66825	ATP2B4	14|12|7	33	11	3	0|0|0|0|0|0|0|0|0|0|0	1	1	1	1	1	110	0
M_ATP5A1	M	ATP5A1	M_P25705	P25705	0.9997	0.0065	0.0886	0.36924	ATP5A1	43|40|46	129	43	3	0|0|10|6|9|0|0|0|6|0|0	1	1	1	1	1	15.26	0
M_ATP5B	M	ATP5B	M_P06576	P06576	0.9961	0.0065	0.1395	0.40296	ATP5B	42|44|38	124	41.33	3	5|0|0|0|0|0|0|0|0|0|0	1	1	1	1	1	90.93	0
M_ATP5C1	M	ATP5C1	M_P36542	P36542	0.9871	0.0038	0.1002	0.37326	ATP5C1	16|14|11	41	13.67	3	0|0|0|4|0|3|0|0|0|0|0	1	1	1	1	1	21.48	0
M_ATP5H	M	ATP5H	M_O75947	O75947	0.9607	0.0036	0.1577	0.40456	ATP5H	10|5|6	21	7	3	0|0|0|0|0|0|0|0|0|0|0	1	1	1	1	1	70	0
M_ATP6V1A	M	ATP6V1A	M_P38606	P38606	0.9477	0.0004	0.8559	0.87914	ATP6V1A	4|2|2	8	2.67	3	0|0|0|0|0|0|0|0|0|0|0	0.98	1	0.98	1	0.98	26.67	0
M_ATPIF1	M	ATPIF1	M_Q9UII2	Q9UII2	0.9968	0.0052	0.0271	0.32614	ATPIF1	6|7|7	20	6.67	3	9|9|8|9|9|6|5|8|6|7|9	0	0	0	0	0	0.86	0.65
M_ATXN10	M	ATXN10	M_Q9UBB4	Q9UBB4	0.9948	0.0023	0.3725	0.5623	ATXN10	15|12|12	39	13	3	0|0|0|0|0|0|0|0|0|0|0	1	1	1	1	1	130	0
M_AUP1	M	AUP1	M_Q9Y679	Q9Y679	0.9914	0.0034	0.3233	0.52749	AUP1	23|18|17	58	19.33	3	0|0|0|0|0|0|0|0|0|0|0	1	1	1	1	1	193.33	0
M_B4GAT1	M	B4GAT1	M_O43505	O43505	0.8743	0.0008	0.3538	0.5123	B4GAT1	7|3|2	12	4	3	0|0|0|0|0|0|0|0|0|0|0	0.99	1	0.99	1	0.99	40	0
M_BAG2	M	BAG2	M_O95816	O95816	0	0.0003	0.0248	0.017	BAG2	0|2|0	2	0.67	3	0|0|0|0|0|0|0|0|0|0|0	0.32	0.97	0.32	0.97	0.32	6.67	0.32
M_BBS7	M	BBS7	M_Q8IWZ6	Q8IWZ6	0	0.0001	1	0.68551	BBS7	0|2|0	2	0.67	3	0|0|0|0|0|0|0|0|0|0|0	0.32	0.97	0.32	0.97	0.32	6.67	0.32
M_BCKDHB	M	BCKDHB	M_P21953	P21953	0.9867	0.0005	0.2882	0.50202	BCKDHB	2|2|3	7	2.33	3	0|0|0|0|0|0|0|0|0|0|0	0.98	0.99	0.98	0.99	0.98	23.33	0
M_BOLA1	M	BOLA1	M_Q9Y3E2	Q9Y3E2	0	0.0004	0.0212	0.01452	BOLA1	0|0|2	2	0.67	3	4|4|5|0|3|2|0|3|2|2|0	0	0	0	0	0	0.29	0.65
M_BRI3BP	M	BRI3BP	M_Q8WY22	Q8WY22	0.9948	0.0021	0.4176	0.5932	BRI3BP	6|7|6	19	6.33	3	0|0|0|0|0|0|0|0|0|0|0	1	1	1	1	1	63.33	0
M_BTF3	M	BTF3	M_P20290	P20290	0	0.0005	0.0171	0.01174	BTF3	4|0|0	4	1.33	3	3|5|0|7|5|0|0|0|4|3|0	0.01	0.04	0.01	0.04	0.01	0.54	0.55
M_C19orf53	M	C19orf53	M_Q9UNZ5	Q9UNZ5	0.9867	0.0039	0.0625	0.34728	C19orf53	4|4|6	14	4.67	3	0|0|3|0|3|0|2|0|3|3|0	0.66	0.86	0.66	0.86	0.66	3.67	0.08
M_C20orf24	M	C20orf24	M_Q9BUV8	Q9BUV8	0	0.0006	1	0.68551	C20orf24	0|3|0	3	1	3	0|0|0|0|0|0|0|0|0|0|0	0.33	0.99	0.33	0.99	0.33	10	0.27
M_C2orf47	M	C2orf47	M_Q8WWC4	Q8WWC4	0.9995	0.0006	0.3545	0.55136	C2orf47	2|2|2	6	2	3	0|0|0|0|0|0|0|0|0|0|0	0.97	0.97	0.97	0.97	0.97	20	0
M_CACYBP	M	CACYBP	M_Q9HB71	Q9HB71	0.9662	0.0021	0.0087	0.30408	CACYBP	4|5|8	17	5.67	3	11|10|8|18|10|10|10|7|8|9|10	0	0	0	0	0	0.56	0.65
M_CALU	M	CALU	M_O43852	O43852	0.9868	0.0049	0.7174	0.79625	CALU	22|19|15	56	18.67	3	0|0|0|0|0|0|0|0|0|0|0	1	1	1	1	1	186.67	0
M_CAND1	M	CAND1	M_Q86VP6	Q86VP6	0.9984	0.0023	0.3516	0.54911	CAND1	31|34|35	100	33.33	3	0|0|0|0|0|0|0|0|0|0|0	1	1	1	1	1	333.33	0
M_CAND2	M	CAND2	M_O75155	O75155	0.6258	0.0002	0.1682	0.30835	CAND2	6|0|5	11	3.67	3	0|0|0|0|0|0|0|0|0|0|0	0.67	1	0.67	1	0.67	36.67	0.05
M_CANX	M	CANX	M_P27824	P27824	0.9967	0.0064	0.1718	0.4253	CANX	51|42|43	136	45.33	3	0|0|0|0|0|0|0|0|0|0|0	1	1	1	1	1	453.33	0
M_CAPN1	M	CAPN1	M_P07384	P07384	0	0.0002	0.2096	0.14366	CAPN1	0|5|0	5	1.67	3	0|0|0|0|0|0|0|0|0|0|0	0.33	1	0.33	1	0.33	16.67	0.24
M_CAPZA1	M	CAPZA1	M_P52907	P52907	0.6195	0.0007	0.0283	0.21055	CAPZA1	4|0|3	7	2.33	3	3|0|0|2|0|0|4|0|3|0|0	0.37	0.66	0.37	0.66	0.37	2.14	0.2
M_CARHSP1	M	CARHSP1	M_Q9Y2V2	Q9Y2V2	0.6261	0.0013	0.0346	0.21692	CARHSP1	0|3|4	7	2.33	3	0|4|4|0|6|3|3|0|5|5|5	0	0	0	0	0	0.73	0.59
M_CBR1	M	CBR1	M_P16152	P16152	0	0.0007	0.0111	0.0076	CBR1	7|0|0	7	2.33	3	8|10|6|8|10|6|10|6|10|10|9	0	0	0	0	0	0.28	0.65
M_CCDC124	M	CCDC124	M_Q96CT7	Q96CT7	0.989	0.0045	0.0267	0.32349	CCDC124	10|11|15	36	12	3	16|18|15|16|18|12|8|17|14|14|12	0	0	0	0	0	0.83	0.64
M_CCDC127	M	CCDC127	M_Q96BQ5	Q96BQ5	0.9667	0.0011	0.1527	0.40296	CCDC127	4|2|4	10	3.33	3	0|0|0|0|0|0|0|0|0|0|0	0.99	1	0.99	1	0.99	33.33	0
M_CCDC180	M	CCDC180	M_Q9P1Z9	Q9P1Z9	0	0	0.115	0.07883	CCDC180	0|2|0	2	0.67	3	0|0|0|0|0|0|0|2|0|0|0	0.3	0.9	0.3	0.9	0.3	3.67	0.42
M_CCDC40	M	CCDC40	M_Q4G0X9	Q4G0X9	0	0	0.0882	0.06047	CCDC40	2|0|0	2	0.67	3	2|2|0|0|0|2|0|0|0|0|0	0.19	0.56	0.19	0.56	0.19	1.22	0.48
M_CCDC47	M	CCDC47	M_Q96A33	Q96A33	0.9843	0.0014	0.4049	0.58123	CCDC47	10|6|9	25	8.33	3	0|0|0|0|0|0|0|0|0|0|0	1	1	1	1	1	83.33	0
M_CCIN	M	CCIN	M_Q13939	Q13939	0	0.0001	0.1284	0.08799	CCIN	0|3|0	3	1	3	0|0|0|0|2|0|0|0|0|0|0	0.32	0.96	0.32	0.96	0.32	5.5	0.4
M_CCT4	M	CCT4	M_P50991	P50991	0.998	0.0037	0.0798	0.36261	CCT4	26|21|25	72	24	3	5|3|4|7|9|0|3|7|7|2|5	1	1	1	1	1	5.08	0
M_CCT6A	M	CCT6A	M_P40227	P40227	0.9882	0.0009	0.0419	0.33361	CCT6A	5|7|6	18	6	3	2|0|0|2|0|0|0|3|5|0|0	0.85	0.91	0.85	0.91	0.85	5.5	0.01
M_CCT7	M	CCT7	M_Q99832	Q99832	0.6276	0.0005	0.0349	0.21757	CCT7	5|4|0	9	3	3	0|2|0|0|0|0|0|0|0|0|0	0.66	0.99	0.66	0.99	0.66	16.5	0.08
M_CCT8	M	CCT8	M_P50990	P50990	0.9914	0.001	0.0439	0.33598	CCT8	8|6|6	20	6.67	3	0|0|0|0|0|0|0|0|0|0|0	1	1	1	1	1	66.67	0
M_CDC20	M	CDC20	M_Q12834	Q12834	0.5392	0.0004	0.0505	0.20099	CDC20	5|0|2	7	2.33	3	3|2|4|0|5|3|2|4|2|0|0	0.05	0.16	0.05	0.16	0.05	1.03	0.53
M_CDC42	M	CDC42	M_P60953	P60953	0.6097	0.0007	0.5755	0.58261	CDC42	3|0|2	5	1.67	3	0|0|0|0|0|0|0|0|0|0|0	0.65	0.99	0.65	0.99	0.65	16.67	0.09
M_CDC42EP1	M	CDC42EP1	M_Q00587	Q00587	0.5863	0.0004	0.175	0.30083	CDC42EP1	4|2|0	6	2	3	0|0|0|0|0|0|0|0|0|0|0	0.66	1	0.66	1	0.66	20	0.08
M_CDC45	M	CDC45	M_O75419	O75419	0.9964	0.0012	0.2502	0.47896	CDC45	8|9|8	25	8.33	3	0|0|0|0|0|0|0|0|0|0|0	1	1	1	1	1	83.33	0
M_CDC7	M	CDC7	M_O00311	O00311	0	0.0001	0.0762	0.05227	CDC7	0|0|2	2	0.67	3	0|0|0|0|0|0|0|0|0|0|0	0.32	0.97	0.32	0.97	0.32	6.67	0.32
M_CDK9	M	CDK9	M_P50750	P50750	0.6192	0.0004	0.0819	0.2472	CDK9	0|2|3	5	1.67	3	0|0|0|0|0|0|0|0|5|0|2	0.45	0.75	0.45	0.75	0.45	2.62	0.17
M_CDKAL1	M	CDKAL1	M_Q5VV42	Q5VV42	0.8917	0.0005	0.3002	0.48092	CDKAL1	3|6|2	11	3.67	3	0|0|0|0|0|0|0|0|0|0|0	0.99	1	0.99	1	0.99	36.67	0
M_CDS2	M	CDS2	M_O95674	O95674	0.9827	0.0009	0.3095	0.51533	CDS2	6|4|4	14	4.67	3	0|0|0|0|0|0|0|0|0|0|0	1	1	1	1	1	46.67	0
M_CECR5	M	CECR5	M_Q9BXW7	Q9BXW7	0.894	0.0009	0.4702	0.59818	CECR5	8|3|3	14	4.67	3	0|0|0|0|0|0|0|0|0|0|0	1	1	1	1	1	46.67	0
M_CENPF	M	CENPF	M_P49454	P49454	0	0	0.0189	0.01295	CENPF	0|0|3	3	1	3	0|0|0|0|0|0|0|0|0|2|3	0.27	0.82	0.27	0.82	0.27	2.2	0.45
M_CEP135	M	CEP135	M_Q66GS9	Q66GS9	0	0	0.0589	0.04041	CEP135	2|0|0	2	0.67	3	0|0|0|0|0|0|0|0|2|0|0	0.3	0.9	0.3	0.9	0.3	3.67	0.42
M_CERS1	M	CERS1	M_P27544	P27544	0.6246	0.0006	0.3437	0.42833	CERS1	4|3|0	7	2.33	3	0|0|0|0|0|0|0|0|0|0|0	0.66	1	0.66	1	0.66	23.33	0.06
M_CERS6	M	CERS6	M_Q6ZMG9	Q6ZMG9	0	0.0001	0.5256	0.36029	CERS6	2|0|0	2	0.67	3	0|0|0|0|0|0|0|0|0|0|0	0.32	0.97	0.32	0.97	0.32	6.67	0.32
M_CFAP46	M	CFAP46	M_Q8IYW2	Q8IYW2	0	0	1	0.68551	CFAP46	0|2|0	2	0.67	3	0|0|0|0|0|0|0|0|0|0|0	0.32	0.97	0.32	0.97	0.32	6.67	0.32
M_CHMP5	M	CHMP5	M_Q9NZZ3	Q9NZZ3	0.6308	0.0005	0.5127	0.54608	CHMP5	2|0|2	4	1.33	3	0|0|0|0|0|0|0|0|0|0|0	0.64	0.97	0.64	0.97	0.64	13.33	0.1
M_CHP1	M	CHP1	M_Q99653	Q99653	0	0.0016	0.2762	0.18935	CHP1	11|0|0	11	3.67	3	0|0|0|0|0|0|0|0|0|0|0	0.33	1	0.33	1	0.33	36.67	0.22
M_CIAO1	M	CIAO1	M_O76071	O76071	0.9807	0.0007	0.6052	0.71747	CIAO1	3|3|2	8	2.67	3	0|0|0|0|0|0|0|0|0|0|0	0.99	0.99	0.99	0.99	0.99	26.67	0
M_CLINT1	M	CLINT1	M_Q14677	Q14677	0	0.0001	0.0266	0.01825	CLINT1	0|0|3	3	1	3	0|2|0|0|0|4|0|0|0|0|0	0.26	0.79	0.26	0.79	0.26	1.83	0.45
M_CLPTM1	M	CLPTM1	M_O96005	O96005	0.6156	0.0003	0.5007	0.53317	CLPTM1	0|4|3	7	2.33	3	0|0|0|0|0|0|0|0|0|0|0	0.66	1	0.66	1	0.66	23.33	0.06
M_CLPX	M	CLPX	M_O76031	O76031	0	0.0001	0.067	0.04593	CLPX	0|2|0	2	0.67	3	0|0|0|0|0|0|0|0|0|2|0	0.3	0.9	0.3	0.9	0.3	3.67	0.42
M_CNBP	M	CNBP	M_P62633	P62633	0.9811	0.0058	0.0273	0.32143	CNBP	9|14|14	37	12.33	3	19|11|17|15|13|15|8|15|15|5|3	0	0	0	0	0	1	0.64
M_CNP	M	CNP	M_P09543	P09543	0.9869	0.0012	0.1012	0.37389	CNP	6|7|5	18	6	3	0|0|0|0|0|0|0|0|0|0|0	1	1	1	1	1	60	0
M_COL6A6	M	COL6A6	M_A6NMZ7	A6NMZ7	0	0	0.2808	0.19249	COL6A6	0|0|2	2	0.67	3	0|0|0|0|0|0|0|0|0|0|0	0.32	0.97	0.32	0.97	0.32	6.67	0.32
M_COPA	M	COPA	M_P53621	P53621	0.929	0.0005	0.1502	0.38956	COPA	10|10|4	24	8	3	0|0|0|0|2|0|0|0|0|0|0	0.99	1	0.99	1	0.99	44	0
M_COPB1	M	COPB1	M_P53618	P53618	1	0.0047	0.1672	0.42314	COPB1	54|52|57	163	54.33	3	0|0|2|0|3|0|0|6|0|0|0	1	1	1	1	1	54.33	0
M_COPB2	M	COPB2	M_P35606	P35606	0.9837	0.0002	0.1666	0.41771	COPB2	2|3|3	8	2.67	3	0|0|0|0|0|0|0|0|0|0|0	0.99	0.99	0.99	0.99	0.99	26.67	0
M_COPG2	M	COPG2	M_Q9UBF2	Q9UBF2	0.9345	0.0008	0.2536	0.46216	COPG2	13|6|6	25	8.33	3	0|0|0|0|0|0|0|0|0|0|0	1	1	1	1	1	83.33	0
M_COX15	M	COX15	M_Q7KZN9	Q7KZN9	0.9814	0.0013	0.1958	0.43701	COX15	8|6|5	19	6.33	3	0|0|0|0|0|0|0|0|0|0|0	1	1	1	1	1	63.33	0
M_COX5B	M	COX5B	M_P10606	P10606	0.6246	0.0015	0.0749	0.24405	COX5B	4|3|0	7	2.33	3	0|0|0|0|0|2|0|0|2|0|0	0.61	0.95	0.61	0.95	0.61	6.42	0.13
M_COX6C	M	COX6C	M_P09669	P09669	0.6302	0.0015	0.0387	0.22093	COX6C	0|2|2	4	1.33	3	0|0|0|0|0|0|0|0|0|0|0	0.64	0.97	0.64	0.97	0.64	13.33	0.1
M_CPS1	M	CPS1	M_P31327	P31327	0	0.0001	0.1049	0.07192	CPS1	3|0|0	3	1	3	0|0|0|0|0|0|0|2|0|0|0	0.32	0.96	0.32	0.96	0.32	5.5	0.4
M_CPSF1	M	CPSF1	M_Q10570	Q10570	0.6308	0.0001	0.0281	0.21392	CPSF1	2|0|2	4	1.33	3	0|3|2|2|0|0|0|0|0|3|0	0.2	0.3	0.2	0.3	0.2	1.47	0.48
M_CPT1A	M	CPT1A	M_P50416	P50416	0.6308	0.0001	0.0581	0.23448	CPT1A	2|0|2	4	1.33	3	0|2|0|2|0|0|0|0|0|0|0	0.48	0.72	0.48	0.72	0.48	3.67	0.16
M_CRIPT	M	CRIPT	M_Q9P021	Q9P021	0.5863	0.0017	0.0166	0.19226	CRIPT	4|2|0	6	2	3	0|3|8|7|4|3|5|7|4|3|0	0	0	0	0	0	0.5	0.65
M_CRKL	M	CRKL	M_P46109	P46109	0.9888	0.005	0.0261	0.323	CRKL	15|21|19	55	18.33	3	29|26|28|25|23|20|23|22|26|21|21	0	0	0	0	0	0.76	0.65
M_CSE1L	M	CSE1L	M_P55060	P55060	0.9992	0.0014	0.2433	0.47511	CSE1L	17|16|16	49	16.33	3	0|0|0|0|0|0|0|0|0|0|0	1	1	1	1	1	163.33	0
M_CSK	M	CSK	M_P41240	P41240	0	0.0001	0.0448	0.03072	CSK	0|2|0	2	0.67	3	2|0|2|0|0|0|0|0|0|0|0	0.24	0.72	0.24	0.72	0.24	1.83	0.46
M_CSPG4	M	CSPG4	M_Q6UVK1	Q6UVK1	0	0	0.2606	0.17865	CSPG4	0|3|0	3	1	3	0|0|0|0|2|0|0|0|0|0|4	0.26	0.79	0.26	0.79	0.26	1.83	0.45
M_CSTB	M	CSTB	M_P04080	P04080	0.9914	0.0057	0.0255	0.32335	CSTB	8|6|6	20	6.67	3	8|13|11|6|8|10|8|9|9|6|7	0	0	0	0	0	0.77	0.65
M_CTPS1	M	CTPS1	M_P17812	P17812	0.9942	0.0019	0.0684	0.35365	CTPS1	15|14|12	41	13.67	3	6|5|6|6|8|2|2|2|5|7|6	0.6	0.9	0.6	0.9	0.6	2.73	0.13
M_CWC25	M	CWC25	M_Q9NXE8	Q9NXE8	0.9663	0.001	0.048	0.33102	CWC25	7|4|4	15	5	3	5|5|8|4|4|5|5|5|5|0|0	0	0	0	0	0	1.2	0.58
M_CYC1	M	CYC1	M_P08574	P08574	0.6308	0.0003	0.0792	0.24891	CYC1	2|0|2	4	1.33	3	0|0|0|0|0|0|0|0|0|0|0	0.64	0.97	0.64	0.97	0.64	13.33	0.1
M_DARS2	M	DARS2	M_Q6PI48	Q6PI48	0.9549	0.0003	0.259	0.47214	DARS2	2|2|4	8	2.67	3	0|0|0|0|0|0|0|0|0|0|0	0.98	1	0.98	1	0.98	26.67	0
M_DDX20	M	DDX20	M_Q9UHI6	Q9UHI6	0	0.0001	0.2853	0.19559	DDX20	3|0|0	3	1	3	0|0|0|0|0|0|0|0|0|0|0	0.33	0.99	0.33	0.99	0.33	10	0.27
M_DDX23	M	DDX23	M_Q9BUQ8	Q9BUQ8	0	0.0001	0.3171	0.21735	DDX23	0|3|0	3	1	3	0|0|0|0|0|0|0|0|0|0|0	0.33	0.99	0.33	0.99	0.33	10	0.27
M_DDX47	M	DDX47	M_Q9H0S4	Q9H0S4	0.9192	0.0009	0.0409	0.31166	DDX47	8|4|3	15	5	3	6|8|4|4|9|4|0|3|0|0|7	0.01	0.02	0.01	0.02	0.01	1.22	0.56
M_DDX49	M	DDX49	M_Q9Y6V7	Q9Y6V7	0	0.0001	0.0163	0.0112	DDX49	2|0|0	2	0.67	3	0|0|0|0|2|0|0|0|0|0|4	0.21	0.64	0.21	0.64	0.21	1.22	0.47
M_DDX52	M	DDX52	M_Q9Y2R4	Q9Y2R4	0.6308	0.0005	0.0435	0.22445	DDX52	6|0|6	12	4	3	5|5|3|4|0|0|0|0|6|0|6	0.11	0.17	0.11	0.17	0.11	1.52	0.51
M_DIAPH3	M	DIAPH3	M_Q9NSV4	Q9NSV4	0.6153	0.0001	0.0111	0.19747	DIAPH3	2|0|3	5	1.67	3	13|5|7|4|5|3|3|4|5|7|6	0	0	0	0	0	0.3	0.65
M_DIDO1	M	DIDO1	M_Q9BTC0	Q9BTC0	0	0	0.0899	0.06162	DIDO1	0|0|2	2	0.67	3	0|2|0|0|0|0|0|0|0|0|0	0.3	0.9	0.3	0.9	0.3	3.67	0.42
M_DKC1	M	DKC1	M_O60832	O60832	0	0.0001	0.0221	0.01514	DKC1	2|0|0	2	0.67	3	0|0|0|0|0|0|0|0|0|0|0	0.32	0.97	0.32	0.97	0.32	6.67	0.32
M_DNAAF5	M	DNAAF5	M_Q86Y56	Q86Y56	0.6204	0.0006	0.2891	0.38959	DNAAF5	10|7|0	17	5.67	3	0|0|0|0|0|0|0|0|0|0|0	0.67	1	0.67	1	0.67	56.67	0.04
M_DNAH1	M	DNAH1	M_Q9P2D7	Q9P2D7	0	0	0.0485	0.03324	DNAH1	2|0|0	2	0.67	3	0|0|0|0|0|0|0|0|0|0|0	0.32	0.97	0.32	0.97	0.32	6.67	0.32
M_DNAH2	M	DNAH2	M_Q9P225	Q9P225	0	0	0.44	0.30161	DNAH2	0|0|2	2	0.67	3	0|0|0|0|0|0|0|0|0|0|0	0.32	0.97	0.32	0.97	0.32	6.67	0.32
M_DNAH6	M	DNAH6	M_Q9C0G6	Q9C0G6	0	0	0.06	0.04113	DNAH6	0|0|7	7	2.33	3	0|0|0|0|6|0|2|2|5|0|0	0.28	0.85	0.28	0.85	0.28	1.71	0.44
M_DNAH7	M	DNAH7	M_Q8WXX0	Q8WXX0	0.6308	0	0.0286	0.21423	DNAH7	3|0|3	6	2	3	2|4|2|0|4|6|0|0|4|3|2	0	0.01	0	0.01	0	0.81	0.57
M_DNAJA1	M	DNAJA1	M_P31689	P31689	0.9929	0.0055	0.0643	0.35046	DNAJA1	30|21|28	79	26.33	3	0|0|5|8|8|0|3|9|2|0|0	0.99	1	0.99	1	0.99	8.28	0
M_DNAJA2	M	DNAJA2	M_O60884	O60884	0.9926	0.0024	0.0629	0.34934	DNAJA2	13|12|10	35	11.67	3	0|0|0|0|0|0|0|3|0|0|0	1	1	1	1	1	42.78	0
M_DNAJA3	M	DNAJA3	M_Q96EY1	Q96EY1	0.9628	0.0019	0.1644	0.4098	DNAJA3	14|11|7	32	10.67	3	0|0|0|0|0|0|0|0|0|0|0	1	1	1	1	1	106.67	0
M_DNAJB11	M	DNAJB11	M_Q9UBS4	Q9UBS4	0.9192	0.0012	0.0433	0.31333	DNAJB11	8|4|3	15	5	3	0|0|0|0|0|0|0|0|0|0|0	1	1	1	1	1	50	0
M_DNAJC10	M	DNAJC10	M_Q8IXB1	Q8IXB1	0.527	0.0005	0.0097	0.16925	DNAJC10	0|4|12	16	5.33	3	28|23|24|26|17|16|13|16|26|18|18	0	0	0	0	0	0.26	0.65
M_DNAJC11	M	DNAJC11	M_Q9NVH1	Q9NVH1	0.6181	0.0004	0.0792	0.24498	DNAJC11	3|4|0	7	2.33	3	0|0|0|0|0|0|0|0|0|0|0	0.66	1	0.66	1	0.66	23.33	0.06
M_DNAJC7	M	DNAJC7	M_Q99615	Q99615	0	0.0002	0.0154	0.01056	DNAJC7	4|0|0	4	1.33	3	0|0|0|0|0|0|0|0|0|0|0	0.33	1	0.33	1	0.33	13.33	0.25
M_DNAJC8	M	DNAJC8	M_O75937	O75937	0.5498	0.0007	0.0122	0.17798	DNAJC8	2|0|5	7	2.33	3	6|6|0|13|11|6|0|3|4|5|7	0	0	0	0	0	0.42	0.65
M_DNAJC9	M	DNAJC9	M_Q8WXX5	Q8WXX5	0.6302	0.0004	0.0271	0.21297	DNAJC9	0|2|2	4	1.33	3	4|2|3|2|0|0|0|4|3|0|0	0.02	0.03	0.02	0.03	0.02	0.81	0.55
M_DNMT1	M	DNMT1	M_P26358	P26358	0.9756	0.0001	0.041	0.32908	DNMT1	2|3|2	7	2.33	3	0|0|0|0|0|7|2|0|0|0|2	0.43	0.6	0.43	0.6	0.43	2.33	0.18
M_DSG2	M	DSG2	M_Q14126	Q14126	0	0	0.023	0.0158	DSG2	2|0|0	2	0.67	3	0|2|0|0|0|0|0|0|0|0|0	0.3	0.9	0.3	0.9	0.3	3.67	0.42
M_DSP	M	DSP	M_P15924	P15924	0.5837	0.0001	0.015	0.19039	DSP	2|0|4	6	2	3	5|0|0|0|0|4|0|0|0|2|0	0.34	0.72	0.34	0.72	0.34	2	0.2
M_DUSP23	M	DUSP23	M_Q9BVJ7	Q9BVJ7	0	0.0004	1	0.68551	DUSP23	0|2|0	2	0.67	3	0|0|0|0|0|0|0|0|0|0|0	0.32	0.97	0.32	0.97	0.32	6.67	0.32
M_DYNC1H1	M	DYNC1H1	M_Q14204	Q14204	0.9938	0.0008	0.2478	0.47651	DYNC1H1	41|50|43	134	44.67	3	2|0|3|2|3|0|2|0|2|0|2	1	1	1	1	1	30.71	0
M_ECHDC1	M	ECHDC1	M_Q9NTX5	Q9NTX5	0	0.0002	1	0.68551	ECHDC1	0|2|0	2	0.67	3	0|0|0|0|0|0|0|0|0|0|0	0.32	0.97	0.32	0.97	0.32	6.67	0.32
M_EDF1	M	EDF1	M_O60869	O60869	0.6156	0.0013	0.0151	0.2003	EDF1	0|4|3	7	2.33	3	3|8|3|8|4|5|2|3|3|6|4	0	0	0	0	0	0.52	0.65
M_EEF1G	M	EEF1G	M_P26641	P26641	0.9939	0.0032	0.0872	0.36647	EEF1G	16|19|16	51	17	3	7|5|7|8|6|3|7|6|5|5|5	0.8	0.99	0.8	0.99	0.8	2.92	0.02
M_EEF2	M	EEF2	M_P13639	P13639	0.9991	0.0017	0.029	0.32815	EEF2	17|18|19	54	18	3	29|18|20|18|18|13|18|20|19|15|17	0	0	0	0	0	0.97	0.65
M_EIF3A	M	EIF3A	M_Q14152	Q14152	0	0	0.0323	0.02212	EIF3A	0|2|0	2	0.67	3	0|0|0|2|0|0|0|0|4|0|3	0.14	0.42	0.14	0.42	0.14	0.81	0.49
M_EIF3D	M	EIF3D	M_O15371	O15371	0.6153	0.0002	0.0561	0.22827	EIF3D	2|0|3	5	1.67	3	0|0|0|0|0|0|0|0|2|0|0	0.62	0.96	0.62	0.96	0.62	9.17	0.13
M_EIF4EBP1	M	EIF4EBP1	M_Q13541	Q13541	0.9867	0.0016	0.0381	0.33057	EIF4EBP1	2|2|3	7	2.33	3	3|2|3|2|2|3|3|3|2|4|0	0	0.01	0	0.01	0	0.95	0.58
M_EMD	M	EMD	M_P50402	P50402	0.9954	0.0076	0.2289	0.46404	EMD	26|23|21	70	23.33	3	0|0|0|0|0|0|0|0|0|0|0	1	1	1	1	1	233.33	0
M_ENO1	M	ENO1	M_P06733	P06733	0.9673	0.0021	0.0383	0.3247	ENO1	15|10|8	33	11	3	13|15|12|11|11|9|14|8|15|6|11	0	0	0	0	0	0.97	0.63
M_ENY2	M	ENY2	M_Q9NPA8	Q9NPA8	0	0.0009	0.1205	0.08258	ENY2	0|3|0	3	1	3	0|0|0|0|0|0|0|0|0|0|0	0.33	0.99	0.33	0.99	0.33	10	0.27
M_EPRS	M	EPRS	M_P07814	P07814	0.6306	0.0001	0.0307	0.2156	EPRS	3|3|0	6	2	3	5|0|2|2|2|0|3|0|5|0|0	0.07	0.1	0.07	0.1	0.07	1.16	0.52
M_ERGIC1	M	ERGIC1	M_Q969X5	Q969X5	0.9585	0.001	0.1213	0.37887	ERGIC1	2|4|4	10	3.33	3	0|0|0|0|0|0|0|0|0|0|0	0.99	1	0.99	1	0.99	33.33	0
M_ERLEC1	M	ERLEC1	M_Q96DZ1	Q96DZ1	0.9827	0.0004	0.1489	0.40522	ERLEC1	3|2|2	7	2.33	3	0|0|0|0|0|0|0|0|0|0|0	0.98	0.99	0.98	0.99	0.98	23.33	0
M_ESYT1	M	ESYT1	M_Q9BSJ8	Q9BSJ8	0	0	0.1897	0.13003	ESYT1	2|0|0	2	0.67	3	0|0|0|0|0|0|0|0|0|0|0	0.32	0.97	0.32	0.97	0.32	6.67	0.32
M_EXOC4	M	EXOC4	M_Q96A65	Q96A65	0	0.0001	0.1016	0.06965	EXOC4	3|0|0	3	1	3	0|0|0|0|0|0|0|0|0|0|0	0.33	0.99	0.33	0.99	0.33	10	0.27
M_FADS2	M	FADS2	M_O95864	O95864	0.9721	0.0007	0.5253	0.66003	FADS2	5|3|3	11	3.67	3	0|0|0|0|0|0|0|0|0|0|0	1	1	1	1	1	36.67	0
M_FAF2	M	FAF2	M_Q96CS3	Q96CS3	0.9956	0.0021	0.1022	0.37722	FAF2	13|10|11	34	11.33	3	0|0|0|0|0|0|0|0|0|0|0	1	1	1	1	1	113.33	0
M_FAM57A	M	FAM57A	M_Q8TBR7	Q8TBR7	0.9827	0.0008	0.4846	0.63535	FAM57A	3|2|2	7	2.33	3	0|0|0|0|0|0|0|0|0|0|0	0.98	0.99	0.98	0.99	0.98	23.33	0
M_FAM8A1	M	FAM8A1	M_Q9UBU6	Q9UBU6	0.9837	0.0005	0.5961	0.71213	FAM8A1	2|3|3	8	2.67	3	0|0|0|0|0|0|0|0|0|0|0	0.99	0.99	0.99	0.99	0.99	26.67	0
M_FANCD2	M	FANCD2	M_Q9BXW9	Q9BXW9	0.9753	0.0007	0.4614	0.61719	FANCD2	10|10|17	37	12.33	3	0|0|0|0|0|0|0|0|0|0|0	1	1	1	1	1	123.33	0
M_FANCI	M	FANCI	M_Q9NVI1	Q9NVI1	0.9996	0.0024	0.3795	0.56856	FANCI	38|35|41	114	38	3	0|0|0|0|0|0|0|0|0|0|0	1	1	1	1	1	380	0
M_FAR1	M	FAR1	M_Q8WVX9	Q8WVX9	0.9982	0.0026	0.4458	0.6136	FAR1	15|16|18	49	16.33	3	0|0|0|0|0|0|0|0|0|0|0	1	1	1	1	1	163.33	0
M_FARSB	M	FARSB	M_Q9NSD9	Q9NSD9	0.6302	0.0004	0.0346	0.21813	FARSB	0|4|4	8	2.67	3	4|0|0|0|2|0|0|0|3|6|3	0.22	0.33	0.22	0.33	0.22	1.63	0.47
M_FASTKD1	M	FASTKD1	M_Q53R41	Q53R41	0.9553	0.0009	0.4413	0.59728	FASTKD1	10|5|12	27	9	3	0|0|0|0|0|0|0|0|0|0|0	1	1	1	1	1	90	0
M_FASTKD5	M	FASTKD5	M_Q7L8L6	Q7L8L6	0.9867	0.0009	0.4993	0.64672	FASTKD5	10|7|7	24	8	3	0|0|0|0|0|0|0|0|0|0|0	1	1	1	1	1	80	0
M_FKBP3	M	FKBP3	M_Q00688	Q00688	0.9671	0.0017	0.0164	0.30966	FKBP3	3|5|6	14	4.67	3	8|13|6|16|11|7|2|4|2|14|9	0	0	0	0	0	0.56	0.65
M_FLG	M	FLG	M_P20930	P20930	0	0	0.0433	0.02968	FLG	0|0|2	2	0.67	3	0|0|2|0|0|0|0|0|2|0|2	0.19	0.56	0.19	0.56	0.19	1.22	0.48
M_FLNC	M	FLNC	M_Q14315	Q14315	0.6097	0	0.0307	0.20918	FLNC	3|0|2	5	1.67	3	0|3|0|2|2|4|2|3|6|0|2	0.01	0.02	0.01	0.02	0.01	0.76	0.57
M_FLVCR1	M	FLVCR1	M_Q9Y5Y0	Q9Y5Y0	0.9667	0.0005	0.5794	0.69542	FLVCR1	4|2|4	10	3.33	3	0|0|0|0|0|0|0|0|0|0|0	0.99	1	0.99	1	0.99	33.33	0
M_FRA10AC1	M	FRA10AC1	M_Q70Z53	Q70Z53	0.6047	0.0004	0.0195	0.19994	FRA10AC1	0|3|2	5	1.67	3	3|5|0|4|5|3|2|3|3|0|3	0	0	0	0	0	0.59	0.59
M_FRG1	M	FRG1	M_Q14331	Q14331	0	0.0017	0.0126	0.00865	FRG1	0|0|16	16	5.33	3	20|17|18|19|22|0|16|23|16|0|21	0	0	0	0	0	0.34	0.64
M_FTSJ2	M	FTSJ2	M_Q9UI43	Q9UI43	0.6204	0.0019	0.0497	0.22549	FTSJ2	10|7|0	17	5.67	3	9|4|11|7|6|0|0|8|7|10|0	0	0	0	0	0	1.01	0.59
M_FUBP3	M	FUBP3	M_Q96I24	Q96I24	0.9954	0.0081	0.039	0.33387	FUBP3	53|61|53	167	55.67	3	51|38|30|22|27|49|42|32|49|46|42	0	0	0	0	0	1.43	0.65
M_FUCA2	M	FUCA2	M_Q9BTY2	Q9BTY2	0.6302	0.0002	0.0783	0.24812	FUCA2	0|2|2	4	1.33	3	0|0|0|0|0|0|0|0|0|0|0	0.64	0.97	0.64	0.97	0.64	13.33	0.1
M_FYCO1	M	FYCO1	M_Q9BQS8	Q9BQS8	0	0	0.0355	0.02431	FYCO1	2|0|0	2	0.67	3	0|0|0|2|0|0|0|0|0|0|0	0.3	0.9	0.3	0.9	0.3	3.67	0.42
M_GALK1	M	GALK1	M_P51570	P51570	0	0.0004	1	0.68551	GALK1	0|0|6	6	2	3	0|0|0|0|0|0|0|0|0|0|0	0.33	1	0.33	1	0.33	20	0.23
M_GALNT1	M	GALNT1	M_Q10472	Q10472	0	0.0001	0.1204	0.08255	GALNT1	2|0|0	2	0.67	3	0|0|0|0|0|0|0|0|0|0|0	0.32	0.97	0.32	0.97	0.32	6.67	0.32
M_GANAB	M	GANAB	M_Q14697	Q14697	0.9985	0.0016	0.1093	0.38303	GANAB	17|18|20	55	18.33	3	0|0|0|0|0|0|0|0|0|0|0	1	1	1	1	1	183.33	0
M_GAPDH	M	GAPDH	M_P04406	P04406	0	0.001	0.0526	0.03609	GAPDH	0|12|0	12	4	3	15|0|9|0|0|0|0|10|11|0|0	0.14	0.41	0.14	0.41	0.14	0.98	0.49
M_GAR1	M	GAR1	M_Q9NY12	Q9NY12	0.6306	0.0005	0.0624	0.23734	GAR1	2|2|0	4	1.33	3	0|0|0|0|0|0|0|0|0|0|0	0.64	0.97	0.64	0.97	0.64	13.33	0.1
M_GART	M	GART	M_P22102	P22102	0.9947	0.0006	0.0547	0.34439	GART	6|7|8	21	7	3	13|7|10|0|0|0|0|7|10|3|0	0	0.01	0	0.01	0	1.54	0.57
M_GCAT	M	GCAT	M_O75600	O75600	0.9858	0.001	0.2719	0.49056	GCAT	6|5|4	15	5	3	0|0|0|0|0|0|0|0|0|0|3	0.97	0.99	0.97	0.99	0.97	18.33	0
M_GCDH	M	GCDH	M_Q92947	Q92947	0.6264	0.0011	0.282	0.38659	GCDH	0|9|8	17	5.67	3	0|0|0|0|0|0|0|0|0|0|0	0.67	1	0.67	1	0.67	56.67	0.04
M_GCLM	M	GCLM	M_P48507	P48507	0.6308	0.0004	0.0264	0.21271	GCLM	2|0|2	4	1.33	3	3|0|2|0|2|0|0|0|4|4|3	0.02	0.03	0.02	0.03	0.02	0.81	0.55
M_GCN1	M	GCN1	M_Q92616	Q92616	0.9853	0.0006	0.1134	0.38171	GCN1	15|22|22	59	19.67	3	2|0|4|0|0|0|0|2|2|0|0	1	1	1	1	1	21.63	0
M_GFPT1	M	GFPT1	M_Q06210	Q06210	0	0.0002	1	0.68551	GFPT1	4|0|0	4	1.33	3	0|0|0|0|0|0|0|0|0|0|0	0.33	1	0.33	1	0.33	13.33	0.25
M_GGCX	M	GGCX	M_P38435	P38435	0.9413	0.0005	1	0.97592	GGCX	7|4|3	14	4.67	3	0|0|0|0|0|0|0|0|0|0|0	1	1	1	1	1	46.67	0
M_GLRX5	M	GLRX5	M_Q86SX6	Q86SX6	0.9667	0.0018	0.0741	0.34905	GLRX5	4|2|4	10	3.33	3	2|0|4|2|2|2|0|0|2|2|4	0.13	0.19	0.13	0.19	0.13	1.83	0.5
M_GLUD1	M	GLUD1	M_P00367	P00367	0.9974	0.0009	0.3244	0.53008	GLUD1	7|6|6	19	6.33	3	0|0|0|0|0|0|0|0|0|0|0	1	1	1	1	1	63.33	0
M_GMDS	M	GMDS	M_O60547	O60547	0	0.0001	0.0284	0.01946	GMDS	0|0|2	2	0.67	3	2|0|0|0|0|0|0|0|8|2|3	0.04	0.13	0.04	0.13	0.04	0.49	0.53
M_GMPS	M	GMPS	M_P49915	P49915	0.9827	0.0003	0.0232	0.31906	GMPS	3|2|2	7	2.33	3	2|4|3|2|2|4|3|5|3|3|7	0	0	0	0	0	0.68	0.65
M_GNB1L	M	GNB1L	M_Q9BYB4	Q9BYB4	0.9899	0.0026	0.0313	0.32687	GNB1L	9|12|10	31	10.33	3	10|14|10|12|11|12|11|10|12|6|7	0	0	0	0	0	0.99	0.63
M_GNL3	M	GNL3	M_Q9BVP2	Q9BVP2	0.9893	0.0004	0.0366	0.33029	GNL3	3|2|3	8	2.67	3	0|4|2|2|3|0|0|0|0|0|2	0.29	0.37	0.29	0.37	0.29	2.26	0.44
M_GNL3L	M	GNL3L	M_Q9NVN8	Q9NVN8	0.9756	0.0003	0.023	0.31675	GNL3L	2|3|2	7	2.33	3	0|4|3|4|7|4|0|0|3|3|4	0	0	0	0	0	0.8	0.59
M_GOLGA3	M	GOLGA3	M_Q08378	Q08378	0	0	0.0062	0.00426	GOLGA3	0|2|0	2	0.67	3	0|0|0|0|0|0|0|0|0|0|0	0.32	0.97	0.32	0.97	0.32	6.67	0.32
M_GOLGB1	M	GOLGB1	M_Q14789	Q14789	0	0	0.0044	0.00303	GOLGB1	2|0|0	2	0.67	3	0|4|0|0|0|0|0|2|3|0|2	0.09	0.26	0.09	0.26	0.09	0.67	0.51
M_GPN3	M	GPN3	M_Q9UHW5	Q9UHW5	0	0.0004	1	0.68551	GPN3	4|0|0	4	1.33	3	0|0|0|0|0|0|0|0|0|0|0	0.33	1	0.33	1	0.33	13.33	0.25
M_GTF2F2	M	GTF2F2	M_P13984	P13984	0	0.0002	0.0298	0.02041	GTF2F2	0|2|0	2	0.67	3	0|0|0|0|0|0|0|0|0|0|0	0.32	0.97	0.32	0.97	0.32	6.67	0.32
M_GTPBP4	M	GTPBP4	M_Q9BZE4	Q9BZE4	0.9893	0.0003	0.0156	0.31591	GTPBP4	3|2|3	8	2.67	3	0|8|11|9|10|8|5|7|8|0|4	0	0	0	0	0	0.42	0.65
M_H1F0	M	H1F0	M_P07305	P07305	0	0.0004	0.0344	0.0236	H1F0	3|0|0	3	1	3	0|3|5|3|0|0|0|0|2|0|0	0.14	0.41	0.14	0.41	0.14	0.85	0.5
M_H1FX	M	H1FX	M_Q92522	Q92522	0.9807	0.001	0.0278	0.32162	H1FX	3|3|2	8	2.67	3	2|3|5|4|6|2|0|3|4|3|2	0	0	0	0	0	0.86	0.65
M_HACD2	M	HACD2	M_Q6Y1H2	Q6Y1H2	0.6302	0.0007	0.426	0.48643	HACD2	0|3|3	6	2	3	0|0|0|0|0|0|0|0|0|0|0	0.66	0.99	0.66	0.99	0.66	20	0.07
M_HADHA	M	HADHA	M_P40939	P40939	0.9856	0.002	0.1766	0.42515	HADHA	21|13|20	54	18	3	0|0|0|0|0|0|0|0|0|0|0	1	1	1	1	1	180	0
M_HAT1	M	HAT1	M_O14929	O14929	0.6308	0.0003	0.4115	0.47675	HAT1	2|0|2	4	1.33	3	0|0|0|0|0|0|0|0|0|0|0	0.64	0.97	0.64	0.97	0.64	13.33	0.1
M_HAX1	M	HAX1	M_O00165	O00165	0.9984	0.0087	0.7008	0.78848	HAX1	32|27|29	88	29.33	3	0|0|0|0|0|0|0|0|0|0|0	1	1	1	1	1	293.33	0
M_HCCS	M	HCCS	M_P53701	P53701	0	0.0002	0.1817	0.12458	HCCS	0|2|0	2	0.67	3	0|0|0|0|0|0|0|0|0|0|0	0.32	0.97	0.32	0.97	0.32	6.67	0.32
M_HDGF	M	HDGF	M_P51858	P51858	0.6306	0.0005	0.0219	0.2096	HDGF	2|2|0	4	1.33	3	4|0|3|3|2|3|0|0|2|0|6	0	0	0	0	0	0.64	0.65
M_HEATR3	M	HEATR3	M_Q7Z4Q2	Q7Z4Q2	0.9273	0.0004	0.2863	0.48239	HEATR3	2|5|3	10	3.33	3	0|0|0|0|0|0|0|0|0|0|0	0.99	1	0.99	1	0.99	33.33	0
M_HELZ2	M	HELZ2	M_Q9BYK8	Q9BYK8	0	0	0.116	0.07951	HELZ2	3|0|0	3	1	3	0|0|0|0|2|0|0|0|0|0|0	0.32	0.96	0.32	0.96	0.32	5.5	0.4
M_HIST1H1C	M	HIST1H1C	M_P16403	P16403	0.9908	0.0061	0.0327	0.32812	HIST1H1C	15|18|14	47	15.67	3	20|25|25|20|12|14|15|9|22|11|13	0	0	0	0	0	0.93	0.64
M_HIST1H1D	M	HIST1H1D	M_P16402	P16402	0	0.0012	0.028	0.01917	HIST1H1D	0|9|0	9	3	3	0|17|18|0|0|0|0|0|16|9|0	0	0	0	0	0	0.55	0.59
M_HIST1H1E	M	HIST1H1E	M_P10412	P10412	0	0.0015	0.0199	0.01362	HIST1H1E	0|0|12	12	4	3	15|20|27|0|0|0|0|0|18|10|7	0	0	0	0	0	0.45	0.62
M_HIST1H4A	M	HIST1H4A	M_P62805	P62805	0.4452	0.0028	0.0119	0.14553	HIST1H4A	2|8|0	10	3.33	3	6|29|25|13|2|5|10|0|17|3|5	0	0	0	0	0	0.32	0.65
M_HKDC1	M	HKDC1	M_Q2TB90	Q2TB90	0.5302	0.0002	0.0477	0.19626	HKDC1	0|5|2	7	2.33	3	3|0|0|0|4|3|0|0|2|2|2	0.24	0.68	0.24	0.68	0.24	1.6	0.46
M_HM13	M	HM13	M_Q8TCT9	Q8TCT9	0	0.0005	0.2534	0.17371	HM13	0|7|0	7	2.33	3	0|0|0|0|0|0|0|0|0|0|0	0.33	1	0.33	1	0.33	23.33	0.23
M_HMGA1	M	HMGA1	M_P17096	P17096	0.9964	0.0041	0.0399	0.33483	HMGA1	6|5|5	16	5.33	3	5|8|6|7|5|5|5|6|5|4|4	0	0	0	0	0	0.98	0.61
M_HMGB2	M	HMGB2	M_P26583	P26583	0.9211	0.0068	0.0246	0.30109	HMGB2	8|23|20	51	17	3	19|25|21|32|26|23|0|21|22|16|18	0	0	0	0	0	0.84	0.65
M_HMGN2	M	HMGN2	M_P05204	P05204	0.9876	0.0234	0.033	0.32744	HMGN2	20|25|31	76	25.33	3	19|17|21|21|25|15|11|27|25|15|30	0	0	0	0	0	1.23	0.64
M_HMGN4	M	HMGN4	M_O00479	O00479	0.6257	0.0047	0.0325	0.21533	HMGN4	0|8|7	15	5	3	4|0|4|0|0|7|5|6|6|7|6	0.01	0.02	0.01	0.02	0.01	1.22	0.56
M_HNRNPA2B1	M	HNRNPA2B1	M_P22626	P22626	0	0.0006	0.0077	0.00531	HNRNPA2B1	0|7|0	7	2.33	3	14|35|34|30|0|4|9|2|26|3|3	0	0	0	0	0	0.16	0.65
M_HNRNPF	M	HNRNPF	M_P52597	P52597	0.9948	0.0041	0.05	0.34123	HNRNPF	22|21|18	61	20.33	3	10|14|7|18|6|5|6|5|9|5|8	0.05	0.1	0.05	0.1	0.05	2.41	0.53
M_HNRNPH2	M	HNRNPH2	M_P55795	P55795	0	0.0008	0.1748	0.11983	HNRNPH2	13|0|0	13	4.33	3	0|0|10|0|0|0|0|0|0|0|0	0.33	0.98	0.33	0.98	0.33	4.77	0.31
M_HNRNPU	M	HNRNPU	M_Q00839	Q00839	0	0.0002	0.0057	0.00392	HNRNPU	0|5|0	5	1.67	3	7|33|36|20|5|6|6|0|23|0|3	0	0	0	0	0	0.13	0.65
M_HPRT1	M	HPRT1	M_P00492	P00492	0.9572	0.0012	0.0292	0.31539	HPRT1	3|4|2	9	3	3	5|3|3|2|0|0|0|4|5|4|3	0.01	0.01	0.01	0.01	0.01	1.14	0.57
M_HS2ST1	M	HS2ST1	M_Q7LGA3	Q7LGA3	0	0.0003	0.0923	0.06331	HS2ST1	0|4|0	4	1.33	3	0|0|0|0|0|0|0|0|0|0|0	0.33	1	0.33	1	0.33	13.33	0.25
M_HSD17B12	M	HSD17B12	M_Q53GQ0	Q53GQ0	0.9951	0.0058	0.1896	0.43701	HSD17B12	25|19|21	65	21.67	3	0|0|0|0|0|0|0|0|0|0|0	1	1	1	1	1	216.67	0
M_HSP90AA1	M	HSP90AA1	M_P07900	P07900	0.9947	0.0032	0.4555	0.61913	HSP90AA1	29|30|25	84	28	3	0|0|0|0|0|0|0|0|0|0|0	1	1	1	1	1	280	0
M_HSP90AB1	M	HSP90AB1	M_P08238	P08238	0.9991	0.0047	0.2084	0.45113	HSP90AB1	41|41|40	122	40.67	3	0|4|0|5|0|0|0|0|6|0|0	1	1	1	1	1	29.82	0
M_HSPA5	M	HSPA5	M_P11021	P11021	0.9999	0.0036	0.0205	0.32257	HSPA5	29|27|29	85	28.33	3	22|21|16|17|22|15|17|21|16|21|20	0	0	0	0	0	1.5	0.64
M_HSPA6	M	HSPA6	M_P17066	P17066	0	0.0007	0.0132	0.00908	HSPA6	17|0|0	17	5.67	3	0|13|0|0|21|0|0|18|0|0|0	0.24	0.73	0.24	0.73	0.24	1.2	0.46
M_HSPA9	M	HSPA9	M_P38646	P38646	0.9964	0.003	0.0183	0.31995	HSPA9	22|26|25	73	24.33	3	33|19|31|25|34|19|23|17|18|27|27	0	0	0	0	0	0.98	0.65
M_HSPB1	M	HSPB1	M_P04792	P04792	0.9966	0.0032	1	0.99302	HSPB1	9|7|8	24	8	3	0|0|0|0|0|0|0|0|0|0|0	1	1	1	1	1	80	0
M_HSPD1	M	HSPD1	M_P10809	P10809	0.9947	0.0051	0.0595	0.34776	HSPD1	36|29|41	106	35.33	3	21|12|9|4|7|8|8|10|19|13|14	0.62	0.99	0.62	0.99	0.62	3.11	0.12
M_HUWE1	M	HUWE1	M_Q7Z6Z7	Q7Z6Z7	0	0	0.0797	0.05463	HUWE1	0|5|0	5	1.67	3	0|0|3|4|5|4|0|0|0|0|0	0.22	0.65	0.22	0.65	0.22	1.15	0.47
M_IARS2	M	IARS2	M_Q9NSE4	Q9NSE4	0	0.0001	0.2617	0.17939	IARS2	2|0|0	2	0.67	3	0|0|0|0|0|0|0|0|0|0|0	0.32	0.97	0.32	0.97	0.32	6.67	0.32
M_IBA57	M	IBA57	M_Q5T440	Q5T440	0.9948	0.001	0.0208	0.32117	IBA57	5|4|4	13	4.33	3	11|11|5|6|5|3|5|6|6|8|6	0	0	0	0	0	0.66	0.65
M_IDE	M	IDE	M_P14735	P14735	0.6302	0.0001	0.0268	0.21281	IDE	0|2|2	4	1.33	3	0|3|2|2|0|0|0|2|0|0|0	0.24	0.36	0.24	0.36	0.24	1.63	0.46
M_IGF2BP1	M	IGF2BP1	M_Q9NZI8	Q9NZI8	0	0.0001	0.0069	0.00476	IGF2BP1	0|2|0	2	0.67	3	0|9|5|3|0|0|0|0|3|0|0	0.01	0.03	0.01	0.03	0.01	0.37	0.56
M_IKBIP	M	IKBIP	M_Q70UQ0	Q70UQ0	0	0.0002	0.277	0.18986	IKBIP	0|0|2	2	0.67	3	0|0|0|0|0|0|0|0|0|0|0	0.32	0.97	0.32	0.97	0.32	6.67	0.32
M_INTS4	M	INTS4	M_Q96HW7	Q96HW7	0.9736	0.0005	0.5132	0.6522	INTS4	7|6|4	17	5.67	3	0|0|0|0|0|0|0|0|0|0|0	1	1	1	1	1	56.67	0
M_INTS7	M	INTS7	M_Q9NVH2	Q9NVH2	0.5987	0.0002	1	0.87022	INTS7	5|0|3	8	2.67	3	0|0|0|0|0|0|0|0|0|0|0	0.66	1	0.66	1	0.66	26.67	0.06
M_IPO13	M	IPO13	M_O94829	O94829	0.6246	0.0002	0.7402	0.70013	IPO13	4|3|0	7	2.33	3	0|0|0|0|0|0|0|0|0|0|0	0.66	1	0.66	1	0.66	23.33	0.06
M_IPO7	M	IPO7	M_O95373	O95373	0.9962	0.0009	0.3484	0.5462	IPO7	12|11|10	33	11	3	0|0|0|0|0|0|0|0|0|0|0	1	1	1	1	1	110	0
M_IPO9	M	IPO9	M_Q96P70	Q96P70	0.9829	0.0009	0.3656	0.55387	IPO9	14|12|9	35	11.67	3	0|0|0|0|0|0|0|0|0|0|0	1	1	1	1	1	116.67	0
M_IRF2BP2	M	IRF2BP2	M_Q7Z5L9	Q7Z5L9	0.9995	0.0016	0.0279	0.3275	IRF2BP2	11|11|11	33	11	3	16|11|11|8|8|11|17|11|16|9|13	0	0	0	0	0	0.92	0.65
M_IRS4	M	IRS4	M_O14654	O14654	0.9859	0.0008	0.0745	0.35527	IRS4	15|12|10	37	12.33	3	0|0|4|3|3|0|0|2|0|2|2	1	1	1	1	1	8.48	0
M_ISCU	M	ISCU	M_Q9H1K1	Q9H1K1	0	0.0005	0.0241	0.01654	ISCU	3|0|0	3	1	3	0|3|0|0|0|4|0|4|0|0|0	0.18	0.55	0.18	0.55	0.18	1	0.48
M_ITPA	M	ITPA	M_Q9BY32	Q9BY32	0	0.0003	1	0.68551	ITPA	2|0|0	2	0.67	3	0|0|0|0|0|0|0|0|0|0|0	0.32	0.97	0.32	0.97	0.32	6.67	0.32
M_ITPR1	M	ITPR1	M_Q14643	Q14643	0	0	0.0636	0.04358	ITPR1	3|0|0	3	1	3	0|3|0|0|0|0|0|0|0|0|0	0.31	0.92	0.31	0.92	0.31	3.67	0.42
M_ITPR2	M	ITPR2	M_Q14571	Q14571	0	0	0.0416	0.02852	ITPR2	0|0|3	3	1	3	4|4|0|3|4|0|0|0|0|0|4	0.03	0.1	0.03	0.1	0.03	0.58	0.54
M_KARS	M	KARS	M_Q15046	Q15046	0	0.0001	0.0292	0.02004	KARS	2|0|0	2	0.67	3	0|0|0|0|0|0|0|3|0|0|0	0.28	0.83	0.28	0.83	0.28	2.44	0.45
M_KHDRBS1	M	KHDRBS1	M_Q07666	Q07666	0.6153	0.0003	0.0339	0.2131	KHDRBS1	2|0|3	5	1.67	3	0|2|0|4|0|0|0|2|0|0|0	0.39	0.69	0.39	0.69	0.39	2.29	0.19
M_KIF20B	M	KIF20B	M_Q96Q89	Q96Q89	0	0	0.0504	0.03458	KIF20B	0|0|2	2	0.67	3	2|0|0|0|0|2|0|0|0|0|0	0.24	0.72	0.24	0.72	0.24	1.83	0.46
M_KIFC1	M	KIFC1	M_Q9BW19	Q9BW19	0.6047	0.0002	0.05	0.22083	KIFC1	0|3|2	5	1.67	3	3|2|0|0|0|0|0|0|2|3|0	0.29	0.56	0.29	0.56	0.29	1.83	0.44
M_KLF3	M	KLF3	M_P57682	P57682	0	0.0016	0.0788	0.054	KLF3	0|0|21	21	7	3	0|2|0|0|0|0|0|0|0|0|20	0.32	0.97	0.32	0.97	0.32	3.5	0.32
M_KNTC1	M	KNTC1	M_P50748	P50748	0.6302	0.0001	0.0623	0.23715	KNTC1	0|3|3	6	2	3	2|0|0|0|2|0|3|2|2|0|0	0.33	0.49	0.33	0.49	0.33	2	0.31
M_KPNA2	M	KPNA2	M_P52292	P52292	0	0.0004	0.2196	0.15052	KPNA2	0|7|0	7	2.33	3	0|0|0|0|0|0|0|0|0|0|0	0.33	1	0.33	1	0.33	23.33	0.23
M_KRT1	M	KRT1	M_P04264	P04264	0	0.0004	0.0175	0.01202	KRT1	0|0|10	10	3.33	3	0|0|0|7|14|0|0|0|0|0|0	0.29	0.88	0.29	0.88	0.29	1.75	0.44
M_KRT2	M	KRT2	M_P35908	P35908	0	0.0002	0.0143	0.0098	KRT2	0|0|5	5	1.67	3	0|0|0|0|7|0|0|0|9|0|0	0.24	0.71	0.24	0.71	0.24	1.15	0.47
M_KRT9	M	KRT9	M_P35527	P35527	0	0.0006	0.046	0.03156	KRT9	0|0|14	14	4.67	3	0|0|0|0|10|0|0|2|0|0|0	0.33	0.98	0.33	0.98	0.33	4.28	0.31
M_LANCL2	M	LANCL2	M_Q9NS86	Q9NS86	0	0.0002	0.0122	0.00837	LANCL2	0|0|3	3	1	3	3|3|5|5|5|3|3|5|6|0|2	0	0	0	0	0	0.28	0.65
M_LARS	M	LARS	M_Q9P2J5	Q9P2J5	0	0	0.1482	0.10161	LARS	0|2|0	2	0.67	3	0|0|0|0|0|0|0|0|0|0|0	0.32	0.97	0.32	0.97	0.32	6.67	0.32
M_LBR	M	LBR	M_Q14739	Q14739	0.5863	0.0003	0.0902	0.2427	LBR	4|2|0	6	2	3	0|0|0|0|0|0|0|0|0|0|0	0.66	1	0.66	1	0.66	20	0.08
M_LDHA	M	LDHA	M_P00338	P00338	0	0.0004	0.0433	0.02969	LDHA	5|0|0	5	1.67	3	0|0|0|0|0|0|0|3|0|2|0	0.32	0.95	0.32	0.95	0.32	3.67	0.41
M_LMBRD2	M	LMBRD2	M_Q68DH5	Q68DH5	0	0.0001	0.5201	0.35653	LMBRD2	2|0|0	2	0.67	3	0|0|0|0|0|0|0|0|0|0|0	0.32	0.97	0.32	0.97	0.32	6.67	0.32
M_LMF2	M	LMF2	M_Q9BU23	Q9BU23	0	0.0002	0.1583	0.10852	LMF2	4|0|0	4	1.33	3	0|0|0|0|0|0|0|0|0|0|0	0.33	1	0.33	1	0.33	13.33	0.25
M_LMNB1	M	LMNB1	M_P20700	P20700	0.9922	0.0027	0.0918	0.3691	LMNB1	16|21|20	57	19	3	8|0|16|14|0|0|0|0|0|0|0	0.92	0.94	0.92	0.94	0.92	5.5	0.01
M_LPCAT1	M	LPCAT1	M_Q8NF37	Q8NF37	0.5972	0.0009	0.3124	0.39841	LPCAT1	11|6|0	17	5.67	3	0|0|0|0|0|0|0|0|0|0|0	0.67	1	0.67	1	0.67	56.67	0.04
M_LPGAT1	M	LPGAT1	M_Q92604	Q92604	0.9477	0.0006	0.5259	0.65292	LPGAT1	4|2|2	8	2.67	3	0|0|0|0|0|0|0|0|0|0|0	0.98	1	0.98	1	0.98	26.67	0
M_LRPAP1	M	LRPAP1	M_P30533	P30533	0.6302	0.0005	0.0119	0.20258	LRPAP1	0|3|3	6	2	3	4|10|2|8|5|6|2|3|5|7|6	0	0	0	0	0	0.38	0.65
M_LRPPRC	M	LRPPRC	M_P42704	P42704	0.9974	0.0005	0.162	0.41876	LRPPRC	10|8|9	27	9	3	4|5|0|0|3|0|0|0|3|0|0	0.93	0.96	0.93	0.96	0.93	6.6	0.01
M_LRRC40	M	LRRC40	M_Q9H9A6	Q9H9A6	0.9867	0.0003	0.0185	0.31711	LRRC40	2|2|3	7	2.33	3	11|5|8|4|6|2|3|5|6|9|8	0	0	0	0	0	0.38	0.65
M_LRRC47	M	LRRC47	M_Q8N1G4	Q8N1G4	0.9882	0.0011	0.0222	0.3201	LRRC47	6|8|9	23	7.67	3	11|12|6|21|15|13|2|9|12|14|9	0	0	0	0	0	0.68	0.65
M_LRRC59	M	LRRC59	M_Q96AG4	Q96AG4	0.976	0.0017	0.0324	0.32331	LRRC59	6|8|5	19	6.33	3	5|5|5|5|7|5|2|4|4|8|5	0	0	0	0	0	1.27	0.59
M_LTN1	M	LTN1	M_O94822	O94822	0.977	0.0005	0.3293	0.52719	LTN1	8|9|14	31	10.33	3	0|0|0|0|0|0|0|0|0|0|0	1	1	1	1	1	103.33	0
M_LYAR	M	LYAR	M_Q9NX58	Q9NX58	0.9864	0.0007	0.0181	0.31672	LYAR	3|4|3	10	3.33	3	5|10|5|7|9|6|3|7|11|3|8	0	0	0	0	0	0.5	0.65
M_LYPLAL1	M	LYPLAL1	M_Q5VWZ2	Q5VWZ2	0	0.0003	0.0634	0.04343	LYPLAL1	0|0|3	3	1	3	0|0|0|0|0|0|0|0|0|0|0	0.33	0.99	0.33	0.99	0.33	10	0.27
M_MAD2L1	M	MAD2L1	M_Q13257	Q13257	0	0.0008	0.0623	0.04269	MAD2L1	0|0|6	6	2	3	0|0|0|0|0|0|0|0|0|0|0	0.33	1	0.33	1	0.33	20	0.23
M_MAGED1	M	MAGED1	M_Q9Y5V3	Q9Y5V3	0	0.0001	0.2692	0.18454	MAGED1	3|0|0	3	1	3	0|0|0|0|0|0|0|0|2|0|0	0.32	0.96	0.32	0.96	0.32	5.5	0.4
M_MAP2K1	M	MAP2K1	M_Q02750	Q02750	0	0.0001	1	0.68551	MAP2K1	0|2|0	2	0.67	3	0|0|0|0|0|0|0|0|0|0|0	0.32	0.97	0.32	0.97	0.32	6.67	0.32
M_MARS	M	MARS	M_P56192	P56192	0.9676	0.0014	0.5363	0.66617	MARS	19|15|10	44	14.67	3	0|0|0|0|0|0|0|0|0|0|0	1	1	1	1	1	146.67	0
M_MAT2A	M	MAT2A	M_P31153	P31153	0.6306	0.0004	0.0455	0.22578	MAT2A	3|3|0	6	2	3	0|0|2|3|3|0|0|2|2|0|0	0.28	0.42	0.28	0.42	0.28	1.83	0.44
M_MBOAT7	M	MBOAT7	M_Q96N66	Q96N66	0	0.0001	0.2157	0.14789	MBOAT7	2|0|0	2	0.67	3	0|0|0|0|0|0|0|0|0|0|0	0.32	0.97	0.32	0.97	0.32	6.67	0.32
M_MCCC2	M	MCCC2	M_Q9HCC0	Q9HCC0	0.9968	0.0028	0.0334	0.33048	MCCC2	20|16|21	57	19	3	44|21|14|0|0|19|17|0|33|30|24	0	0	0	0	0	1.03	0.64
M_MCM3	M	MCM3	M_P25205	P25205	0.629	0.0008	0.0797	0.2487	MCM3	12|10|0	22	7.33	3	12|8|0|0|9|0|0|0|0|9|0	0.37	0.69	0.37	0.69	0.37	2.12	0.2
M_MCM7	M	MCM7	M_P33993	P33993	0.5987	0.0003	0.0945	0.24953	MCM7	5|0|3	8	2.67	3	2|0|0|0|0|0|0|2|3|0|0	0.55	0.92	0.55	0.92	0.55	4.19	0.15
M_MCMBP	M	MCMBP	M_Q9BTE3	Q9BTE3	0.9995	0.0003	0.0392	0.33525	MCMBP	2|2|2	6	2	3	3|3|3|0|0|3|0|2|6|2|3	0	0	0	0	0	0.88	0.65
M_MDN1	M	MDN1	M_Q9NU22	Q9NU22	0	0	0.0267	0.01832	MDN1	0|0|3	3	1	3	0|0|0|0|0|0|0|0|0|0|0	0.33	0.99	0.33	0.99	0.33	10	0.27
M_METTL13	M	METTL13	M_Q8N6R0	Q8N6R0	0	0.0001	1	0.68551	METTL13	0|2|0	2	0.67	3	0|0|0|0|0|0|0|0|0|0|0	0.32	0.97	0.32	0.97	0.32	6.67	0.32
M_MFAP1	M	MFAP1	M_P55081	P55081	0.6192	0.0003	0.0138	0.20048	MFAP1	0|2|3	5	1.67	3	8|3|6|6|6|9|6|4|9|3|4	0	0	0	0	0	0.29	0.65
M_MIF	M	MIF	M_P14174	P14174	0.6306	0.001	0.0158	0.20541	MIF	2|2|0	4	1.33	3	3|3|2|2|4|3|5|0|4|3|4	0	0	0	0	0	0.44	0.65
M_MINA	M	MINA	M_Q8IUF8	Q8IUF8	0	0.0002	0.183	0.12546	MINA	0|3|0	3	1	3	0|0|0|0|0|0|0|0|0|0|0	0.33	0.99	0.33	0.99	0.33	10	0.27
M_MIS18A	M	MIS18A	M_Q9NYP9	Q9NYP9	0	0.0003	0.0084	0.00577	MIS18A	0|0|3	3	1	3	7|7|5|5|4|5|7|3|7|3|4	0	0	0	0	0	0.19	0.65
M_MLF2	M	MLF2	M_Q15773	Q15773	0.6195	0.0008	1	0.87665	MLF2	4|0|3	7	2.33	3	0|0|0|0|0|0|0|0|0|0|0	0.66	1	0.66	1	0.66	23.33	0.06
M_MMGT1	M	MMGT1	M_Q8N4V1	Q8N4V1	0.6306	0.0009	0.0769	0.24726	MMGT1	2|2|0	4	1.33	3	0|0|0|0|0|0|0|0|0|0|0	0.64	0.97	0.64	0.97	0.64	13.33	0.1
M_MMTAG2	M	MMTAG2	M_Q9BU76	Q9BU76	0.9985	0.0028	0.0217	0.32298	MMTAG2	9|8|10	27	9	3	16|16|17|12|15|15|17|11|16|9|13	0	0	0	0	0	0.63	0.65
M_MON2	M	MON2	M_Q7Z3U7	Q7Z3U7	0	0	1	0.68551	MON2	0|2|0	2	0.67	3	0|0|0|0|0|0|0|0|0|0|0	0.32	0.97	0.32	0.97	0.32	6.67	0.32
M_MPP5	M	MPP5	M_Q8N3R9	Q8N3R9	0	0.0001	0.0535	0.0367	MPP5	0|0|2	2	0.67	3	0|2|0|0|4|0|3|0|0|0|0	0.14	0.42	0.14	0.42	0.14	0.81	0.49
M_MRPL14	M	MRPL14	M_Q6P1L8	Q6P1L8	0.9963	0.0044	0.0323	0.32958	MRPL14	8|8|7	23	7.67	3	7|7|7|6|8|7|7|10|8|8|8	0	0	0	0	0	1.02	0.62
M_MRPS11	M	MRPS11	M_P82912	P82912	0.9888	0.0016	0.0461	0.33669	MRPS11	4|4|3	11	3.67	3	5|4|5|5|5|3|0|0|3|0|4	0	0	0	0	0	1.19	0.58
M_MRPS12	M	MRPS12	M_O15235	O15235	0.9878	0.0038	0.0331	0.32752	MRPS12	6|5|8	19	6.33	3	7|6|9|7|7|4|4|8|4|6|7	0	0	0	0	0	1.01	0.61
M_MRPS26	M	MRPS26	M_Q9BYN8	Q9BYN8	0	0.0004	0.0594	0.04075	MRPS26	0|3|0	3	1	3	0|0|0|0|0|0|0|2|0|2|0	0.29	0.88	0.29	0.88	0.29	2.75	0.44
M_MSRB2	M	MSRB2	M_Q9Y3D2	Q9Y3D2	0	0.0003	0.0336	0.02307	MSRB2	2|0|0	2	0.67	3	0|0|7|0|0|0|0|0|0|0|0	0.23	0.69	0.23	0.69	0.23	1.05	0.47
M_MT-ATP6	M	MT-ATP6	M_P00846	P00846	0.9068	0.0017	0.2611	0.45881	MT-ATP6	6|6|2	14	4.67	3	0|0|0|0|0|0|0|0|0|0|0	0.99	1	0.99	1	0.99	46.67	0
M_MT-CO2	M	MT-CO2	M_P00403	P00403	0.9956	0.0035	0.1979	0.44287	MT-CO2	10|8|11	29	9.67	3	0|0|0|0|0|0|0|0|0|0|0	1	1	1	1	1	96.67	0
M_MT-ND1	M	MT-ND1	M_P03886	P03886	0	0.0002	0.3174	0.21755	MT-ND1	2|0|0	2	0.67	3	0|0|0|0|0|0|0|0|0|0|0	0.32	0.97	0.32	0.97	0.32	6.67	0.32
M_MTPAP	M	MTPAP	M_Q9NVV4	Q9NVV4	0	0.0001	0.1128	0.07736	MTPAP	0|2|0	2	0.67	3	0|0|0|0|0|0|0|0|0|0|0	0.32	0.97	0.32	0.97	0.32	6.67	0.32
M_MYH9	M	MYH9	M_P35579	P35579	0	0.0001	0.0073	0.00504	MYH9	0|7|0	7	2.33	3	3|5|7|3|0|0|2|0|10|5|9	0	0.01	0	0.01	0	0.58	0.57
M_NAMPT	M	NAMPT	M_P43490	P43490	0	0.0004	0.309	0.2118	NAMPT	0|0|7	7	2.33	3	0|0|0|0|0|0|0|0|0|0|0	0.33	1	0.33	1	0.33	23.33	0.23
M_NCBP1	M	NCBP1	M_Q09161	Q09161	0	0.0001	0.0221	0.01518	NCBP1	2|0|0	2	0.67	3	0|0|0|2|0|0|0|0|0|0|0	0.3	0.9	0.3	0.9	0.3	3.67	0.42
M_NCOA7	M	NCOA7	M_Q8NI08	Q8NI08	0	0.0001	0.2003	0.1373	NCOA7	2|0|0	2	0.67	3	0|0|0|0|0|0|0|0|0|0|0	0.32	0.97	0.32	0.97	0.32	6.67	0.32
M_NDC1	M	NDC1	M_Q9BTX1	Q9BTX1	0	0.0001	0.2173	0.14898	NDC1	2|0|0	2	0.67	3	0|0|0|0|0|0|0|0|0|0|0	0.32	0.97	0.32	0.97	0.32	6.67	0.32
M_NDUFA4	M	NDUFA4	M_O00483	O00483	0.9911	0.0038	0.0595	0.34661	NDUFA4	3|4|4	11	3.67	3	0|0|0|0|0|0|0|3|2|0|0	0.88	0.91	0.88	0.91	0.88	8.07	0.01
M_NDUFA8	M	NDUFA8	M_P51970	P51970	0.6308	0.0009	0.0269	0.21306	NDUFA8	3|0|3	6	2	3	0|3|3|3|2|2|0|0|2|0|0	0.15	0.23	0.15	0.23	0.15	1.47	0.49
M_NDUFA9	M	NDUFA9	M_Q16795	Q16795	0	0.0003	0.0897	0.06151	NDUFA9	4|0|0	4	1.33	3	0|0|0|0|0|0|0|0|0|0|0	0.33	1	0.33	1	0.33	13.33	0.25
M_NDUFAF2	M	NDUFAF2	M_Q8N183	Q8N183	0	0.0003	0.1361	0.09327	NDUFAF2	0|2|0	2	0.67	3	0|0|0|0|0|2|0|0|0|0|0	0.3	0.9	0.3	0.9	0.3	3.67	0.42
M_NDUFS2	M	NDUFS2	M_O75306	O75306	0.9786	0.0014	0.2287	0.4587	NDUFS2	10|8|6	24	8	3	0|0|0|0|0|0|0|0|0|0|0	1	1	1	1	1	80	0
M_NDUFS3	M	NDUFS3	M_O75489	O75489	0.9954	0.0022	0.2065	0.44868	NDUFS3	8|6|7	21	7	3	0|0|0|0|0|0|0|0|0|0|0	1	1	1	1	1	70	0
M_NKAP	M	NKAP	M_Q8N5F7	Q8N5F7	0.9893	0.0005	0.0193	0.31848	NKAP	3|2|3	8	2.67	3	5|5|5|8|10|5|6|9|7|4|6	0	0	0	0	0	0.42	0.65
M_NLRX1	M	NLRX1	M_Q86UT6	Q86UT6	0.6308	0.0001	0.0862	0.25371	NLRX1	2|0|2	4	1.33	3	0|0|0|0|0|0|0|0|0|0|0	0.64	0.97	0.64	0.97	0.64	13.33	0.1
M_NOC2L	M	NOC2L	M_Q9Y3T9	Q9Y3T9	0.6302	0.0001	0.0612	0.2364	NOC2L	0|2|2	4	1.33	3	0|0|0|0|0|0|0|0|0|0|0	0.64	0.97	0.64	0.97	0.64	13.33	0.1
M_NOC3L	M	NOC3L	M_Q8WTT2	Q8WTT2	0	0.0001	0.0329	0.02257	NOC3L	2|0|0	2	0.67	3	0|0|0|0|0|0|0|0|0|0|0	0.32	0.97	0.32	0.97	0.32	6.67	0.32
M_NOL7	M	NOL7	M_Q9UMY1	Q9UMY1	0	0.0002	0.0331	0.02268	NOL7	0|2|0	2	0.67	3	0|5|3|0|0|0|0|0|0|0|0	0.18	0.54	0.18	0.54	0.18	0.92	0.48
M_NOM1	M	NOM1	M_Q5C9Z4	Q5C9Z4	0.9927	0.0006	0.1997	0.44317	NOM1	5|6|7	18	6	3	2|0|0|0|0|3|2|0|2|0|2	0.94	0.98	0.94	0.98	0.94	6	0.01
M_NOP56	M	NOP56	M_O00567	O00567	0	0.0001	0.0112	0.00766	NOP56	0|3|0	3	1	3	0|6|5|0|0|0|0|0|0|0|0	0.2	0.61	0.2	0.61	0.2	1	0.48
M_NOP58	M	NOP58	M_Q9Y2X3	Q9Y2X3	0.9948	0.0032	0.1026	0.37726	NOP58	22|21|18	61	20.33	3	3|5|6|7|3|2|0|4|5|2|2	1	1	1	1	1	5.74	0
M_NPM1	M	NPM1	M_P06748	P06748	0.8551	0.0013	0.016	0.27483	NPM1	4|8|2	14	4.67	3	12|28|18|23|4|3|0|2|15|6|5	0	0	0	0	0	0.44	0.65
M_NSMCE3	M	NSMCE3	M_Q96MG7	Q96MG7	0	0.0002	0.0635	0.04355	NSMCE3	0|0|2	2	0.67	3	2|0|0|0|0|2|0|2|0|0|0	0.19	0.56	0.19	0.56	0.19	1.22	0.48
M_NSUN5	M	NSUN5	M_Q96P11	Q96P11	0	0.0001	0.1298	0.08895	NSUN5	0|0|2	2	0.67	3	0|0|2|0|0|0|0|0|0|0|0	0.3	0.9	0.3	0.9	0.3	3.67	0.42
M_NUCKS1	M	NUCKS1	M_Q9H1E3	Q9H1E3	0	0.0002	0.0136	0.00932	NUCKS1	0|2|0	2	0.67	3	2|0|0|8|3|3|0|0|0|3|0	0.01	0.03	0.01	0.03	0.01	0.39	0.56
M_NUDT21	M	NUDT21	M_O43809	O43809	0	0.0006	0.024	0.01646	NUDT21	0|5|0	5	1.67	3	4|5|5|5|5|0|0|0|0|6|0	0.02	0.05	0.02	0.05	0.02	0.61	0.55
M_NUFIP2	M	NUFIP2	M_Q7Z417	Q7Z417	0	0.0002	0.0118	0.00811	NUFIP2	0|0|4	4	1.33	3	9|6|3|2|6|6|7|3|4|6|4	0	0	0	0	0	0.26	0.65
M_NUP133	M	NUP133	M_Q8WUM0	Q8WUM0	0.5749	0.0001	0.3057	0.38692	NUP133	4|0|2	6	2	3	0|0|0|0|0|0|0|0|0|0|0	0.66	1	0.66	1	0.66	20	0.08
M_NUP188	M	NUP188	M_Q5SRE5	Q5SRE5	0.9645	0.0004	0.294	0.49912	NUP188	8|5|11	24	8	3	0|0|0|0|2|0|0|0|0|0|0	1	1	1	1	1	44	0
M_NUP205	M	NUP205	M_Q92621	Q92621	0.9876	0.0013	0.1891	0.43434	NUP205	40|26|31	97	32.33	3	0|0|0|0|0|0|0|0|0|0|0	1	1	1	1	1	323.33	0
M_OAT	M	OAT	M_P04181	P04181	0	0.0002	0.1438	0.09859	OAT	3|0|0	3	1	3	0|0|0|0|0|0|0|0|0|0|0	0.33	0.99	0.33	0.99	0.33	10	0.27
M_OPLAH	M	OPLAH	M_O14841	O14841	0	0	0.3112	0.21335	OPLAH	2|0|0	2	0.67	3	0|0|0|0|0|2|0|0|0|0|0	0.3	0.9	0.3	0.9	0.3	3.67	0.42
M_P4HA1	M	P4HA1	M_P13674	P13674	0	0.0001	0.0392	0.02686	P4HA1	0|2|0	2	0.67	3	0|0|0|0|0|0|0|0|0|0|0	0.32	0.97	0.32	0.97	0.32	6.67	0.32
M_PA2G4	M	PA2G4	M_Q9UQ80	Q9UQ80	0	0.0002	0.006	0.00412	PA2G4	0|0|3	3	1	3	5|4|0|14|3|3|2|3|4|6|6	0	0	0	0	0	0.22	0.65
M_PARP1	M	PARP1	M_P09874	P09874	0.9866	0.0027	0.0165	0.31569	PARP1	26|33|41	100	33.33	3	63|75|63|93|78|64|37|58|57|69|52	0	0	0	0	0	0.52	0.65
M_PARS2	M	PARS2	M_Q7L3T8	Q7L3T8	0.9867	0.0004	0.0447	0.33511	PARS2	2|2|3	7	2.33	3	3|3|9|2|3|0|0|5|4|5|2	0	0	0	0	0	0.71	0.65
M_PC	M	PC	M_P11498	P11498	0.9997	0.0066	0.0296	0.32877	PC	91|88|100	279	93	3	152|126|69|64|65|102|118|65|140|111|134	0	0	0	0	0	0.89	0.65
M_PCBP1	M	PCBP1	M_Q15365	Q15365	0.9961	0.005	0.0279	0.32649	PCBP1	20|19|25	64	21.33	3	25|26|23|26|29|25|20|24|25|17|18	0	0	0	0	0	0.91	0.65
M_PCCA	M	PCCA	M_P05165	P05165	0.9961	0.0015	0.017	0.31901	PCCA	13|11|15	39	13	3	42|40|20|14|19|37|34|7|43|37|43	0	0	0	0	0	0.43	0.65
M_PCNA	M	PCNA	M_P12004	P12004	0.9678	0.0034	0.1249	0.38421	PCNA	10|14|8	32	10.67	3	0|0|0|0|0|0|0|0|0|0|0	1	1	1	1	1	106.67	0
M_PDAP1	M	PDAP1	M_Q13442	Q13442	0.5864	0.0017	0.0155	0.19158	PDAP1	0|7|4	11	3.67	3	7|7|6|13|13|7|3|7|5|11|9	0	0	0	0	0	0.46	0.65
M_PDCD2L	M	PDCD2L	M_Q9BRP1	Q9BRP1	0.9839	0.0009	0.0374	0.3292	PDCD2L	5|3|4	12	4	3	6|4|2|2|6|4|3|4|4|3|4	0	0	0	0	0	1.05	0.59
M_PDHA1	M	PDHA1	M_P08559	P08559	0	0.0004	0.3146	0.21565	PDHA1	0|5|0	5	1.67	3	0|0|0|0|0|0|0|0|0|0|0	0.33	1	0.33	1	0.33	16.67	0.24
M_PDHB	M	PDHB	M_P11177	P11177	0.9914	0.0025	0.2424	0.47206	PDHB	9|12|11	32	10.67	3	0|0|0|0|0|0|0|0|0|0|0	1	1	1	1	1	106.67	0
M_PDIA3	M	PDIA3	M_P30101	P30101	0.9761	0.0013	0.0255	0.31865	PDIA3	6|10|8	24	8	3	16|7|9|8|11|7|0|6|9|8|11	0	0	0	0	0	0.96	0.63
M_PDIA6	M	PDIA6	M_Q15084	Q15084	0.991	0.0008	0.0273	0.32447	PDIA6	4|5|4	13	4.33	3	10|5|10|7|9|4|4|5|2|5|6	0	0	0	0	0	0.71	0.65
M_PEF1	M	PEF1	M_Q9UBV8	Q9UBV8	0.9706	0.0013	0.0325	0.32173	PEF1	4|3|6	13	4.33	3	5|4|3|4|4|4|5|6|6|2|5	0	0	0	0	0	0.99	0.6
M_PELO	M	PELO	M_Q9BRX2	Q9BRX2	0.9745	0.002	0.0344	0.32429	PELO	11|6|11	28	9.33	3	9|9|12|14|10|8|9|10|9|8|10	0	0	0	0	0	0.95	0.63
M_PEX3	M	PEX3	M_P56589	P56589	0	0.0003	0.0841	0.05767	PEX3	4|0|0	4	1.33	3	0|0|0|0|0|0|0|0|0|0|0	0.33	1	0.33	1	0.33	13.33	0.25
M_PFDN2	M	PFDN2	M_Q9UHV9	Q9UHV9	0.6302	0.0007	0.0312	0.21583	PFDN2	0|2|2	4	1.33	3	3|2|2|0|2|2|0|0|3|0|3	0.02	0.03	0.02	0.03	0.02	0.86	0.55
M_PFKL	M	PFKL	M_P17858	P17858	0.9913	0.0017	0.1627	0.41739	PFKL	19|15|14	48	16	3	0|0|0|0|0|0|0|0|0|0|0	1	1	1	1	1	160	0
M_PFKM	M	PFKM	M_P08237	P08237	0.9873	0.001	0.1861	0.43221	PFKM	9|11|8	28	9.33	3	0|0|0|0|0|0|0|0|0|0|0	1	1	1	1	1	93.33	0
M_PGAM5	M	PGAM5	M_Q96HS1	Q96HS1	0.9701	0.0021	0.0953	0.36464	PGAM5	9|8|5	22	7.33	3	0|0|0|0|0|0|0|0|0|0|0	1	1	1	1	1	73.33	0
M_PGK1	M	PGK1	M_P00558	P00558	0	0.0001	0.0064	0.00436	PGK1	0|0|2	2	0.67	3	6|5|5|3|4|0|0|3|5|3|7	0	0	0	0	0	0.18	0.65
M_PGP	M	PGP	M_A6NDG6	A6NDG6	0.9934	0.0014	0.0276	0.32538	PGP	5|6|5	16	5.33	3	9|10|8|6|9|8|6|9|8|5|5	0	0	0	0	0	0.71	0.65
M_PGRMC1	M	PGRMC1	M_O00264	O00264	0.9705	0.004	0.1311	0.38934	PGRMC1	12|6|10	28	9.33	3	0|0|0|0|0|0|0|0|0|0|0	1	1	1	1	1	93.33	0
M_PGRMC2	M	PGRMC2	M_O15173	O15173	0.9948	0.0016	0.3758	0.56456	PGRMC2	5|4|4	13	4.33	3	0|0|0|0|0|0|0|0|0|0|0	1	1	1	1	1	43.33	0
M_PHF3	M	PHF3	M_Q92576	Q92576	0	0.0001	0.0282	0.01936	PHF3	0|0|4	4	1.33	3	4|4|2|0|4|0|0|0|0|0|0	0.19	0.57	0.19	0.57	0.19	1.05	0.48
M_PHGDH	M	PHGDH	M_O43175	O43175	0.997	0.0042	0.1424	0.40521	PHGDH	28|28|25	81	27	3	0|0|0|0|0|0|0|0|0|0|0	1	1	1	1	1	270	0
M_PIGO	M	PIGO	M_Q8TEQ8	Q8TEQ8	0	0.0001	0.0608	0.04169	PIGO	2|0|0	2	0.67	3	0|0|0|0|0|0|0|0|0|0|0	0.32	0.97	0.32	0.97	0.32	6.67	0.32
M_PIGU	M	PIGU	M_Q9H490	Q9H490	0.9807	0.0005	0.3071	0.51311	PIGU	3|3|2	8	2.67	3	0|0|0|0|0|0|0|0|0|0|0	0.99	0.99	0.99	0.99	0.99	26.67	0
M_PIN4	M	PIN4	M_Q9Y237	Q9Y237	0.9864	0.0021	0.0171	0.31608	PIN4	3|4|3	10	3.33	3	9|8|9|11|12|4|0|5|8|8|0	0	0	0	0	0	0.5	0.65
M_PINX1	M	PINX1	M_Q96BK5	Q96BK5	0.6308	0.0003	0.0662	0.24	PINX1	2|0|2	4	1.33	3	2|0|0|3|6|3|0|3|0|0|0	0.04	0.05	0.04	0.05	0.04	0.86	0.54
M_PITRM1	M	PITRM1	M_Q5JRX3	Q5JRX3	0.6295	0.0007	1	0.87974	PITRM1	13|0|12	25	8.33	3	0|0|0|0|0|0|0|0|0|0|0	0.67	1	0.67	1	0.67	83.33	0.03
M_PLEC	M	PLEC	M_Q15149	Q15149	0.6097	0.0001	0.0218	0.2031	PLEC	9|0|6	15	5	3	0|4|11|5|12|7|6|8|5|7|7	0	0	0	0	0	0.76	0.61
M_PLK1	M	PLK1	M_P53350	P53350	0.9943	0.0008	0.0353	0.33097	PLK1	6|6|5	17	5.67	3	11|9|11|7|9|3|0|7|9|4|6	0	0	0	0	0	0.82	0.65
M_PMPCA	M	PMPCA	M_Q10713	Q10713	0.9894	0.0025	1	0.99078	PMPCA	16|12|19	47	15.67	3	0|0|0|0|0|0|0|0|0|0|0	1	1	1	1	1	156.67	0
M_PMPCB	M	PMPCB	M_O75439	O75439	0.5863	0.0015	1	0.86642	PMPCB	18|9|0	27	9	3	0|0|0|0|0|0|0|0|0|0|0	0.67	1	0.67	1	0.67	90	0.04
M_POP1	M	POP1	M_Q99575	Q99575	0	0.0001	0.0347	0.02378	POP1	3|0|0	3	1	3	2|4|0|0|0|0|0|0|0|0|3	0.21	0.64	0.21	0.64	0.21	1.22	0.47
M_PPIA	M	PPIA	M_P62937	P62937	0.9995	0.0086	0.0366	0.33348	PPIA	17|17|17	51	17	3	23|18|18|0|19|17|19|16|22|19|19	0	0	0	0	0	0.98	0.65
M_PPIB	M	PPIB	M_P23284	P23284	0.9989	0.015	0.0274	0.32707	PPIB	37|37|43	117	39	3	46|41|44|43|49|48|42|44|43|39|47	0	0	0	0	0	0.88	0.65
M_PPIL4	M	PPIL4	M_Q8WUA2	Q8WUA2	0.9942	0.0008	0.0187	0.31957	PPIL4	4|5|5	14	4.67	3	10|11|11|10|7|8|7|5|9|6|7	0	0	0	0	0	0.56	0.65
M_PPP2R1B	M	PPP2R1B	M_P30154	P30154	0.6075	0.0004	1	0.87294	PPP2R1B	5|3|0	8	2.67	3	0|0|0|0|0|0|0|0|0|0|0	0.66	1	0.66	1	0.66	26.67	0.06
M_PPP2R3A	M	PPP2R3A	M_Q06190	Q06190	0	0.0001	0.0612	0.04196	PPP2R3A	0|0|4	4	1.33	3	0|0|0|0|0|0|0|0|0|0|0	0.33	1	0.33	1	0.33	13.33	0.25
M_PPP6C	M	PPP6C	M_O00743	O00743	0.6306	0.0004	0.1111	0.27075	PPP6C	2|2|0	4	1.33	3	0|0|0|0|0|0|0|0|0|0|0	0.64	0.97	0.64	0.97	0.64	13.33	0.1
M_PRDX3	M	PRDX3	M_P30048	P30048	0.9943	0.0018	0.06	0.34795	PRDX3	6|6|5	17	5.67	3	3|0|4|3|5|3|3|0|3|4|4	0.06	0.08	0.06	0.08	0.06	1.95	0.52
M_PRDX6	M	PRDX6	M_P30041	P30041	0.6169	0.0006	0.0134	0.19954	PRDX6	3|2|0	5	1.67	3	6|10|5|6|5|4|7|2|6|4|8	0	0	0	0	0	0.29	0.65
M_PRKDC	M	PRKDC	M_P78527	P78527	0.9979	0.0028	0.1481	0.40943	PRKDC	128|143|150	421	140.33	3	8|9|17|11|8|7|4|10|8|3|8	1	1	1	1	1	16.6	0
M_PRPF38A	M	PRPF38A	M_Q8NAV1	Q8NAV1	0.6302	0.0004	0.0137	0.20383	PRPF38A	0|2|2	4	1.33	3	5|4|0|4|2|4|3|5|7|3|2	0	0	0	0	0	0.38	0.65
M_PRPF38B	M	PRPF38B	M_Q5VTL8	Q5VTL8	0.9926	0.002	0.0264	0.32438	PRPF38B	13|15|12	40	13.33	3	17|12|14|16|16|16|15|18|19|14|17	0	0	0	0	0	0.84	0.65
M_PRPF40A	M	PRPF40A	M_O75400	O75400	0.9453	0.0003	0.0209	0.30598	PRPF40A	2|4|5	11	3.67	3	6|2|6|11|8|5|4|3|4|8|11	0	0	0	0	0	0.59	0.65
M_PRRC2B	M	PRRC2B	M_Q5JSZ5	Q5JSZ5	0	0	0.0239	0.01641	PRRC2B	0|0|2	2	0.67	3	0|0|0|0|0|0|0|3|0|0|0	0.28	0.83	0.28	0.83	0.28	2.44	0.45
M_PSIP1	M	PSIP1	M_O75475	O75475	0.9995	0.0003	0.0317	0.33009	PSIP1	2|2|2	6	2	3	0|3|3|5|3|2|0|3|0|0|0	0.02	0.02	0.02	0.02	0.02	1.16	0.54
M_PSMB4	M	PSMB4	M_P28070	P28070	0	0.0003	0.0149	0.01022	PSMB4	3|0|0	3	1	3	2|3|0|0|0|2|2|2|0|4|3	0.03	0.1	0.03	0.1	0.03	0.61	0.54
M_PSMC1	M	PSMC1	M_P62191	P62191	0	0.0001	0.0657	0.04506	PSMC1	0|0|2	2	0.67	3	0|0|0|0|0|0|0|0|0|0|0	0.32	0.97	0.32	0.97	0.32	6.67	0.32
M_PSMC2	M	PSMC2	M_P35998	P35998	0.9616	0.0008	0.1653	0.41004	PSMC2	6|4|3	13	4.33	3	0|0|0|0|0|0|0|0|0|0|0	1	1	1	1	1	43.33	0
M_PSMD2	M	PSMD2	M_Q13200	Q13200	0	0.0001	0.0318	0.02181	PSMD2	2|0|0	2	0.67	3	0|0|0|2|0|0|0|0|0|0|0	0.3	0.9	0.3	0.9	0.3	3.67	0.42
M_PSMD3	M	PSMD3	M_O43242	O43242	0.9975	0.0014	0.121	0.3907	PSMD3	10|8|10	28	9.33	3	0|0|0|0|0|0|0|0|0|0|0	1	1	1	1	1	93.33	0
M_PTDSS1	M	PTDSS1	M_P48651	P48651	0.9844	0.0016	0.3587	0.54962	PTDSS1	7|10|11	28	9.33	3	0|0|0|0|0|0|0|0|0|0|0	1	1	1	1	1	93.33	0
M_PTPN1	M	PTPN1	M_P18031	P18031	0	0.0004	1	0.68551	PTPN1	6|0|0	6	2	3	0|0|0|0|0|0|0|0|0|0|0	0.33	1	0.33	1	0.33	20	0.23
M_QTRTD1	M	QTRTD1	M_Q9H974	Q9H974	0	0.0003	0.3337	0.22874	QTRTD1	0|4|0	4	1.33	3	0|0|0|0|0|0|0|0|0|0|0	0.33	1	0.33	1	0.33	13.33	0.25
M_RAB39A	M	RAB39A	M_Q14964	Q14964	0.9477	0.0015	0.6227	0.71925	RAB39A	6|3|3	12	4	3	0|0|0|0|0|0|0|0|0|0|0	1	1	1	1	1	40	0
M_RABL3	M	RABL3	M_Q5HYI8	Q5HYI8	0.6308	0.0011	0.1501	0.29752	RABL3	5|0|5	10	3.33	3	0|0|0|0|0|0|0|0|0|0|0	0.67	1	0.67	1	0.67	33.33	0.05
M_RARS	M	RARS	M_P54136	P54136	0.9914	0.0004	0.1251	0.39166	RARS	4|3|3	10	3.33	3	3|0|0|0|2|0|2|0|0|2|0	0.68	0.79	0.68	0.79	0.68	4.07	0.03
M_RARS2	M	RARS2	M_Q5T160	Q5T160	0.947	0.0015	0.4138	0.57587	RARS2	14|11|6	31	10.33	3	0|0|0|0|0|0|0|0|0|0|0	1	1	1	1	1	103.33	0
M_RBM14	M	RBM14	M_Q96PK6	Q96PK6	0.5674	0.0003	0.0108	0.18246	RBM14	0|4|2	6	2	3	2|8|8|6|0|0|0|0|3|0|0	0.02	0.05	0.02	0.05	0.02	0.81	0.55
M_RBM25	M	RBM25	M_P49756	P49756	0.9829	0.0004	0.0265	0.32141	RBM25	3|4|5	12	4	3	9|7|6|6|6|8|0|0|4|6|5	0	0	0	0	0	0.77	0.65
M_RBM39	M	RBM39	M_Q14498	Q14498	0.9962	0.0066	0.0649	0.35189	RBM39	38|40|49	127	42.33	3	0|44|41|38|47|38|38|47|0|0|46	0	0	0	0	0	1.37	0.65
M_RCC2	M	RCC2	M_Q9P258	Q9P258	0.9965	0.0032	0.024	0.3239	RCC2	18|19|23	60	20	3	28|30|23|34|27|30|22|24|27|21|25	0	0	0	0	0	0.76	0.65
M_RCN1	M	RCN1	M_Q15293	Q15293	0.9963	0.0051	0.4085	0.58746	RCN1	19|22|20	61	20.33	3	0|0|0|0|0|0|0|0|0|0|0	1	1	1	1	1	203.33	0
M_REEP5	M	REEP5	M_Q00765	Q00765	0.9986	0.0073	1	0.99366	REEP5	18|15|17	50	16.67	3	0|0|0|0|0|0|0|0|0|0|0	1	1	1	1	1	166.67	0
M_REEP6	M	REEP6	M_Q96HR9	Q96HR9	0	0.0009	1	0.68552	REEP6	0|0|6	6	2	3	0|0|0|0|0|0|0|0|0|0|0	0.33	1	0.33	1	0.33	20	0.23
M_RFC3	M	RFC3	M_P40938	P40938	0.9864	0.0009	0.1854	0.43144	RFC3	4|3|5	12	4	3	0|0|0|0|0|0|0|0|0|0|0	1	1	1	1	1	40	0
M_RFC5	M	RFC5	M_P40937	P40937	0	0.0003	0.1774	0.12164	RFC5	4|0|0	4	1.33	3	0|0|0|0|0|0|0|0|0|0|0	0.33	1	0.33	1	0.33	13.33	0.25
M_RHBDD2	M	RHBDD2	M_Q6NTF9	Q6NTF9	0	0.0005	0.2386	0.1636	RHBDD2	6|0|0	6	2	3	0|0|0|0|0|0|0|0|0|0|0	0.33	1	0.33	1	0.33	20	0.23
M_RHOT2	M	RHOT2	M_Q8IXI1	Q8IXI1	0	0.0004	1	0.68551	RHOT2	8|0|0	8	2.67	3	0|0|0|0|0|0|0|0|0|0|0	0.33	1	0.33	1	0.33	26.67	0.22
M_RINT1	M	RINT1	M_Q6NUQ1	Q6NUQ1	0	0.0001	1	0.68551	RINT1	0|2|0	2	0.67	3	0|0|0|0|0|0|0|0|0|0|0	0.32	0.97	0.32	0.97	0.32	6.67	0.32
M_RIOK1	M	RIOK1	M_Q9BRS2	Q9BRS2	0	0.0001	0.0153	0.01052	RIOK1	0|0|2	2	0.67	3	0|3|2|2|2|0|0|2|0|0|2	0.04	0.12	0.04	0.12	0.04	0.56	0.53
M_RNF5	M	RNF5	M_Q99942	Q99942	0	0.0009	1	0.68552	RNF5	0|0|6	6	2	3	0|0|0|0|0|0|0|0|0|0|0	0.33	1	0.33	1	0.33	20	0.23
M_RNGTT	M	RNGTT	M_O60942	O60942	0.9995	0.0004	0.1336	0.39993	RNGTT	3|3|3	9	3	3	0|0|0|0|0|0|0|0|0|0|0	0.99	0.99	0.99	0.99	0.99	30	0
M_RP9	M	RP9	M_Q8TA86	Q8TA86	0.9983	0.0069	0.0284	0.32754	RP9	19|16|20	55	18.33	3	19|20|27|22|25|20|13|20|16|16|22	0	0	0	0	0	0.92	0.65
M_RPL11	M	RPL11	M_P62913	P62913	0.6291	0.0032	0.017	0.20576	RPL11	11|0|10	21	7	3	13|12|18|16|16|0|10|15|11|11|8	0	0	0	0	0	0.59	0.65
M_RPL12	M	RPL12	M_P30050	P30050	0	0.0004	0.0076	0.0052	RPL12	0|2|0	2	0.67	3	2|6|6|6|0|0|3|0|5|0|0	0	0	0	0	0	0.26	0.65
M_RPL13	M	RPL13	M_P26373	P26373	0.9882	0.0024	0.0273	0.3236	RPL13	5|7|6	18	6	3	0|9|9|6|0|7|0|7|12|0|6	0	0	0	0	0	1.18	0.6
M_RPL34	M	RPL34	M_P49207	P49207	0.4883	0.0021	0.0214	0.16535	RPL34	2|0|7	9	3	3	4|7|5|3|4|0|4|4|6|6|4	0	0	0	0	0	0.7	0.58
M_RPL35	M	RPL35	M_P42766	P42766	0.6306	0.0028	0.0323	0.2167	RPL35	6|6|0	12	4	3	11|7|5|8|9|4|5|8|8|6|8	0	0	0	0	0	0.56	0.65
M_RPL38	M	RPL38	M_P63173	P63173	0.9917	0.0459	0.0332	0.32898	RPL38	32|38|46	116	38.67	3	35|30|31|37|46|30|32|37|35|40|35	0	0	0	0	0	1.1	0.65
M_RPN1	M	RPN1	M_P04843	P04843	0.9994	0.0049	0.2146	0.45547	RPN1	38|34|36	108	36	3	0|0|0|0|0|0|0|0|0|0|0	1	1	1	1	1	360	0
M_RPN2	M	RPN2	M_P04844	P04844	0.9936	0.0021	0.1323	0.39727	RPN2	18|13|18	49	16.33	3	0|0|0|0|0|0|0|0|0|0|0	1	1	1	1	1	163.33	0
M_RPP38	M	RPP38	M_P78345	P78345	0	0.0003	0.1507	0.10332	RPP38	0|3|0	3	1	3	0|3|0|0|0|0|0|0|0|0|0	0.31	0.92	0.31	0.92	0.31	3.67	0.42
M_RPS12	M	RPS12	M_P25398	P25398	0.9835	0.0074	0.0418	0.33212	RPS12	13|13|9	35	11.67	3	13|9|9|8|6|3|5|7|13|3|7	0	0	0	0	0	1.55	0.6
M_RPS14	M	RPS14	M_P62263	P62263	0.9975	0.0051	0.0512	0.3429	RPS14	10|8|10	28	9.33	3	8|0|9|10|10|7|5|0|11|9|9	0	0	0	0	0	1.32	0.61
M_RPS18	M	RPS18	M_P62269	P62269	0.9978	0.0064	0.0347	0.33168	RPS18	12|12|11	35	11.67	3	11|9|10|7|9|10|7|9|9|11|13	0	0	0	0	0	1.22	0.63
M_RPS19BP1	M	RPS19BP1	M_Q86WX3	Q86WX3	0.9616	0.0027	0.0812	0.3524	RPS19BP1	6|4|3	13	4.33	3	0|0|0|4|0|3|5|4|4|0|0	0.31	0.63	0.31	0.63	0.31	2.38	0.41
M_RPS25	M	RPS25	M_P62851	P62851	0.9933	0.0151	0.0429	0.33596	RPS25	19|24|25	68	22.67	3	20|11|16|16|11|14|10|14|16|16|18	0	0	0	0	0	1.54	0.63
M_RPS27A	M	RPS27A	M_P62979	P62979	0.9957	0.013	0.0377	0.33314	RPS27A	27|24|22	73	24.33	3	13|15|14|8|16|9|10|18|15|0|0	0	0.01	0	0.01	0	2.27	0.57
M_RPS28	M	RPS28	M_P62857	P62857	0.978	0.0068	0.0301	0.32246	RPS28	4|6|7	17	5.67	3	7|3|5|5|5|5|5|5|7|8|7	0	0	0	0	0	1.01	0.61
M_RPS29	M	RPS29	M_P62273	P62273	0.6274	0.0105	0.1148	0.27234	RPS29	0|11|10	21	7	3	7|0|0|0|0|0|2|9|0|0|0	0.61	0.92	0.61	0.92	0.61	4.28	0.13
M_RPS4X	M	RPS4X	M_P62701	P62701	0.9978	0.0111	0.0294	0.32807	RPS4X	32|36|37	105	35	3	31|34|31|35|35|36|33|43|32|27|32	0	0	0	0	0	1.04	0.65
M_RPS7	M	RPS7	M_P62081	P62081	0.9947	0.009	0.0261	0.32486	RPS7	24|20|19	63	21	3	19|30|18|22|30|17|19|30|18|18|22	0	0	0	0	0	0.95	0.65
M_RPUSD3	M	RPUSD3	M_Q6P087	Q6P087	0.9783	0.002	0.084	0.35941	RPUSD3	11|7|7	25	8.33	3	0|0|10|7|0|5|0|7|8|14|8	0	0.01	0	0.01	0	1.55	0.57
M_RSRC2	M	RSRC2	M_Q7L4I2	Q7L4I2	0.6298	0.0007	0.0186	0.20706	RSRC2	0|5|6	11	3.67	3	9|9|9|8|10|8|8|6|7|9|9	0	0	0	0	0	0.44	0.65
M_RTCB	M	RTCB	M_Q9Y3I0	Q9Y3I0	0.6169	0.0003	0.0147	0.2004	RTCB	3|2|0	5	1.67	3	5|5|8|5|6|2|2|0|6|5|7	0	0	0	0	0	0.36	0.65
M_RTN3	M	RTN3	M_O95197	O95197	0.9985	0.0009	1	0.99359	RTN3	11|12|12	35	11.67	3	0|0|0|0|0|0|0|0|0|0|0	1	1	1	1	1	116.67	0
M_RWDD2B	M	RWDD2B	M_P57060	P57060	0.6308	0.0003	0.0332	0.21741	RWDD2B	2|0|2	4	1.33	3	2|4|2|4|5|0|0|0|2|3|3	0	0	0	0	0	0.59	0.65
M_SAMHD1	M	SAMHD1	M_Q9Y3Z3	Q9Y3Z3	0.9541	0.0004	0.3649	0.54454	SAMHD1	4|4|2	10	3.33	3	0|0|0|0|0|0|0|0|0|0|0	0.99	1	0.99	1	0.99	33.33	0
M_SAMM50	M	SAMM50	M_Q9Y512	Q9Y512	0.9631	0.0005	0.0988	0.36489	SAMM50	4|3|2	9	3	3	0|0|0|0|0|0|0|0|0|0|0	0.99	1	0.99	1	0.99	30	0
M_SCAMP3	M	SCAMP3	M_O14828	O14828	0	0.0003	0.6843	0.46909	SCAMP3	4|0|0	4	1.33	3	0|0|0|0|0|0|0|0|0|0|0	0.33	1	0.33	1	0.33	13.33	0.25
M_SCD	M	SCD	M_O00767	O00767	0	0.0002	0.1728	0.11843	SCD	3|0|0	3	1	3	0|0|0|0|0|0|0|0|0|0|0	0.33	0.99	0.33	0.99	0.33	10	0.27
M_SCFD1	M	SCFD1	M_Q8WVM8	Q8WVM8	0.6308	0.0002	0.086	0.25355	SCFD1	2|0|2	4	1.33	3	0|0|0|0|0|0|0|0|0|0|0	0.64	0.97	0.64	0.97	0.64	13.33	0.1
M_SCO2	M	SCO2	M_O43819	O43819	0.6235	0.0014	0.0793	0.24676	SCO2	6|0|8	14	4.67	3	0|0|0|0|0|0|0|0|0|0|0	0.67	1	0.67	1	0.67	46.67	0.04
M_SDE2	M	SDE2	M_Q6IQ49	Q6IQ49	0	0.0002	0.0245	0.01681	SDE2	0|3|0	3	1	3	3|2|2|3|2|4|0|0|4|2|0	0.01	0.03	0.01	0.03	0.01	0.5	0.56
M_SDF2L1	M	SDF2L1	M_Q9HCN8	Q9HCN8	0.9995	0.0008	0.0433	0.33808	SDF2L1	2|2|2	6	2	3	0|0|0|0|0|0|0|0|0|0|0	0.97	0.97	0.97	0.97	0.97	20	0
M_SDF4	M	SDF4	M_Q9BRK5	Q9BRK5	0.9979	0.0037	0.3386	0.54004	SDF4	18|15|16	49	16.33	3	0|0|0|0|0|0|0|0|0|0|0	1	1	1	1	1	163.33	0
M_SEC22B	M	SEC22B	M_O75396	O75396	0.6308	0.001	0.1364	0.2881	SEC22B	4|0|4	8	2.67	3	0|0|0|0|0|0|0|0|0|0|0	0.67	1	0.67	1	0.67	26.67	0.06
M_SEC61B	M	SEC61B	M_P60468	P60468	0.9585	0.0029	0.14	0.39169	SEC61B	2|4|4	10	3.33	3	0|0|0|0|0|0|0|0|0|0|0	0.99	1	0.99	1	0.99	33.33	0
M_SEL1L	M	SEL1L	M_Q9UBV2	Q9UBV2	0.9719	0.0005	0.288	0.49728	SEL1L	5|5|3	13	4.33	3	0|0|0|0|0|0|0|0|0|0|0	1	1	1	1	1	43.33	0
M_SEMG2	M	SEMG2	M_Q02383	Q02383	0	0.0001	0.1201	0.0823	SEMG2	3|0|0	3	1	3	0|0|0|0|0|0|0|0|0|0|0	0.33	0.99	0.33	0.99	0.33	10	0.27
M_SERBP1	M	SERBP1	M_Q8NC51	Q8NC51	0.997	0.0024	0.0329	0.33018	SERBP1	13|11|11	35	11.67	3	11|10|12|10|4|4|5|7|6|6|8	0	0	0	0	0	1.55	0.6
M_SERINC1	M	SERINC1	M_Q9NRX5	Q9NRX5	0.9721	0.0007	0.4462	0.6058	SERINC1	5|3|3	11	3.67	3	0|0|0|0|0|0|0|0|0|0|0	1	1	1	1	1	36.67	0
M_SF1	M	SF1	M_Q15637	Q15637	0.983	0.0016	0.0269	0.32176	SF1	10|15|12	37	12.33	3	20|13|13|12|13|9|12|9|21|9|11	0	0	0	0	0	0.96	0.64
M_SF3B1	M	SF3B1	M_O75533	O75533	0	0.0001	0.0082	0.00564	SF3B1	0|3|0	3	1	3	3|3|5|3|0|2|5|2|5|0|7	0	0	0	0	0	0.31	0.65
M_SFPQ	M	SFPQ	M_P23246	P23246	0.9549	0.0005	0.0151	0.30499	SFPQ	3|3|6	12	4	3	13|15|15|19|12|4|0|11|9|9|5	0	0	0	0	0	0.39	0.65
M_SFXN1	M	SFXN1	M_Q9H9B4	Q9H9B4	0	0.0003	0.394	0.27011	SFXN1	3|0|0	3	1	3	0|0|0|0|0|0|0|0|0|0|0	0.33	0.99	0.33	0.99	0.33	10	0.27
M_SFXN4	M	SFXN4	M_Q6P4A7	Q6P4A7	0.9964	0.0021	0.1718	0.42519	SFXN4	8|9|8	25	8.33	3	0|0|0|0|0|0|0|0|0|0|0	1	1	1	1	1	83.33	0
M_SHROOM3	M	SHROOM3	M_Q8TF72	Q8TF72	0	0	0.0196	0.01345	SHROOM3	0|0|2	2	0.67	3	0|0|0|0|0|4|0|2|0|0|0	0.21	0.64	0.21	0.64	0.21	1.22	0.47
M_SLC16A1	M	SLC16A1	M_P53985	P53985	0.9974	0.0019	0.1668	0.4221	SLC16A1	12|10|13	35	11.67	3	0|0|0|0|0|0|0|0|0|0|0	1	1	1	1	1	116.67	0
M_SLC19A2	M	SLC19A2	M_O60779	O60779	0.9211	0.0007	0.6993	0.7636	SLC19A2	7|3|3	13	4.33	3	0|0|0|0|0|0|0|0|0|0|0	1	1	1	1	1	43.33	0
M_SLC1A4	M	SLC1A4	M_P43007	P43007	0.9829	0.0006	0.5961	0.71188	SLC1A4	3|4|5	12	4	3	0|0|0|0|0|0|0|0|0|0|0	1	1	1	1	1	40	0
M_SLC1A5	M	SLC1A5	M_Q15758	Q15758	0.9995	0.0031	0.3606	0.55556	SLC1A5	20|20|20	60	20	3	0|0|0|0|0|0|0|0|0|0|0	1	1	1	1	1	200	0
M_SLC25A1	M	SLC25A1	M_P53007	P53007	0.9947	0.0033	0.1457	0.40679	SLC25A1	13|10|14	37	12.33	3	0|0|0|0|0|0|0|0|0|0|0	1	1	1	1	1	123.33	0
M_SLC25A12	M	SLC25A12	M_O75746	O75746	0.6282	0.0008	0.2436	0.36082	SLC25A12	9|10|0	19	6.33	3	0|0|0|0|0|0|0|0|0|0|0	0.67	1	0.67	1	0.67	63.33	0.04
M_SLC25A13	M	SLC25A13	M_Q9UJS0	Q9UJS0	0.995	0.0029	0.1704	0.42379	SLC25A13	24|25|21	70	23.33	3	0|0|0|0|0|0|0|0|0|0|0	1	1	1	1	1	233.33	0
M_SLC25A19	M	SLC25A19	M_Q9HC21	Q9HC21	0.5749	0.001	0.2795	0.369	SLC25A19	8|0|4	12	4	3	0|0|0|0|0|0|0|0|0|0|0	0.67	1	0.67	1	0.67	40	0.05
M_SLC25A21	M	SLC25A21	M_Q9BQT8	Q9BQT8	0	0.0003	1	0.68551	SLC25A21	3|0|0	3	1	3	0|0|0|0|0|0|0|0|0|0|0	0.33	0.99	0.33	0.99	0.33	10	0.27
M_SLC25A3	M	SLC25A3	M_Q00325	Q00325	0.9991	0.0097	0.1539	0.41383	SLC25A3	44|41|41	126	42	3	0|0|0|0|0|0|0|0|0|0|0	1	1	1	1	1	420	0
M_SLC25A31	M	SLC25A31	M_Q9H0C2	Q9H0C2	0	0.0011	0.3869	0.26523	SLC25A31	0|12|0	12	4	3	0|0|0|0|0|0|0|0|0|0|0	0.33	1	0.33	1	0.33	40	0.22
M_SLC25A5	M	SLC25A5	M_P05141	P05141	0.9995	0.0166	0.0582	0.34838	SLC25A5	60|59|59	178	59.33	3	13|14|11|17|14|10|12|12|14|0|10	1	1	1	1	1	5.14	0
M_SLC25A6	M	SLC25A6	M_P12236	P12236	0.9992	0.0154	0.0895	0.36975	SLC25A6	56|55|54	165	55	3	0|0|0|0|0|0|0|0|10|0|0	1	1	1	1	1	60.5	0
M_SLC27A4	M	SLC27A4	M_Q6P1M0	Q6P1M0	0	0.0001	0.0658	0.04509	SLC27A4	2|0|0	2	0.67	3	0|0|0|0|0|0|0|0|0|0|0	0.32	0.97	0.32	0.97	0.32	6.67	0.32
M_SLC2A1	M	SLC2A1	M_P11166	P11166	0.9995	0.0005	0.7156	0.7989	SLC2A1	3|3|3	9	3	3	0|0|0|0|0|0|0|0|0|0|0	0.99	0.99	0.99	0.99	0.99	30	0
M_SLC30A7	M	SLC30A7	M_Q8NEW0	Q8NEW0	0.9966	0.0018	0.5285	0.66977	SLC30A7	9|7|9	25	8.33	3	0|0|0|0|0|0|0|0|0|0|0	1	1	1	1	1	83.33	0
M_SLC30A9	M	SLC30A9	M_Q6PML9	Q6PML9	0.9827	0.0003	1	0.98869	SLC30A9	3|2|2	7	2.33	3	0|0|0|0|0|0|0|0|0|0|0	0.98	0.99	0.98	0.99	0.98	23.33	0
M_SLC35B2	M	SLC35B2	M_Q8TB61	Q8TB61	0	0.0001	0.174	0.11928	SLC35B2	0|2|0	2	0.67	3	0|0|0|0|0|0|0|0|0|0|0	0.32	0.97	0.32	0.97	0.32	6.67	0.32
M_SLC5A3	M	SLC5A3	M_P53794	P53794	0.9786	0.0005	0.5737	0.69519	SLC5A3	5|4|3	12	4	3	0|0|0|0|0|0|0|0|0|0|0	1	1	1	1	1	40	0
M_SLC5A6	M	SLC5A6	M_Q9Y289	Q9Y289	0	0.0001	0.3687	0.25276	SLC5A6	0|2|0	2	0.67	3	0|0|0|0|0|0|0|0|0|0|0	0.32	0.97	0.32	0.97	0.32	6.67	0.32
M_SLC7A1	M	SLC7A1	M_P30825	P30825	0.993	0.0008	0.5244	0.66588	SLC7A1	7|5|7	19	6.33	3	0|0|0|0|0|0|0|0|0|0|0	1	1	1	1	1	63.33	0
M_SLC7A11	M	SLC7A11	M_Q9UPY5	Q9UPY5	0	0.0001	0.2671	0.18308	SLC7A11	2|0|0	2	0.67	3	0|0|0|0|0|0|0|0|0|0|0	0.32	0.97	0.32	0.97	0.32	6.67	0.32
M_SLC7A5	M	SLC7A5	M_Q01650	Q01650	0.9864	0.0005	0.1833	0.43	SLC7A5	3|4|3	10	3.33	3	0|0|0|0|0|0|0|0|0|0|0	1	1	1	1	1	33.33	0
M_SLITRK4	M	SLITRK4	M_Q8IW52	Q8IW52	0	0.0001	1	0.68551	SLITRK4	0|2|0	2	0.67	3	0|0|0|0|0|0|0|0|0|0|0	0.32	0.97	0.32	0.97	0.32	6.67	0.32
M_SLK	M	SLK	M_Q9H2G2	Q9H2G2	0	0	0.0739	0.05063	SLK	0|0|2	2	0.67	3	0|0|0|8|0|0|0|0|0|0|0	0.22	0.65	0.22	0.65	0.22	0.92	0.47
M_SMNDC1	M	SMNDC1	M_O75940	O75940	0.9682	0.0021	0.0344	0.32232	SMNDC1	5|8|5	18	6	3	5|7|5|6|7|5|7|4|6|4|5	0	0	0	0	0	1.08	0.6
M_SNRNP200	M	SNRNP200	M_O75643	O75643	0	0	0.0347	0.02379	SNRNP200	2|0|0	2	0.67	3	0|0|0|0|0|0|0|0|0|0|0	0.32	0.97	0.32	0.97	0.32	6.67	0.32
M_SNRNP27	M	SNRNP27	M_Q8WVK2	Q8WVK2	0.9946	0.0055	0.0286	0.32649	SNRNP27	12|9|10	31	10.33	3	11|9|15|11|15|9|11|12|14|13|13	0	0	0	0	0	0.85	0.65
M_SNRPB2	M	SNRPB2	M_P08579	P08579	0	0.0002	0.027	0.01851	SNRPB2	2|0|0	2	0.67	3	0|0|0|6|0|0|0|0|0|0|0	0.24	0.72	0.24	0.72	0.24	1.22	0.46
M_SPATA31D1	M	SPATA31D1	M_Q6ZQQ2	Q6ZQQ2	0.6308	0.0001	1	0.88014	SPATA31D1	3|0|3	6	2	3	0|0|0|0|0|0|0|0|0|0|0	0.66	0.99	0.66	0.99	0.66	20	0.07
M_SPATA5	M	SPATA5	M_Q8NB90	Q8NB90	0.5863	0.0002	1	0.86641	SPATA5	4|2|0	6	2	3	0|0|0|0|0|0|0|0|0|0|0	0.66	1	0.66	1	0.66	20	0.08
M_SPATC1	M	SPATC1	M_Q76KD6	Q76KD6	0	0.0001	0.0521	0.03573	SPATC1	0|0|3	3	1	3	0|0|0|0|2|5|0|0|0|0|0	0.25	0.75	0.25	0.75	0.25	1.57	0.46
M_SPCS3	M	SPCS3	M_P61009	P61009	0.6306	0.0006	0.1426	0.29233	SPCS3	2|2|0	4	1.33	3	0|0|0|0|0|0|0|0|0|0|0	0.64	0.97	0.64	0.97	0.64	13.33	0.1
M_SPTLC1	M	SPTLC1	M_O15269	O15269	0.9864	0.0025	0.1493	0.40667	SPTLC1	18|12|13	43	14.33	3	0|0|0|0|0|0|0|0|0|0|0	1	1	1	1	1	143.33	0
M_SREK1IP1	M	SREK1IP1	M_Q8N9Q2	Q8N9Q2	0	0.0017	0.0178	0.0122	SREK1IP1	0|0|10	10	3.33	3	0|12|12|0|0|13|0|0|11|0|4	0.01	0.03	0.01	0.03	0.01	0.71	0.56
M_SRP14	M	SRP14	M_P37108	P37108	0	0.0022	0.1102	0.07556	SRP14	0|0|11	11	3.67	3	0|0|0|0|0|0|0|0|0|0|10	0.32	0.97	0.32	0.97	0.32	4.03	0.32
M_SRP9	M	SRP9	M_P49458	P49458	0.9839	0.0039	0.0261	0.32144	SRP9	5|3|4	12	4	3	3|6|6|7|5|3|0|5|5|7|4	0	0	0	0	0	0.86	0.61
M_SSR4	M	SSR4	M_P51571	P51571	0.9976	0.0069	0.1387	0.40287	SSR4	13|14|16	43	14.33	3	0|0|0|0|0|0|0|0|0|0|0	1	1	1	1	1	143.33	0
M_STK31	M	STK31	M_Q9BXU1	Q9BXU1	0	0.0001	0.2473	0.16952	STK31	0|0|2	2	0.67	3	0|0|0|0|0|0|0|0|0|0|3	0.28	0.83	0.28	0.83	0.28	2.44	0.45
M_STOM	M	STOM	M_P27105	P27105	0.9719	0.0013	0.7855	0.83836	STOM	5|5|3	13	4.33	3	0|0|0|0|0|0|0|0|0|0|0	1	1	1	1	1	43.33	0
M_STT3A	M	STT3A	M_P46977	P46977	0.9984	0.002	0.1424	0.40568	STT3A	16|16|19	51	17	3	0|0|0|0|0|0|0|0|0|0|0	1	1	1	1	1	170	0
M_STT3B	M	STT3B	M_Q8TCJ2	Q8TCJ2	0.9804	0.0007	0.1458	0.40248	STT3B	8|7|5	20	6.67	3	0|0|0|0|0|0|0|0|0|0|0	1	1	1	1	1	66.67	0
M_SUB1	M	SUB1	M_P53999	P53999	0.9611	0.0121	0.0175	0.30862	SUB1	13|16|27	56	18.67	3	27|37|34|33|39|36|40|41|37|25|34	0	0	0	0	0	0.54	0.65
M_SUCLG1	M	SUCLG1	M_P53597	P53597	0.9995	0.0007	0.1258	0.3946	SUCLG1	3|3|3	9	3	3	0|0|0|0|0|0|0|0|0|0|0	0.99	0.99	0.99	0.99	0.99	30	0
M_SUPT16H	M	SUPT16H	M_Q9Y5B9	Q9Y5B9	0.6047	0.0001	0.0206	0.2007	SUPT16H	0|3|2	5	1.67	3	0|12|12|14|0|0|0|0|2|0|0	0	0	0	0	0	0.46	0.65
M_SYNRG	M	SYNRG	M_Q9UMZ2	Q9UMZ2	0	0	0.1613	0.11054	SYNRG	2|0|0	2	0.67	3	0|0|0|0|0|0|2|0|0|0|0	0.3	0.9	0.3	0.9	0.3	3.67	0.42
M_TECR	M	TECR	M_Q9NZ01	Q9NZ01	0.9964	0.0041	0.2632	0.48787	TECR	17|13|16	46	15.33	3	0|0|0|0|0|0|0|0|0|0|0	1	1	1	1	1	153.33	0
M_TELO2	M	TELO2	M_Q9Y4R8	Q9Y4R8	0.9975	0.0011	0.3419	0.54215	TELO2	11|11|10	32	10.67	3	0|0|0|0|0|0|0|0|0|0|0	1	1	1	1	1	106.67	0
M_TENM4	M	TENM4	M_Q6N022	Q6N022	0	0	0.4217	0.28908	TENM4	0|0|2	2	0.67	3	0|0|0|0|0|0|0|0|0|0|0	0.32	0.97	0.32	0.97	0.32	6.67	0.32
M_TFB2M	M	TFB2M	M_Q9H5Q4	Q9H5Q4	0.9829	0.0008	0.1988	0.43952	TFB2M	3|4|5	12	4	3	0|0|2|0|0|0|0|0|0|0|0	0.98	0.99	0.98	0.99	0.98	22	0
M_THEM6	M	THEM6	M_Q8WUY1	Q8WUY1	0.9477	0.0011	0.2531	0.46593	THEM6	4|2|2	8	2.67	3	0|0|0|0|0|0|0|0|0|0|0	0.98	1	0.98	1	0.98	26.67	0
M_THYN1	M	THYN1	M_Q9P016	Q9P016	0.9846	0.0028	0.0301	0.32446	THYN1	6|9|8	23	7.67	3	9|9|11|7|11|10|8|8|8|7|9	0	0	0	0	0	0.87	0.63
M_TIMELESS	M	TIMELESS	M_Q9UNS1	Q9UNS1	0	0	1	0.68551	TIMELESS	2|0|0	2	0.67	3	0|0|0|0|0|0|0|0|0|0|0	0.32	0.97	0.32	0.97	0.32	6.67	0.32
M_TIMM13	M	TIMM13	M_Q9Y5L4	Q9Y5L4	0	0.0006	0.0235	0.01608	TIMM13	2|0|0	2	0.67	3	0|0|0|0|0|0|0|0|0|0|0	0.32	0.97	0.32	0.97	0.32	6.67	0.32
M_TIMM17A	M	TIMM17A	M_Q99595	Q99595	0	0.0003	0.2685	0.18407	TIMM17A	2|0|0	2	0.67	3	0|0|0|0|0|0|0|0|0|0|0	0.32	0.97	0.32	0.97	0.32	6.67	0.32
M_TIMM21	M	TIMM21	M_Q9BVV7	Q9BVV7	0	0.0008	0.401	0.27489	TIMM21	7|0|0	7	2.33	3	0|0|0|0|0|0|0|0|0|0|0	0.33	1	0.33	1	0.33	23.33	0.23
M_TIMM44	M	TIMM44	M_O43615	O43615	0.9987	0.0022	0.3225	0.52921	TIMM44	13|11|12	36	12	3	0|0|0|0|0|0|0|0|0|0|0	1	1	1	1	1	120	0
M_TLN1	M	TLN1	M_Q9Y490	Q9Y490	0	0	0.0213	0.01457	TLN1	0|3|0	3	1	3	0|2|0|2|3|0|0|2|0|0|0	0.21	0.62	0.21	0.62	0.21	1.22	0.48
M_TM9SF2	M	TM9SF2	M_Q99805	Q99805	0.9091	0.0005	0.3221	0.50126	TM9SF2	6|2|3	11	3.67	3	0|0|0|0|0|0|0|0|0|0|0	0.99	1	0.99	1	0.99	36.67	0
M_TM9SF3	M	TM9SF3	M_Q9HD45	Q9HD45	0.9765	0.0013	0.266	0.48364	TM9SF3	12|7|8	27	9	3	0|0|0|0|0|0|0|0|0|0|0	1	1	1	1	1	90	0
M_TMA7	M	TMA7	M_Q9Y2S6	Q9Y2S6	0.9823	0.0096	0.0272	0.32176	TMA7	6|9|7	22	7.33	3	13|7|6|6|12|12|4|12|9|7|9	0	0	0	0	0	0.83	0.63
M_TMED1	M	TMED1	M_Q13445	Q13445	0.6302	0.0005	0.331	0.42131	TMED1	0|2|2	4	1.33	3	0|0|0|0|0|0|0|0|0|0|0	0.64	0.97	0.64	0.97	0.64	13.33	0.1
M_TMED10	M	TMED10	M_P49755	P49755	0.6169	0.0006	0.0931	0.25414	TMED10	3|2|0	5	1.67	3	0|0|0|0|0|0|0|0|0|0|0	0.65	0.99	0.65	0.99	0.65	16.67	0.09
M_TMEM209	M	TMEM209	M_Q96SK2	Q96SK2	0.9823	0.0008	0.2368	0.46539	TMEM209	5|7|5	17	5.67	3	0|0|0|0|0|0|0|0|0|0|0	1	1	1	1	1	56.67	0
M_TMEM246	M	TMEM246	M_Q9BRR3	Q9BRR3	0.9995	0.0006	0.347	0.54626	TMEM246	3|3|3	9	3	3	0|0|0|0|0|0|0|0|0|0|0	0.99	0.99	0.99	0.99	0.99	30	0
M_TMEM33	M	TMEM33	M_P57088	P57088	0.6306	0.0034	0.4483	0.50189	TMEM33	0|14|16	30	10	3	0|0|0|0|0|0|0|0|0|0|0	0.67	1	0.67	1	0.67	100	0.03
M_TMEM43	M	TMEM43	M_Q9BTV4	Q9BTV4	0.9979	0.003	0.3073	0.51856	TMEM43	16|14|14	44	14.67	3	0|0|0|0|0|0|0|0|0|0|0	1	1	1	1	1	146.67	0
M_TMEM70	M	TMEM70	M_Q9BUB7	Q9BUB7	0.6306	0.0004	0.3362	0.42502	TMEM70	2|2|0	4	1.33	3	0|0|0|0|0|0|0|0|0|0|0	0.64	0.97	0.64	0.97	0.64	13.33	0.1
M_TMX3	M	TMX3	M_Q96JJ7	Q96JJ7	0	0.0001	0.2381	0.16324	TMX3	2|0|0	2	0.67	3	0|0|0|0|0|0|0|0|0|0|0	0.32	0.97	0.32	0.97	0.32	6.67	0.32
M_TNPO1	M	TNPO1	M_Q92973	Q92973	0.9765	0.0011	0.2913	0.50101	TNPO1	16|10|10	36	12	3	0|0|0|0|0|0|0|0|0|0|0	1	1	1	1	1	120	0
M_TOMM22	M	TOMM22	M_Q9NS69	Q9NS69	0.9076	0.0018	0.1222	0.36381	TOMM22	5|2|2	9	3	3	0|0|0|0|0|0|0|0|0|0|0	0.98	1	0.98	1	0.98	30	0
M_TOP1	M	TOP1	M_P11387	P11387	0.994	0.0017	0.0226	0.32218	TOP1	18|15|14	47	15.67	3	22|27|36|24|22|18|22|24|22|16|19	0	0	0	0	0	0.68	0.65
M_TOR1A	M	TOR1A	M_O14656	O14656	0	0.0002	0.206	0.14118	TOR1A	0|0|2	2	0.67	3	0|0|0|0|0|0|0|0|0|0|0	0.32	0.97	0.32	0.97	0.32	6.67	0.32
M_TOR1AIP2	M	TOR1AIP2	M_Q8NFQ8	Q8NFQ8	0	0.0002	0.2065	0.14155	TOR1AIP2	0|0|3	3	1	3	0|0|0|0|0|0|0|0|0|0|0	0.33	0.99	0.33	0.99	0.33	10	0.27
M_TPR	M	TPR	M_P12270	P12270	0	0	0.0179	0.01227	TPR	0|0|3	3	1	3	5|2|0|3|5|4|5|3|3|3|0	0	0	0	0	0	0.33	0.65
M_TRAFD1	M	TRAFD1	M_O14545	O14545	0	0.0002	1	0.68551	TRAFD1	0|0|4	4	1.33	3	0|0|0|0|0|0|0|0|0|0|0	0.33	1	0.33	1	0.33	13.33	0.25
M_TRIM28	M	TRIM28	M_Q13263	Q13263	0	0.0001	0.0299	0.0205	TRIM28	0|0|3	3	1	3	0|0|3|5|0|0|0|0|0|0|0	0.24	0.72	0.24	0.72	0.24	1.38	0.46
M_TRIP13	M	TRIP13	M_Q15645	Q15645	0.9996	0.0025	0.1919	0.44	TRIP13	13|12|14	39	13	3	0|0|0|0|0|0|0|0|0|0|0	1	1	1	1	1	130	0
M_TRMT5	M	TRMT5	M_Q32P41	Q32P41	0	0.0001	0.1645	0.11276	TRMT5	2|0|0	2	0.67	3	0|0|0|0|0|2|2|0|0|0|0	0.24	0.72	0.24	0.72	0.24	1.83	0.46
M_TROVE2	M	TROVE2	M_P10155	P10155	0	0.0003	0.1314	0.09008	TROVE2	5|0|0	5	1.67	3	0|0|0|0|0|0|0|0|0|0|0	0.33	1	0.33	1	0.33	16.67	0.24
M_TTC27	M	TTC27	M_Q6P3X3	Q6P3X3	0	0.0001	0.0733	0.05026	TTC27	0|0|4	4	1.33	3	0|0|0|0|0|0|0|0|0|0|0	0.33	1	0.33	1	0.33	13.33	0.25
M_TTC4	M	TTC4	M_O95801	O95801	0.6169	0.0004	0.1786	0.31276	TTC4	3|2|0	5	1.67	3	0|0|0|0|0|0|0|0|0|0|0	0.65	0.99	0.65	0.99	0.65	16.67	0.09
M_TTK	M	TTK	M_P33981	P33981	0.6235	0.0002	0.695	0.66883	TTK	3|0|4	7	2.33	3	0|0|0|0|0|0|0|0|0|0|0	0.66	1	0.66	1	0.66	23.33	0.06
M_TUBB1	M	TUBB1	M_Q9H4B7	Q9H4B7	0.9956	0.0056	0.1001	0.37585	TUBB1	33|25|33	91	30.33	3	0|0|0|6|0|0|0|0|0|4|0	1	1	1	1	1	33.37	0
M_TUBB2A	M	TUBB2A	M_Q13885	Q13885	0	0.0074	0.203	0.13918	TUBB2A	0|0|123	123	41	3	0|0|0|0|0|0|0|0|0|0|0	0.33	1	0.33	1	0.33	410	0.21
M_TUBB2B	M	TUBB2B	M_Q9BVA1	Q9BVA1	0	0.0085	0.3408	0.23368	TUBB2B	137|0|0	137	45.67	3	0|0|0|0|0|0|0|0|0|0|0	0.33	1	0.33	1	0.33	456.67	0.21
M_TUBB4A	M	TUBB4A	M_P04350	P04350	0.9922	0.0223	0.1681	0.42153	TUBB4A	138|95|125	358	119.33	3	0|0|0|0|0|0|0|0|0|0|10	1	1	1	1	1	131.27	0
M_TUBGCP3	M	TUBGCP3	M_Q96CW5	Q96CW5	0.9723	0.0009	1	0.98549	TUBGCP3	10|12|7	29	9.67	3	0|0|0|0|0|0|0|0|0|0|0	1	1	1	1	1	96.67	0
M_TUFM	M	TUFM	M_P49411	P49411	0.9868	0.0052	0.1137	0.3824	TUFM	34|27|23	84	28	3	7|4|0|0|0|6|0|0|5|4|5	1	1	1	1	1	9.94	0
M_TWISTNB	M	TWISTNB	M_Q3B726	Q3B726	0.6308	0.0003	0.0138	0.20412	TWISTNB	2|0|2	4	1.33	3	3|5|5|5|5|4|3|4|3|5|5	0	0	0	0	0	0.31	0.65
M_TXLNA	M	TXLNA	M_P40222	P40222	0	0.0001	0.0981	0.06726	TXLNA	2|0|0	2	0.67	3	0|0|0|0|0|0|0|0|0|0|0	0.32	0.97	0.32	0.97	0.32	6.67	0.32
M_TXN	M	TXN	M_P10599	P10599	0.9968	0.0071	0.0204	0.32155	TXN	8|9|10	27	9	3	13|14|15|16|13|11|11|15|12|6|11	0	0	0	0	0	0.72	0.65
M_TXNDC12	M	TXNDC12	M_O95881	O95881	0.9995	0.0019	0.0217	0.32325	TXNDC12	4|4|4	12	4	3	7|7|8|8|8|6|3|5|8|5|4	0	0	0	0	0	0.64	0.65
M_TXNDC5	M	TXNDC5	M_Q8NBS9	Q8NBS9	0.9995	0.0012	0.0249	0.32544	TXNDC5	6|6|6	18	6	3	14|8|13|8|8|8|4|9|11|5|4	0	0	0	0	0	0.72	0.65
M_U2AF2	M	U2AF2	M_P26368	P26368	0.982	0.0029	0.0333	0.3258	U2AF2	12|17|20	49	16.33	3	28|34|20|28|34|29|0|24|0|0|23	0	0	0	0	0	0.82	0.65
M_UBE2G2	M	UBE2G2	M_P60604	P60604	0.9851	0.0035	0.3972	0.57625	UBE2G2	8|5|8	21	7	3	0|0|0|0|0|0|0|0|0|0|0	1	1	1	1	1	70	0
M_UBE2L3	M	UBE2L3	M_P68036	P68036	0.9595	0.0016	0.0263	0.31406	UBE2L3	2|4|3	9	3	3	9|5|0|2|0|6|3|0|2|0|3	0.01	0.02	0.01	0.02	0.01	1.1	0.56
M_UBE3C	M	UBE3C	M_Q15386	Q15386	0.9619	0.0004	0.1785	0.41917	UBE3C	6|5|3	14	4.67	3	0|0|0|0|0|0|0|0|0|0|0	1	1	1	1	1	46.67	0
M_UBIAD1	M	UBIAD1	M_Q9Y5Z9	Q9Y5Z9	0	0.0002	0.298	0.2043	UBIAD1	0|0|2	2	0.67	3	0|0|0|0|0|0|0|0|0|0|0	0.32	0.97	0.32	0.97	0.32	6.67	0.32
M_UCK2	M	UCK2	M_Q9BZX2	Q9BZX2	0.9948	0.0029	0.2648	0.48847	UCK2	10|9|8	27	9	3	0|0|0|0|0|0|0|0|2|0|0	1	1	1	1	1	49.5	0
M_UFL1	M	UFL1	M_O94874	O94874	0.6169	0.0002	0.8138	0.74822	UFL1	3|2|0	5	1.67	3	0|0|0|0|0|0|0|0|0|0|0	0.65	0.99	0.65	0.99	0.65	16.67	0.09
M_UMPS	M	UMPS	M_P11172	P11172	0.6308	0.0003	0.1113	0.27091	UMPS	3|0|3	6	2	3	0|0|0|0|0|0|0|0|0|0|0	0.66	0.99	0.66	0.99	0.66	20	0.07
M_UNC45A	M	UNC45A	M_Q9H3U1	Q9H3U1	0.9581	0.0004	0.1032	0.36636	UNC45A	5|6|3	14	4.67	3	0|0|0|0|0|0|0|0|0|0|0	1	1	1	1	1	46.67	0
M_UQCRC1	M	UQCRC1	M_P31930	P31930	0	0.0001	0.0347	0.02376	UQCRC1	2|0|0	2	0.67	3	0|0|0|0|0|0|0|0|0|0|0	0.32	0.97	0.32	0.97	0.32	6.67	0.32
M_USMG5	M	USMG5	M_Q96IX5	Q96IX5	0.9995	0.0043	0.0929	0.3721	USMG5	3|3|3	9	3	3	0|0|0|0|0|0|0|0|0|0|0	0.99	0.99	0.99	0.99	0.99	30	0
M_UTP20	M	UTP20	M_O75691	O75691	0.6153	0	0.023	0.20561	UTP20	2|0|3	5	1.67	3	2|0|2|2|4|0|0|0|0|3|0	0.17	0.37	0.17	0.37	0.17	1.41	0.49
M_VAPA	M	VAPA	M_Q9P0L0	Q9P0L0	0	0.0003	0.1278	0.08759	VAPA	0|0|3	3	1	3	0|0|0|0|0|0|0|0|0|0|0	0.33	0.99	0.33	0.99	0.33	10	0.27
M_VDAC1	M	VDAC1	M_P21796	P21796	0.9844	0.0111	0.2466	0.47285	VDAC1	44|27|43	114	38	3	0|0|0|0|0|0|0|0|0|0|0	1	1	1	1	1	380	0
M_VDAC3	M	VDAC3	M_Q9Y277	Q9Y277	0.9981	0.0074	0.3201	0.52743	VDAC3	27|25|24	76	25.33	3	0|0|0|0|0|0|0|0|0|0|0	1	1	1	1	1	253.33	0
M_VKORC1L1	M	VKORC1L1	M_Q8N0U8	Q8N0U8	0.9257	0.0016	0.3302	0.512	VKORC1L1	3|5|2	10	3.33	3	0|0|0|0|0|0|0|0|0|0|0	0.99	1	0.99	1	0.99	33.33	0
M_VPS13C	M	VPS13C	M_Q709C8	Q709C8	0.6302	0	0.0574	0.2338	VPS13C	0|2|2	4	1.33	3	0|0|0|0|0|0|2|0|0|0|3	0.44	0.66	0.44	0.66	0.44	2.93	0.18
M_VRK2	M	VRK2	M_Q86Y07	Q86Y07	0.9257	0.0006	0.2865	0.48202	VRK2	3|5|2	10	3.33	3	0|0|0|0|0|2|0|0|0|0|0	0.95	0.99	0.95	0.99	0.95	18.33	0.01
M_VWF	M	VWF	M_P04275	P04275	0.9695	0.0001	0.0734	0.34948	VWF	4|2|3	9	3	3	0|0|0|0|2|2|0|2|0|0|0	0.75	0.91	0.75	0.91	0.75	5.5	0.02
M_WBP4	M	WBP4	M_O75554	O75554	0	0.0002	0.4419	0.3029	WBP4	0|2|0	2	0.67	3	0|0|0|0|0|0|0|0|0|0|0	0.32	0.97	0.32	0.97	0.32	6.67	0.32
M_WDR3	M	WDR3	M_Q9UNX4	Q9UNX4	0	0.0001	0.2025	0.13884	WDR3	0|3|0	3	1	3	0|0|0|0|0|0|0|0|2|0|0	0.32	0.96	0.32	0.96	0.32	5.5	0.4
M_WLS	M	WLS	M_Q5T9L3	Q5T9L3	0	0.0004	1	0.68551	WLS	0|8|0	8	2.67	3	0|0|0|0|0|0|0|0|0|0|0	0.33	1	0.33	1	0.33	26.67	0.22
M_XAB2	M	XAB2	M_Q9HCS7	Q9HCS7	0	0.0001	0.3911	0.26814	XAB2	0|0|2	2	0.67	3	0|0|0|0|0|0|0|0|0|0|0	0.32	0.97	0.32	0.97	0.32	6.67	0.32
M_XPO1	M	XPO1	M_O14980	O14980	0.9973	0.0026	0.3682	0.56013	XPO1	33|29|38	100	33.33	3	0|0|0|0|0|0|0|0|0|0|0	1	1	1	1	1	333.33	0
M_XPO5	M	XPO5	M_Q9HAV4	Q9HAV4	0.991	0.0009	0.2649	0.48736	XPO5	12|15|12	39	13	3	0|0|0|0|0|0|0|0|0|0|0	1	1	1	1	1	130	0
M_XPOT	M	XPOT	M_O43592	O43592	0.999	0.0027	0.2873	0.50519	XPOT	33|28|32	93	31	3	0|0|0|0|0|0|0|0|0|0|2	1	1	1	1	1	170.5	0
M_YRDC	M	YRDC	M_Q86U90	Q86U90	0	0.0002	0.0083	0.00571	YRDC	0|2|0	2	0.67	3	5|3|3|4|0|0|0|0|5|3|0	0	0	0	0	0	0.32	0.65
M_ZC3H7B	M	ZC3H7B	M_Q9UGR2	Q9UGR2	0	0.0001	0.5256	0.36029	ZC3H7B	2|0|0	2	0.67	3	0|0|0|0|0|0|0|0|0|0|0	0.32	0.97	0.32	0.97	0.32	6.67	0.32
M_ZC3HAV1L	M	ZC3HAV1L	M_Q96H79	Q96H79	0.9891	0.0021	0.0287	0.32483	ZC3HAV1L	7|9|7	23	7.67	3	12|6|10|9|9|6|5|10|13|8|8	0	0	0	0	0	0.88	0.63
M_ZFR	M	ZFR	M_Q96KR1	Q96KR1	0	0	0.0815	0.05589	ZFR	0|0|2	2	0.67	3	0|0|0|0|0|0|0|0|0|0|0	0.32	0.97	0.32	0.97	0.32	6.67	0.32
M_ZNF512B	M	ZNF512B	M_Q96KM6	Q96KM6	0	0.0001	1	0.68551	ZNF512B	0|0|2	2	0.67	3	0|0|0|0|0|0|0|0|0|0|0	0.32	0.97	0.32	0.97	0.32	6.67	0.32
M_ZNF609	M	ZNF609	M_O15014	O15014	0	0	1	0.68551	ZNF609	0|2|0	2	0.67	3	0|0|0|0|0|0|0|0|0|0|0	0.32	0.97	0.32	0.97	0.32	6.67	0.32
M_ZNHIT6	M	ZNHIT6	M_Q9NWK9	Q9NWK9	0	0.0001	0.3061	0.20981	ZNHIT6	0|2|0	2	0.67	3	0|0|0|0|0|0|0|0|0|0|0	0.32	0.97	0.32	0.97	0.32	6.67	0.32
M_ZW10	M	ZW10	M_O43264	O43264	0.9503	0.0007	0.2568	0.46922	ZW10	9|6|4	19	6.33	3	0|0|0|0|0|0|0|0|0|0|0	1	1	1	1	1	63.33	0
N_ABCC4	N	ABCC4	N_O15439	O15439	0	0.0001	0.0305	0.02088	ABCC4	0|0|3	3	1	3	0|3|2|0|0|2|2|0|2|2|0	0.11	0.34	0.11	0.34	0.11	0.85	0.5
N_ACACA	N	ACACA	N_Q13085	Q13085	0.9943	0.0008	0.0056	0.31064	ACACA	20|18|25	63	21	3	240|253|83|66|69|178|205|60|245|156|222	0	0	0	0	0	0.13	0.65
N_ACCS	N	ACCS	N_Q96QU6	Q96QU6	0	0.0001	0.1044	0.07159	ACCS	0|0|2	2	0.67	3	0|0|0|0|0|0|0|0|0|0|0	0.32	0.97	0.32	0.97	0.32	6.67	0.32
N_AHNAK	N	AHNAK	N_Q09666	Q09666	0	0	0.0089	0.00607	AHNAK	0|2|0	2	0.67	3	2|0|0|2|2|3|3|3|5|0|3	0	0	0	0	0	0.32	0.65
N_AKAP8	N	AKAP8	N_O43823	O43823	0	0.0001	0.0427	0.02925	AKAP8	2|0|0	2	0.67	3	0|0|0|0|0|2|0|0|0|0|0	0.3	0.9	0.3	0.9	0.3	3.67	0.42
N_ANKS1A	N	ANKS1A	N_Q92625	Q92625	0.6192	0.0001	0.0285	0.2106	ANKS1A	0|2|3	5	1.67	3	2|0|4|0|0|3|4|3|2|8|0	0	0.01	0	0.01	0	0.71	0.57
N_APLP2	N	APLP2	N_Q06481	Q06481	0	0.0001	0.052	0.03563	APLP2	2|0|0	2	0.67	3	0|0|3|2|0|0|0|2|0|0|0	0.17	0.52	0.17	0.52	0.17	1.05	0.49
N_ARFGEF2	N	ARFGEF2	N_Q9Y6D5	Q9Y6D5	0	0	1	0.68551	ARFGEF2	2|0|0	2	0.67	3	0|0|0|0|0|0|0|0|0|0|0	0.32	0.97	0.32	0.97	0.32	6.67	0.32
N_ARGLU1	N	ARGLU1	N_Q9NWB6	Q9NWB6	0.9818	0.0008	0.0184	0.31553	ARGLU1	2|3|2	7	2.33	3	5|6|4|4|0|4|0|3|5|3|6	0	0	0	0	0	0.64	0.65
N_ATP5A1	N	ATP5A1	N_P25705	P25705	0.9985	0.0008	0.0116	0.31603	ATP5A1	5|5|6	16	5.33	3	0|0|10|6|9|0|0|0|6|0|0	0.08	0.14	0.08	0.14	0.08	1.89	0.52
N_ATP5B	N	ATP5B	N_P06576	P06576	0.9973	0.0008	0.0176	0.31976	ATP5B	4|5|6	15	5	3	5|0|0|0|0|0|0|0|0|0|0	0.94	0.96	0.94	0.96	0.94	11	0.01
N_ATPIF1	N	ATPIF1	N_Q9UII2	Q9UII2	0.5969	0.0017	0.0088	0.19023	ATPIF1	2|4|0	6	2	3	9|9|8|9|9|6|5|8|6|7|9	0	0	0	0	0	0.26	0.65
N_BAG2	N	BAG2	N_O95816	O95816	0.9714	0.0011	0.1018	0.3695	BAG2	3|3|2	8	2.67	3	0|0|0|0|0|0|0|0|0|0|0	0.99	0.99	0.99	0.99	0.99	26.67	0
N_BCAS2	N	BCAS2	N_O75934	O75934	0.6302	0.0007	0.1809	0.3184	BCAS2	0|3|3	6	2	3	0|0|0|0|0|0|0|2|0|0|0	0.64	0.96	0.64	0.96	0.64	11	0.12
N_BMS1	N	BMS1	N_Q14692	Q14692	0.9919	0.0002	0.2399	0.47049	BMS1	2|2|3	7	2.33	3	0|0|0|0|0|0|0|0|0|0|0	0.98	0.99	0.98	0.99	0.98	23.33	0
N_BRIX1	N	BRIX1	N_Q8TDN6	Q8TDN6	0.9647	0.0027	0.3948	0.5683	BRIX1	6|12|15	33	11	3	0|0|0|0|0|0|0|0|0|0|0	1	1	1	1	1	110	0
N_BRSK2	N	BRSK2	N_Q8IWQ3	Q8IWQ3	0	0.0001	0.0594	0.04071	BRSK2	0|0|2	2	0.67	3	4|3|0|0|0|0|0|0|3|0|0	0.12	0.35	0.12	0.35	0.12	0.73	0.5
N_C14orf166	N	C14orf166	N_Q9Y224	Q9Y224	0.972	0.0048	0.6223	0.72649	C14orf166	8|17|16	41	13.67	3	0|5|0|0|0|0|0|0|0|0|0	0.99	1	0.99	1	0.99	30.07	0
N_C19orf53	N	C19orf53	N_Q9UNZ5	Q9UNZ5	0	0.0008	0.0128	0.00881	C19orf53	0|0|3	3	1	3	0|0|3|0|3|0|2|0|3|3|0	0.1	0.3	0.1	0.3	0.1	0.79	0.51
N_C3	N	C3	N_P01024	P01024	0	0	0.0284	0.01945	C3	0|2|0	2	0.67	3	0|0|3|0|3|5|0|0|0|0|0	0.1	0.31	0.1	0.31	0.1	0.67	0.51
N_C8orf33	N	C8orf33	N_Q9H7E9	Q9H7E9	0.9817	0.0024	0.6296	0.73447	C8orf33	4|7|8	19	6.33	3	0|0|0|0|0|0|0|0|0|0|0	1	1	1	1	1	63.33	0
N_CACYBP	N	CACYBP	N_Q9HB71	Q9HB71	0.9865	0.0014	0.006	0.30849	CACYBP	4|3|4	11	3.67	3	11|10|8|18|10|10|10|7|8|9|10	0	0	0	0	0	0.36	0.65
N_CAPZA1	N	CAPZA1	N_P52907	P52907	0	0.0002	0.0098	0.00672	CAPZA1	2|0|0	2	0.67	3	3|0|0|2|0|0|4|0|3|0|0	0.07	0.21	0.07	0.21	0.07	0.61	0.52
N_CARHSP1	N	CARHSP1	N_Q9Y2V2	Q9Y2V2	0	0.0008	0.0205	0.01408	CARHSP1	0|4|0	4	1.33	3	0|4|4|0|6|3|3|0|5|5|5	0	0	0	0	0	0.42	0.59
N_CCDC124	N	CCDC124	N_Q96CT7	Q96CT7	0.9528	0.0036	0.0216	0.30876	CCDC124	5|13|10	28	9.33	3	16|18|15|16|18|12|8|17|14|14|12	0	0	0	0	0	0.64	0.65
N_CCT4	N	CCT4	N_P50991	P50991	0.879	0.0007	0.0146	0.28117	CCT4	2|3|8	13	4.33	3	5|3|4|7|9|0|3|7|7|2|5	0	0	0	0	0	0.92	0.59
N_CCT6A	N	CCT6A	N_P40227	P40227	0.9815	0.0007	0.0312	0.32418	CCT6A	3|4|6	13	4.33	3	2|0|0|2|0|0|0|3|5|0|0	0.67	0.86	0.67	0.86	0.67	3.97	0.06
N_CCT7	N	CCT7	N_Q99832	Q99832	0.6302	0.0005	0.038	0.22048	CCT7	0|5|5	10	3.33	3	0|2|0|0|0|0|0|0|0|0|0	0.66	0.99	0.66	0.99	0.66	18.33	0.08
N_CCT8	N	CCT8	N_P50990	P50990	0.995	0.0019	0.0824	0.36352	CCT8	9|13|14	36	12	3	0|0|0|0|0|0|0|0|0|0|0	1	1	1	1	1	120	0
N_CDC5L	N	CDC5L	N_Q99459	Q99459	0.9361	0.0009	0.2486	0.45922	CDC5L	6|13|6	25	8.33	3	0|0|0|0|0|0|0|0|0|0|0	1	1	1	1	1	83.33	0
N_CEP135	N	CEP135	N_Q66GS9	Q66GS9	0	0.0001	0.0615	0.04217	CEP135	0|2|0	2	0.67	3	0|0|0|0|0|0|0|0|2|0|0	0.3	0.9	0.3	0.9	0.3	3.67	0.42
N_CHD2	N	CHD2	N_O14647	O14647	0	0	0.114	0.07812	CHD2	0|0|3	3	1	3	0|0|0|0|0|0|0|0|0|3|0	0.31	0.92	0.31	0.92	0.31	3.67	0.42
N_CKAP5	N	CKAP5	N_Q14008	Q14008	0.9747	0.0001	0.0632	0.34403	CKAP5	2|4|3	9	3	3	0|2|3|2|0|0|2|2|2|0|0	0.37	0.66	0.37	0.66	0.37	2.54	0.19
N_CNBP	N	CNBP	N_P62633	P62633	0.953	0.0046	0.0215	0.30876	CNBP	12|7|8	27	9	3	19|11|17|15|13|15|8|15|15|5|3	0	0	0	0	0	0.73	0.65
N_COIL	N	COIL	N_P38432	P38432	0	0.0001	0.1665	0.11416	COIL	0|0|2	2	0.67	3	0|0|0|0|0|0|0|0|0|0|0	0.32	0.97	0.32	0.97	0.32	6.67	0.32
N_CPSF1	N	CPSF1	N_Q10570	Q10570	0	0	0.0149	0.01022	CPSF1	0|2|0	2	0.67	3	0|3|2|2|0|0|0|0|0|3|0	0.1	0.3	0.1	0.3	0.1	0.73	0.51
N_CRIPT	N	CRIPT	N_Q9P021	Q9P021	0.9963	0.0017	0.0174	0.31929	CRIPT	2|2|2	6	2	3	0|3|8|7|4|3|5|7|4|3|0	0	0	0	0	0	0.5	0.65
N_CRKL	N	CRKL	N_P46109	P46109	0.9903	0.0035	0.0181	0.31799	CRKL	13|11|12	36	12	3	29|26|28|25|23|20|23|22|26|21|21	0	0	0	0	0	0.5	0.65
N_CSTB	N	CSTB	N_P04080	P04080	0.9849	0.0032	0.0146	0.31389	CSTB	3|3|5	11	3.67	3	8|13|11|6|8|10|8|9|9|6|7	0	0	0	0	0	0.42	0.65
N_CTTN	N	CTTN	N_Q14247	Q14247	0	0.0002	0.0099	0.00681	CTTN	0|4|0	4	1.33	3	8|7|11|4|5|3|4|3|9|3|8	0	0	0	0	0	0.23	0.65
N_CWC25	N	CWC25	N_Q9NXE8	Q9NXE8	0	0.0002	0.0092	0.00628	CWC25	0|0|3	3	1	3	5|5|8|4|4|5|5|5|5|0|0	0	0	0	0	0	0.24	0.65
N_CYP4F22	N	CYP4F22	N_Q6NT55	Q6NT55	0	0.0001	1	0.68551	CYP4F22	0|2|0	2	0.67	3	0|0|0|0|0|0|0|0|0|0|0	0.32	0.97	0.32	0.97	0.32	6.67	0.32
N_DAB2	N	DAB2	N_P98082	P98082	0	0.0001	0.4543	0.31142	DAB2	0|0|2	2	0.67	3	0|0|0|0|0|0|0|0|0|0|0	0.32	0.97	0.32	0.97	0.32	6.67	0.32
N_DDX18	N	DDX18	N_Q9NVP1	Q9NVP1	0.987	0.0009	0.1242	0.38965	DDX18	5|6|9	20	6.67	3	0|4|4|5|4|0|0|2|0|0|0	0.69	0.91	0.69	0.91	0.69	3.86	0.02
N_DDX21	N	DDX21	N_Q9NR30	Q9NR30	0.9907	0.0053	0.2962	0.50872	DDX21	34|50|60	144	48	3	0|15|9|3|0|0|0|0|7|0|0	1	1	1	1	1	15.53	0
N_DDX47	N	DDX47	N_Q9H0S4	Q9H0S4	0	0.0001	0.0065	0.00444	DDX47	2|0|0	2	0.67	3	6|8|4|4|9|4|0|3|0|0|7	0	0	0	0	0	0.16	0.65
N_DDX52	N	DDX52	N_Q9Y2R4	Q9Y2R4	0.6142	0.0006	0.0475	0.22206	DDX52	0|5|8	13	4.33	3	5|5|3|4|0|0|0|0|6|0|6	0.2	0.53	0.2	0.53	0.2	1.64	0.48
N_DDX54	N	DDX54	N_Q8TDD1	Q8TDD1	0.966	0.0006	0.2591	0.47566	DDX54	4|8|5	17	5.67	3	0|0|0|0|0|0|0|0|0|0|0	1	1	1	1	1	56.67	0
N_DENND2D	N	DENND2D	N_Q9H6A0	Q9H6A0	0	0.0002	0.0134	0.00922	DENND2D	0|4|0	4	1.33	3	0|0|0|0|0|0|0|0|0|0|0	0.33	1	0.33	1	0.33	13.33	0.25
N_DHX15	N	DHX15	N_O43143	O43143	0.9582	0.0005	0.0811	0.35123	DHX15	4|3|7	14	4.67	3	0|2|4|3|0|0|0|0|3|5|3	0.36	0.8	0.36	0.8	0.36	2.57	0.2
N_DHX9	N	DHX9	N_Q08211	Q08211	0.9998	0.0018	0.1756	0.42889	DHX9	23|27|30	80	26.67	3	0|21|15|8|0|0|0|0|3|0|3	0.94	0.96	0.94	0.96	0.94	5.87	0.01
N_DIMT1	N	DIMT1	N_Q9UNQ2	Q9UNQ2	0.6288	0.0004	0.6706	0.65369	DIMT1	2|2|0	4	1.33	3	0|0|0|0|2|0|0|0|0|0|0	0.6	0.9	0.6	0.9	0.6	7.33	0.13
N_DKC1	N	DKC1	N_O60832	O60832	0.9616	0.0013	0.2623	0.47652	DKC1	8|9|5	22	7.33	3	0|0|0|0|0|0|0|0|0|0|0	1	1	1	1	1	73.33	0
N_DNAH6	N	DNAH6	N_Q9C0G6	Q9C0G6	0	0	0.0185	0.01265	DNAH6	0|2|0	2	0.67	3	0|0|0|0|6|0|2|2|5|0|0	0.04	0.12	0.04	0.12	0.04	0.49	0.53
N_DNAH7	N	DNAH7	N_Q8WXX0	Q8WXX0	0	0	0.0232	0.01587	DNAH7	4|0|0	4	1.33	3	2|4|2|0|4|6|0|0|4|3|2	0.01	0.03	0.01	0.03	0.01	0.54	0.56
N_DNAJA1	N	DNAJA1	N_P31689	P31689	0	0.0002	0.0019	0.00133	DNAJA1	2|0|0	2	0.67	3	0|0|5|8|8|0|3|9|2|0|0	0	0	0	0	0	0.21	0.65
N_DNAJC10	N	DNAJC10	N_Q8IXB1	Q8IXB1	0.9944	0.0006	0.0103	0.31388	DNAJC10	4|6|6	16	5.33	3	28|23|24|26|17|16|13|16|26|18|18	0	0	0	0	0	0.26	0.65
N_DNAJC13	N	DNAJC13	N_O75165	O75165	0	0	0.0568	0.03896	DNAJC13	0|2|0	2	0.67	3	2|0|0|0|0|0|0|0|0|0|0	0.3	0.9	0.3	0.9	0.3	3.67	0.42
N_DNAJC8	N	DNAJC8	N_O75937	O75937	0	0.0002	0.0034	0.00234	DNAJC8	0|0|2	2	0.67	3	6|6|0|13|11|6|0|3|4|5|7	0	0	0	0	0	0.12	0.65
N_DNAJC9	N	DNAJC9	N_Q8WXX5	Q8WXX5	0.6156	0.0007	0.0472	0.22231	DNAJC9	0|4|3	7	2.33	3	4|2|3|2|0|0|0|4|3|0|0	0.14	0.3	0.14	0.3	0.14	1.43	0.49
N_DSP	N	DSP	N_P15924	P15924	0	0	0.0053	0.00366	DSP	0|2|0	2	0.67	3	5|0|0|0|0|4|0|0|0|2|0	0.1	0.31	0.1	0.31	0.1	0.67	0.51
N_DYNC1H1	N	DYNC1H1	N_Q14204	Q14204	0	0	0.0035	0.00241	DYNC1H1	0|0|2	2	0.67	3	2|0|3|2|3|0|2|0|2|0|2	0.01	0.04	0.01	0.04	0.01	0.46	0.55
N_EEF1G	N	EEF1G	N_P26641	P26641	0	0.0002	0.0065	0.00446	EEF1G	0|0|4	4	1.33	3	7|5|7|8|6|3|7|6|5|5|5	0	0	0	0	0	0.23	0.65
N_EEF2	N	EEF2	N_P13639	P13639	0.9834	0.0003	0.005	0.30684	EEF2	2|3|4	9	3	3	29|18|20|18|18|13|18|20|19|15|17	0	0	0	0	0	0.16	0.65
N_EFCAB6	N	EFCAB6	N_Q5THR3	Q5THR3	0	0	0.0634	0.04348	EFCAB6	0|0|2	2	0.67	3	0|0|0|0|0|2|2|0|0|0|0	0.24	0.72	0.24	0.72	0.24	1.83	0.46
N_ELAVL1	N	ELAVL1	N_Q15717	Q15717	0.5184	0.0009	0.1259	0.24627	ELAVL1	0|8|3	11	3.67	3	0|4|3|0|0|0|0|0|0|0|0	0.57	0.97	0.57	0.97	0.57	5.76	0.14
N_ENO1	N	ENO1	N_P06733	P06733	0.9828	0.0009	0.0168	0.31471	ENO1	3|5|6	14	4.67	3	13|15|12|11|11|9|14|8|15|6|11	0	0	0	0	0	0.41	0.65
N_EPX	N	EPX	N_P11678	P11678	0	0.0001	0.5196	0.35617	EPX	3|0|0	3	1	3	0|0|0|0|0|0|0|0|0|0|0	0.33	0.99	0.33	0.99	0.33	10	0.27
N_ERBB2IP	N	ERBB2IP	N_Q96RT1	Q96RT1	0	0	0.1522	0.1043	ERBB2IP	0|2|0	2	0.67	3	0|0|0|0|0|0|0|0|0|0|0	0.32	0.97	0.32	0.97	0.32	6.67	0.32
N_ERH	N	ERH	N_P84090	P84090	0.9815	0.0036	0.1257	0.38899	ERH	3|4|6	13	4.33	3	0|0|4|7|5|0|0|0|0|0|0	0.52	0.77	0.52	0.77	0.52	2.98	0.16
N_ESF1	N	ESF1	N_Q9H501	Q9H501	0	0.0001	0.1276	0.08746	ESF1	0|2|0	2	0.67	3	0|0|0|0|0|0|0|0|0|0|0	0.32	0.97	0.32	0.97	0.32	6.67	0.32
N_EXOSC10	N	EXOSC10	N_Q01780	Q01780	0	0.0001	0.015	0.01029	EXOSC10	0|0|2	2	0.67	3	4|0|2|0|2|0|0|2|0|0|0	0.11	0.32	0.11	0.32	0.11	0.73	0.51
N_EXOSC6	N	EXOSC6	N_Q5RKV6	Q5RKV6	0	0.0002	0.1008	0.06913	EXOSC6	0|0|2	2	0.67	3	0|0|0|0|0|0|0|0|0|0|0	0.32	0.97	0.32	0.97	0.32	6.67	0.32
N_FAM98A	N	FAM98A	N_Q8NCA5	Q8NCA5	0.6307	0.0006	1	0.8801	FAM98A	5|6|0	11	3.67	3	0|0|0|0|0|0|0|0|0|0|0	0.67	1	0.67	1	0.67	36.67	0.05
N_FKBP3	N	FKBP3	N_Q00688	Q00688	0	0.0002	0.0022	0.00154	FKBP3	0|0|2	2	0.67	3	8|13|6|16|11|7|2|4|2|14|9	0	0	0	0	0	0.08	0.65
N_FLG	N	FLG	N_P20930	P20930	0	0	0.0466	0.03195	FLG	0|2|0	2	0.67	3	0|0|2|0|0|0|0|0|2|0|2	0.19	0.56	0.19	0.56	0.19	1.22	0.48
N_FLNC	N	FLNC	N_Q14315	Q14315	0	0	0.0195	0.01335	FLNC	0|3|0	3	1	3	0|3|0|2|2|4|2|3|6|0|2	0.01	0.02	0.01	0.02	0.01	0.46	0.57
N_FMR1	N	FMR1	N_Q06787	Q06787	0.6293	0.0006	0.3097	0.40649	FMR1	5|0|7	12	4	3	0|0|0|0|0|0|0|0|0|0|0	0.67	1	0.67	1	0.67	40	0.05
N_FRG1	N	FRG1	N_Q14331	Q14331	0	0.0017	0.0126	0.00867	FRG1	13|0|0	13	4.33	3	20|17|18|19|22|0|16|23|16|0|21	0	0	0	0	0	0.28	0.65
N_FTSJ3	N	FTSJ3	N_Q8IY81	Q8IY81	0	0.0001	0.0743	0.05094	FTSJ3	0|4|0	4	1.33	3	0|3|0|0|0|0|0|0|0|0|0	0.32	0.96	0.32	0.96	0.32	4.89	0.41
N_FUBP3	N	FUBP3	N_Q96I24	Q96I24	0.9957	0.004	0.0192	0.32037	FUBP3	20|28|31	79	26.33	3	51|38|30|22|27|49|42|32|49|46|42	0	0	0	0	0	0.68	0.65
N_FUCA2	N	FUCA2	N_Q9BTY2	Q9BTY2	0	0.0001	0.0372	0.02552	FUCA2	0|0|2	2	0.67	3	0|0|0|0|0|0|0|0|0|0|0	0.32	0.97	0.32	0.97	0.32	6.67	0.32
N_FXR2	N	FXR2	N_P51116	P51116	0.9968	0.0009	0.3294	0.53334	FXR2	6|6|8	20	6.67	3	0|0|0|0|0|0|0|0|0|0|0	1	1	1	1	1	66.67	0
N_FYCO1	N	FYCO1	N_Q9BQS8	Q9BQS8	0	0	0.0424	0.02907	FYCO1	2|0|0	2	0.67	3	0|0|0|2|0|0|0|0|0|0|0	0.3	0.9	0.3	0.9	0.3	3.67	0.42
N_G3BP1	N	G3BP1	N_Q13283	Q13283	0.9994	0.0333	0.9817	0.98154	G3BP1	164|180|187	531	177	3	0|0|0|0|5|0|0|0|0|0|0	1	1	1	1	1	389.4	0
N_G3BP2	N	G3BP2	N_Q9UN86	Q9UN86	0.9996	0.0164	1	0.994	G3BP2	81|88|103	272	90.67	3	0|0|0|0|0|0|0|0|0|0|0	1	1	1	1	1	906.67	0
N_GAR1	N	GAR1	N_Q9NY12	Q9NY12	0.9943	0.0022	0.2591	0.48438	GAR1	5|6|5	16	5.33	3	0|0|0|0|0|0|0|0|0|0|0	1	1	1	1	1	53.33	0
N_GCC1	N	GCC1	N_Q96CN9	Q96CN9	0	0.0001	0.0292	0.02004	GCC1	2|0|0	2	0.67	3	0|0|0|0|0|0|0|0|0|0|2	0.3	0.9	0.3	0.9	0.3	3.67	0.42
N_GCN1	N	GCN1	N_Q92616	Q92616	0.9487	0.0001	0.0162	0.30379	GCN1	2|4|2	8	2.67	3	2|0|4|0|0|0|0|2|2|0|0	0.46	0.74	0.46	0.74	0.46	2.93	0.17
N_GLTSCR2	N	GLTSCR2	N_Q9NZM5	Q9NZM5	0	0.0002	0.7121	0.48816	GLTSCR2	0|4|0	4	1.33	3	0|0|0|0|0|0|0|0|0|0|0	0.33	1	0.33	1	0.33	13.33	0.25
N_GNB1L	N	GNB1L	N_Q9BYB4	Q9BYB4	0.6262	0.0012	0.0139	0.20274	GNB1L	0|6|8	14	4.67	3	10|14|10|12|11|12|11|10|12|6|7	0	0	0	0	0	0.45	0.65
N_GNL2	N	GNL2	N_Q13823	Q13823	0.9539	0.0006	0.3237	0.51622	GNL2	5|6|3	14	4.67	3	0|0|0|0|0|0|0|0|0|0|0	1	1	1	1	1	46.67	0
N_GNL3	N	GNL3	N_Q9BVP2	Q9BVP2	0.9986	0.001	0.092	0.37119	GNL3	6|6|7	19	6.33	3	0|4|2|2|3|0|0|0|0|0|2	0.9	0.94	0.9	0.94	0.9	5.36	0.01
N_GOLGB1	N	GOLGB1	N_Q14789	Q14789	0	0	0.0042	0.00291	GOLGB1	0|0|2	2	0.67	3	0|4|0|0|0|0|0|2|3|0|2	0.09	0.26	0.09	0.26	0.09	0.67	0.51
N_GOT2	N	GOT2	N_P00505	P00505	0	0.0002	0.2694	0.1847	GOT2	2|0|0	2	0.67	3	0|0|0|0|0|0|0|0|0|0|0	0.32	0.97	0.32	0.97	0.32	6.67	0.32
N_GPATCH4	N	GPATCH4	N_Q5T3I0	Q5T3I0	0.623	0.0007	1	0.87774	GPATCH4	0|6|5	11	3.67	3	0|0|0|0|0|0|0|0|0|0|0	0.67	1	0.67	1	0.67	36.67	0.05
N_GRWD1	N	GRWD1	N_Q9BQ67	Q9BQ67	0	0.0004	0.1693	0.11604	GRWD1	0|0|6	6	2	3	0|0|0|0|0|0|0|0|0|0|0	0.33	1	0.33	1	0.33	20	0.23
N_GSK3B	N	GSK3B	N_P49841	P49841	0	0.0001	0.3383	0.23189	GSK3B	0|2|0	2	0.67	3	3|0|0|0|0|0|0|0|0|0|0	0.28	0.83	0.28	0.83	0.28	2.44	0.45
N_GTPBP4	N	GTPBP4	N_Q9BZE4	Q9BZE4	0.9807	0.0007	0.0329	0.32511	GTPBP4	4|7|5	16	5.33	3	0|8|11|9|10|8|5|7|8|0|4	0	0	0	0	0	0.84	0.62
N_H1F0	N	H1F0	N_P07305	P07305	0	0.0003	0.024	0.01642	H1F0	0|2|0	2	0.67	3	0|3|5|3|0|0|0|0|2|0|0	0.06	0.18	0.06	0.18	0.06	0.56	0.52
N_H1FX	N	H1FX	N_Q92522	Q92522	0.9869	0.0023	0.0621	0.34706	H1FX	5|7|5	17	5.67	3	2|3|5|4|6|2|0|3|4|3|2	0.06	0.15	0.06	0.15	0.06	1.83	0.52
N_HADHA	N	HADHA	N_P40939	P40939	0.6255	0.0002	0.0141	0.20265	HADHA	2|0|2	4	1.33	3	0|0|0|0|0|0|0|0|0|0|0	0.64	0.97	0.64	0.97	0.64	13.33	0.1
N_HDGF	N	HDGF	N_P51858	P51858	0	0.0003	0.0154	0.01056	HDGF	0|0|3	3	1	3	4|0|3|3|2|3|0|0|2|0|6	0.01	0.03	0.01	0.03	0.01	0.48	0.56
N_HIST1H1C	N	HIST1H1C	N_P16403	P16403	0.9955	0.0106	0.0566	0.34602	HIST1H1C	21|30|27	78	26	3	20|25|25|20|12|14|15|9|22|11|13	0	0	0	0	0	1.54	0.63
N_HIST1H1D	N	HIST1H1D	N_P16402	P16402	0.6272	0.005	0.1186	0.27481	HIST1H1D	0|21|19	40	13.33	3	0|17|18|0|0|0|0|0|16|9|0	0.48	0.8	0.48	0.8	0.48	2.44	0.16
N_HIST1H1E	N	HIST1H1E	N_P10412	P10412	0.99	0.0092	0.1256	0.39161	HIST1H1E	17|28|25	70	23.33	3	15|20|27|0|0|0|0|0|18|10|7	0.12	0.29	0.12	0.29	0.12	2.65	0.5
N_HIST1H4A	N	HIST1H4A	N_P62805	P62805	0.9842	0.0196	0.084	0.36133	HIST1H4A	16|29|25	70	23.33	3	6|29|25|13|2|5|10|0|17|3|5	0.01	0.03	0.01	0.03	0.01	2.23	0.56
N_HKDC1	N	HKDC1	N_Q2TB90	Q2TB90	0	0.0001	0.0191	0.01308	HKDC1	0|0|3	3	1	3	3|0|0|0|4|3|0|0|2|2|2	0.06	0.19	0.06	0.19	0.06	0.69	0.52
N_HMGA1	N	HMGA1	N_P17096	P17096	0	0.0011	0.0103	0.0071	HMGA1	0|4|0	4	1.33	3	5|8|6|7|5|5|5|6|5|4|4	0	0	0	0	0	0.24	0.65
N_HMGB2	N	HMGB2	N_P26583	P26583	0.6298	0.0029	0.0105	0.20151	HMGB2	0|10|12	22	7.33	3	19|25|21|32|26|23|0|21|22|16|18	0	0	0	0	0	0.36	0.65
N_HMGN2	N	HMGN2	N_P05204	P05204	0.987	0.0128	0.018	0.31694	HMGN2	10|12|18	40	13.33	3	19|17|21|21|25|15|11|27|25|15|30	0	0	0	0	0	0.65	0.65
N_HMGN4	N	HMGN4	N_O00479	O00479	0.6302	0.0025	0.0171	0.20618	HMGN4	0|4|4	8	2.67	3	4|0|4|0|0|7|5|6|6|7|6	0	0	0	0	0	0.65	0.65
N_HMMR	N	HMMR	N_O75330	O75330	0	0.0001	0.108	0.07404	HMMR	0|2|0	2	0.67	3	0|2|0|0|0|0|0|0|0|0|0	0.3	0.9	0.3	0.9	0.3	3.67	0.42
N_HNRNPA0	N	HNRNPA0	N_Q13151	Q13151	0.5926	0.0007	0.0754	0.23455	HNRNPA0	0|5|3	8	2.67	3	0|8|5|4|0|0|0|0|4|0|0	0.16	0.41	0.16	0.41	0.16	1.4	0.49
N_HNRNPA2B1	N	HNRNPA2B1	N_P22626	P22626	0.7987	0.0039	0.0531	0.28283	HNRNPA2B1	4|30|15	49	16.33	3	14|35|34|30|0|4|9|2|26|3|3	0	0	0	0	0	1.12	0.62
N_HNRNPA3	N	HNRNPA3	N_P51991	P51991	0.9479	0.0018	0.0937	0.35667	HNRNPA3	5|12|7	24	8	3	2|16|15|9|0|0|0|0|3|0|0	0.14	0.42	0.14	0.42	0.14	1.96	0.49
N_HNRNPF	N	HNRNPF	N_P52597	P52597	0.9765	0.0027	0.0327	0.32373	HNRNPF	10|17|11	38	12.67	3	10|14|7|18|6|5|6|5|9|5|8	0	0	0	0	0	1.5	0.59
N_HNRNPR	N	HNRNPR	N_O43390	O43390	0.6078	0.0012	0.1514	0.29132	HNRNPR	0|16|11	27	9	3	0|17|0|0|0|0|0|0|0|0|0	0.63	0.97	0.63	0.97	0.63	5.82	0.12
N_HNRNPU	N	HNRNPU	N_Q00839	Q00839	0.9233	0.0029	0.0931	0.34867	HNRNPU	14|43|25	82	27.33	3	7|33|36|20|5|6|6|0|23|0|3	0.11	0.33	0.11	0.33	0.11	2.16	0.51
N_HSPA2	N	HSPA2	N_P54652	P54652	0.6308	0.0036	0.1549	0.30083	HSPA2	0|39|44	83	27.67	3	0|0|0|0|0|0|0|0|0|0|0	0.67	1	0.67	1	0.67	276.67	0.03
N_HSPA4	N	HSPA4	N_P34932	P34932	0.9873	0.0025	0.2142	0.45144	HSPA4	18|30|24	72	24	3	0|0|0|0|0|0|0|0|0|0|0	1	1	1	1	1	240	0
N_HSPA5	N	HSPA5	N_P11021	P11021	0.999	0.008	0.0457	0.33961	HSPA5	54|64|62	180	60	3	22|21|16|17|22|15|17|21|16|21|20	1	1	1	1	1	3.17	0
N_HSPA6	N	HSPA6	N_P17066	P17066	0	0.0012	0.0211	0.01449	HSPA6	0|26|0	26	8.67	3	0|13|0|0|21|0|0|18|0|0|0	0.31	0.93	0.31	0.93	0.31	1.83	0.41
N_HSPA9	N	HSPA9	N_P38646	P38646	0.9961	0.0049	0.0298	0.32777	HSPA9	32|35|47	114	38	3	33|19|31|25|34|19|23|17|18|27|27	0	0	0	0	0	1.53	0.64
N_IARS2	N	IARS2	N_Q9NSE4	Q9NSE4	0	0.0001	0.2731	0.1872	IARS2	0|2|0	2	0.67	3	0|0|0|0|0|0|0|0|0|0|0	0.32	0.97	0.32	0.97	0.32	6.67	0.32
N_IBA57	N	IBA57	N_Q5T440	Q5T440	0	0.0001	0.0031	0.00209	IBA57	0|0|2	2	0.67	3	11|11|5|6|5|3|5|6|6|8|6	0	0	0	0	0	0.1	0.65
N_IFI35	N	IFI35	N_P80217	P80217	0	0.0003	1	0.68551	IFI35	0|0|3	3	1	3	0|0|0|0|0|0|0|0|0|0|0	0.33	0.99	0.33	0.99	0.33	10	0.27
N_IGF2BP1	N	IGF2BP1	N_Q9NZI8	Q9NZI8	0.9907	0.004	0.2733	0.49305	IGF2BP1	19|31|29	79	26.33	3	0|9|5|3|0|0|0|0|3|0|0	0.99	1	0.99	1	0.99	14.48	0
N_IGF2BP3	N	IGF2BP3	N_O00425	O00425	0.9572	0.0009	0.2861	0.49146	IGF2BP3	6|8|4	18	6	3	0|0|0|0|0|0|0|0|0|0|0	1	1	1	1	1	60	0
N_ILF3	N	ILF3	N_Q12906	Q12906	0.9882	0.0017	0.2032	0.4442	ILF3	13|22|19	54	18	3	0|8|11|6|0|0|0|0|4|0|0	0.94	0.98	0.94	0.98	0.94	6.83	0.01
N_IRF2BP2	N	IRF2BP2	N_Q7Z5L9	Q7Z5L9	0.9764	0.0012	0.0209	0.31558	IRF2BP2	5|8|11	24	8	3	16|11|11|8|8|11|17|11|16|9|13	0	0	0	0	0	0.67	0.65
N_KIF14	N	KIF14	N_Q15058	Q15058	0	0	0.1195	0.08189	KIF14	0|0|2	2	0.67	3	0|0|0|0|0|0|0|0|0|0|0	0.32	0.97	0.32	0.97	0.32	6.67	0.32
N_KRI1	N	KRI1	N_Q8N9T8	Q8N9T8	0.6213	0.0003	0.34	0.42474	KRI1	3|0|5	8	2.67	3	0|0|0|0|0|0|0|0|0|0|0	0.66	1	0.66	1	0.66	26.67	0.06
N_KRR1	N	KRR1	N_Q13601	Q13601	0.9487	0.0009	0.2615	0.47197	KRR1	3|6|3	12	4	3	0|0|0|0|0|0|0|0|0|0|0	1	1	1	1	1	40	0
N_KRT10	N	KRT10	N_P13645	P13645	0	0.0001	0.0042	0.00288	KRT10	0|2|0	2	0.67	3	0|0|0|5|12|0|0|0|4|0|0	0.01	0.03	0.01	0.03	0.01	0.35	0.56
N_KRT3	N	KRT3	N_P12035	P12035	0	0.0001	1	0.68551	KRT3	0|2|0	2	0.67	3	0|0|0|0|0|0|0|0|0|0|0	0.32	0.97	0.32	0.97	0.32	6.67	0.32
N_LARP1	N	LARP1	N_Q6PKG0	Q6PKG0	0.9667	0.0015	0.6279	0.72869	LARP1	11|25|22	58	19.33	3	0|0|0|0|0|0|0|0|0|0|0	1	1	1	1	1	193.33	0
N_LCP1	N	LCP1	N_P13796	P13796	0	0.0001	0.066	0.04525	LCP1	0|0|2	2	0.67	3	0|0|0|0|0|0|0|0|0|0|0	0.32	0.97	0.32	0.97	0.32	6.67	0.32
N_LMF2	N	LMF2	N_Q9BU23	Q9BU23	0	0.0001	0.142	0.09731	LMF2	3|0|0	3	1	3	0|0|0|0|0|0|0|0|0|0|0	0.33	0.99	0.33	0.99	0.33	10	0.27
N_LRPAP1	N	LRPAP1	N_P30533	P30533	0	0.0002	0.0047	0.00322	LRPAP1	2|0|0	2	0.67	3	4|10|2|8|5|6|2|3|5|7|6	0	0	0	0	0	0.13	0.65
N_LRRC36	N	LRRC36	N_Q1X8D7	Q1X8D7	0	0.0011	1	0.68552	LRRC36	0|0|30	30	10	3	0|0|0|0|0|0|0|0|0|0|0	0.33	1	0.33	1	0.33	100	0.21
N_LRRC47	N	LRRC47	N_Q8N1G4	Q8N1G4	0.6302	0.0002	0.0038	0.19706	LRRC47	0|2|2	4	1.33	3	11|12|6|21|15|13|2|9|12|14|9	0	0	0	0	0	0.12	0.65
N_LRRC59	N	LRRC59	N_Q96AG4	Q96AG4	0.6302	0.0005	0.0101	0.20135	LRRC59	0|3|3	6	2	3	5|5|5|5|7|5|2|4|4|8|5	0	0	0	0	0	0.4	0.65
N_LTV1	N	LTV1	N_Q96GA3	Q96GA3	0.6156	0.0004	0.1015	0.25955	LTV1	0|4|3	7	2.33	3	0|0|0|0|3|0|0|0|0|0|2	0.58	0.91	0.58	0.91	0.58	5.13	0.14
N_LYAR	N	LYAR	N_Q9NX58	Q9NX58	0.9391	0.0018	0.0434	0.3195	LYAR	8|4|11	23	7.67	3	5|10|5|7|9|6|3|7|11|3|8	0	0	0	0	0	1.14	0.6
N_MAGEF1	N	MAGEF1	N_Q9HAY2	Q9HAY2	0	0.0003	1	0.68551	MAGEF1	0|0|3	3	1	3	0|0|0|0|0|0|0|0|0|0|0	0.33	0.99	0.33	0.99	0.33	10	0.27
N_MAT2A	N	MAT2A	N_P31153	P31153	0.6255	0.0003	0.0319	0.21486	MAT2A	2|0|2	4	1.33	3	0|0|2|3|3|0|0|2|2|0|0	0.12	0.18	0.12	0.18	0.12	1.22	0.5
N_MCM7	N	MCM7	N_P33993	P33993	0	0.0001	0.023	0.01575	MCM7	0|0|2	2	0.67	3	2|0|0|0|0|0|0|2|3|0|0	0.17	0.52	0.17	0.52	0.17	1.05	0.49
N_MDC1	N	MDC1	N_Q14676	Q14676	0	0.0001	0.1155	0.07919	MDC1	0|6|0	6	2	3	0|2|0|0|0|0|0|0|0|0|0	0.33	1	0.33	1	0.33	11	0.27
N_MFAP1	N	MFAP1	N_P55081	P55081	0	0.0001	0.0053	0.00362	MFAP1	0|0|2	2	0.67	3	8|3|6|6|6|9|6|4|9|3|4	0	0	0	0	0	0.11	0.65
N_MIF	N	MIF	N_P14174	P14174	0.9944	0.002	0.0324	0.329	MIF	2|3|3	8	2.67	3	3|3|2|2|4|3|5|0|4|3|4	0	0	0	0	0	0.89	0.65
N_MIS18A	N	MIS18A	N_Q9NYP9	Q9NYP9	0	0.0004	0.0104	0.00711	MIS18A	3|0|0	3	1	3	7|7|5|5|4|5|7|3|7|3|4	0	0	0	0	0	0.19	0.65
N_MMTAG2	N	MMTAG2	N_Q9BU76	Q9BU76	0.9791	0.0028	0.0212	0.3166	MMTAG2	8|6|11	25	8.33	3	16|16|17|12|15|15|17|11|16|9|13	0	0	0	0	0	0.58	0.65
N_MRPL14	N	MRPL14	N_Q6P1L8	Q6P1L8	0.9944	0.0016	0.0117	0.31485	MRPL14	2|3|3	8	2.67	3	7|7|7|6|8|7|7|10|8|8|8	0	0	0	0	0	0.35	0.65
N_MRPS12	N	MRPS12	N_O15235	O15235	0.8661	0.002	0.0174	0.27915	MRPS12	5|2|2	9	3	3	7|6|9|7|7|4|4|8|4|6|7	0	0	0	0	0	0.48	0.65
N_MRPS26	N	MRPS26	N_Q9BYN8	Q9BYN8	0	0.0003	0.0393	0.02694	MRPS26	0|2|0	2	0.67	3	0|0|0|0|0|0|0|2|0|2|0	0.24	0.72	0.24	0.72	0.24	1.83	0.46
N_MRPS31	N	MRPS31	N_Q92665	Q92665	0	0.0001	0.1305	0.08947	MRPS31	0|2|0	2	0.67	3	0|0|0|0|0|0|0|0|0|0|0	0.32	0.97	0.32	0.97	0.32	6.67	0.32
N_MRTO4	N	MRTO4	N_Q9UKD2	Q9UKD2	0.9771	0.0035	0.2419	0.46729	MRTO4	11|9|8	28	9.33	3	2|0|0|3|0|0|2|2|0|0|0	1	1	1	1	1	11.41	0
N_MTM1	N	MTM1	N_Q13496	Q13496	0	0.0001	1	0.68551	MTM1	0|0|2	2	0.67	3	0|0|0|0|0|0|0|0|0|0|0	0.32	0.97	0.32	0.97	0.32	6.67	0.32
N_MYH10	N	MYH10	N_P35580	P35580	0	0	0.0033	0.00229	MYH10	0|0|2	2	0.67	3	0|2|0|2|0|0|0|2|3|0|4	0.05	0.15	0.05	0.15	0.05	0.56	0.53
N_MYH9	N	MYH9	N_P35579	P35579	0	0.0001	0.0057	0.00394	MYH9	0|0|6	6	2	3	3|5|7|3|0|0|2|0|10|5|9	0	0	0	0	0	0.5	0.58
N_MYLK2	N	MYLK2	N_Q9H1R3	Q9H1R3	0	0.0001	1	0.68551	MYLK2	2|0|0	2	0.67	3	0|0|0|0|0|0|0|0|0|0|0	0.32	0.97	0.32	0.97	0.32	6.67	0.32
N_NCL	N	NCL	N_P19338	P19338	0.9958	0.0066	0.22	0.45809	NCL	48|48|66	162	54	3	0|32|18|27|0|0|0|0|17|0|0	0.97	0.98	0.97	0.98	0.97	6.32	0
N_NEBL	N	NEBL	N_O76041	O76041	0	0.0001	0.3094	0.21212	NEBL	2|0|0	2	0.67	3	0|0|0|0|0|0|0|0|0|0|0	0.32	0.97	0.32	0.97	0.32	6.67	0.32
N_NIPBL	N	NIPBL	N_Q6KC79	Q6KC79	0	0	0.0155	0.01063	NIPBL	2|0|0	2	0.67	3	5|0|2|0|0|0|0|3|5|4|2	0	0.01	0	0.01	0	0.35	0.57
N_NKAP	N	NKAP	N_Q8N5F7	Q8N5F7	0.9834	0.0006	0.0226	0.31892	NKAP	2|3|4	9	3	3	5|5|5|8|10|5|6|9|7|4|6	0	0	0	0	0	0.47	0.65
N_NOC3L	N	NOC3L	N_Q8WTT2	Q8WTT2	0.9919	0.0003	0.1212	0.38911	NOC3L	2|2|3	7	2.33	3	0|0|0|0|0|0|0|0|0|0|0	0.98	0.99	0.98	0.99	0.98	23.33	0
N_NOL10	N	NOL10	N_Q9BSC4	Q9BSC4	0	0.0001	0.0848	0.05812	NOL10	2|0|0	2	0.67	3	0|0|0|0|0|0|0|0|0|0|0	0.32	0.97	0.32	0.97	0.32	6.67	0.32
N_NOP56	N	NOP56	N_O00567	O00567	0.9909	0.0026	0.2006	0.44329	NOP56	19|16|18	53	17.67	3	0|6|5|0|0|0|0|0|0|0|0	0.99	1	0.99	1	0.99	17.67	0
N_NOP58	N	NOP58	N_Q9Y2X3	Q9Y2X3	0.6302	0.0004	0.0134	0.20359	NOP58	0|4|4	8	2.67	3	3|5|6|7|3|2|0|4|5|2|2	0	0	0	0	0	0.75	0.59
N_NPM1	N	NPM1	N_P06748	P06748	0.9944	0.0071	0.0845	0.36479	NPM1	18|27|27	72	24	3	12|28|18|23|4|3|0|2|15|6|5	0.01	0.01	0.01	0.01	0.01	2.28	0.57
N_PA2G4	N	PA2G4	N_Q9UQ80	Q9UQ80	0.9972	0.003	0.0874	0.36757	PA2G4	11|15|14	40	13.33	3	5|4|0|14|3|3|2|3|4|6|6	0.45	0.7	0.45	0.7	0.45	2.93	0.17
N_PAK1IP1	N	PAK1IP1	N_Q9NWT1	Q9NWT1	0	0.0001	0.0166	0.01137	PAK1IP1	0|0|2	2	0.67	3	2|0|4|2|3|2|0|0|0|2|2	0.01	0.04	0.01	0.04	0.01	0.43	0.55
N_PARP1	N	PARP1	N_P09874	P09874	0.9231	0.0023	0.0141	0.2945	PARP1	11|36|37	84	28	3	63|75|63|93|78|64|37|58|57|69|52	0	0	0	0	0	0.43	0.65
N_PARP4	N	PARP4	N_Q9UKK3	Q9UKK3	0	0	0.1136	0.07787	PARP4	0|2|0	2	0.67	3	0|0|2|0|2|0|0|0|0|0|0	0.24	0.72	0.24	0.72	0.24	1.83	0.46
N_PC	N	PC	N_P11498	P11498	0.9999	0.0043	0.0192	0.32171	PC	51|59|62	172	57.33	3	152|126|69|64|65|102|118|65|140|111|134	0	0	0	0	0	0.55	0.65
N_PCBP1	N	PCBP1	N_Q15365	Q15365	0.9857	0.0032	0.0182	0.31661	PCBP1	9|16|15	40	13.33	3	25|26|23|26|29|25|20|24|25|17|18	0	0	0	0	0	0.57	0.65
N_PDAP1	N	PDAP1	N_Q13442	Q13442	0.6046	0.0008	0.007	0.19134	PDAP1	0|3|2	5	1.67	3	7|7|6|13|13|7|3|7|5|11|9	0	0	0	0	0	0.21	0.65
N_PDCD11	N	PDCD11	N_Q14690	Q14690	0.9875	0.0008	0.2911	0.50425	PDCD11	11|18|20	49	16.33	3	0|0|0|0|0|0|0|0|0|0|0	1	1	1	1	1	163.33	0
N_PDIA3	N	PDIA3	N_P30101	P30101	0.9836	0.0007	0.0134	0.31263	PDIA3	4|3|5	12	4	3	16|7|9|8|11|7|0|6|9|8|11	0	0	0	0	0	0.48	0.65
N_PDIA5	N	PDIA5	N_Q14554	Q14554	0	0.0001	0.0121	0.00827	PDIA5	0|0|2	2	0.67	3	3|2|3|8|2|0|0|0|2|4|4	0	0	0	0	0	0.26	0.65
N_PELO	N	PELO	N_Q9BRX2	Q9BRX2	0	0.0002	0.0039	0.00264	PELO	0|3|0	3	1	3	9|9|12|14|10|8|9|10|9|8|10	0	0	0	0	0	0.1	0.65
N_PGAM5	N	PGAM5	N_Q96HS1	Q96HS1	0	0.0004	0.0179	0.01225	PGAM5	0|4|0	4	1.33	3	0|0|0|0|0|0|0|0|0|0|0	0.33	1	0.33	1	0.33	13.33	0.25
N_PGP	N	PGP	N_A6NDG6	A6NDG6	0	0.0002	0.0049	0.00337	PGP	0|0|3	3	1	3	9|10|8|6|9|8|6|9|8|5|5	0	0	0	0	0	0.13	0.65
N_PIN4	N	PIN4	N_Q9Y237	Q9Y237	0	0.0005	0.004	0.00278	PIN4	2|0|0	2	0.67	3	9|8|9|11|12|4|0|5|8|8|0	0	0	0	0	0	0.1	0.65
N_PLEC	N	PLEC	N_Q15149	Q15149	0.5926	0	0.0119	0.19102	PLEC	0|5|3	8	2.67	3	0|4|11|5|12|7|6|8|5|7|7	0	0	0	0	0	0.41	0.65
N_PLG	N	PLG	N_P00747	P00747	0	0.0001	0.0145	0.00995	PLG	2|0|0	2	0.67	3	0|0|0|0|0|0|0|0|0|0|0	0.32	0.97	0.32	0.97	0.32	6.67	0.32
N_PPIB	N	PPIB	N_P23284	P23284	0.997	0.0099	0.0181	0.3201	PPIB	20|24|30	74	24.67	3	46|41|44|43|49|48|42|44|43|39|47	0	0	0	0	0	0.56	0.65
N_PPIL4	N	PPIL4	N_Q8WUA2	Q8WUA2	0.6262	0.0004	0.0092	0.19953	PPIL4	0|3|4	7	2.33	3	10|11|11|10|7|8|7|5|9|6|7	0	0	0	0	0	0.28	0.65
N_PPME1	N	PPME1	N_Q9Y570	Q9Y570	0.6046	0.0004	0.1071	0.25999	PPME1	0|3|2	5	1.67	3	0|0|0|0|0|0|2|2|0|3|3	0.29	0.56	0.29	0.56	0.29	1.83	0.44
N_PPP1R37	N	PPP1R37	N_O75864	O75864	0	0.0001	0.3311	0.22699	PPP1R37	0|0|2	2	0.67	3	0|0|0|0|0|0|0|0|0|0|0	0.32	0.97	0.32	0.97	0.32	6.67	0.32
N_PRELID3B	N	PRELID3B	N_Q9Y3B1	Q9Y3B1	0.6255	0.0006	0.0939	0.25737	PRELID3B	2|0|2	4	1.33	3	0|0|0|0|0|0|0|0|2|0|0	0.6	0.9	0.6	0.9	0.6	7.33	0.13
N_PRKDC	N	PRKDC	N_P78527	P78527	0.9943	0.0001	0.007	0.31156	PRKDC	5|6|8	19	6.33	3	8|9|17|11|8|7|4|10|8|3|8	0	0	0	0	0	0.75	0.65
N_PRPF19	N	PRPF19	N_Q9UMS4	Q9UMS4	0.6246	0.0014	0.1457	0.29258	PRPF19	0|14|12	26	8.67	3	0|7|0|0|0|0|0|0|7|2|4	0.63	0.96	0.63	0.96	0.63	4.77	0.12
N_PRPF38B	N	PRPF38B	N_Q5VTL8	Q5VTL8	0.9923	0.0015	0.0193	0.31938	PRPF38B	7|11|10	28	9.33	3	17|12|14|16|16|16|15|18|19|14|17	0	0	0	0	0	0.59	0.65
N_PRPF39	N	PRPF39	N_Q86UA1	Q86UA1	0	0.0001	0.1652	0.11324	PRPF39	0|0|2	2	0.67	3	0|0|0|0|0|0|0|0|0|0|0	0.32	0.97	0.32	0.97	0.32	6.67	0.32
N_PRPF40A	N	PRPF40A	N_O75400	O75400	0.6046	0.0001	0.0096	0.1931	PRPF40A	0|3|2	5	1.67	3	6|2|6|11|8|5|4|3|4|8|11	0	0	0	0	0	0.27	0.65
N_PRPF8	N	PRPF8	N_Q6P2Q9	Q6P2Q9	0.6046	0.0001	0.0659	0.2317	PRPF8	0|6|4	10	3.33	3	0|6|4|0|0|0|0|0|0|0|0	0.55	0.89	0.55	0.89	0.55	3.67	0.15
N_PSIP1	N	PSIP1	N_O75475	O75475	0	0.0002	0.0164	0.01125	PSIP1	0|3|0	3	1	3	0|3|3|5|3|2|0|3|0|0|0	0.03	0.09	0.03	0.09	0.03	0.58	0.54
N_PSMB4	N	PSMB4	N_P28070	P28070	0	0.0002	0.0119	0.00815	PSMB4	2|0|0	2	0.67	3	2|3|0|0|0|2|2|2|0|4|3	0.01	0.03	0.01	0.03	0.01	0.41	0.56
N_PUM3	N	PUM3	N_Q15397	Q15397	0.9994	0.0009	0.308	0.51947	PUM3	6|7|7	20	6.67	3	0|0|0|0|0|0|0|0|2|0|0	1	1	1	1	1	36.67	0
N_PURA	N	PURA	N_Q00577	Q00577	0.9747	0.0008	0.3407	0.53429	PURA	2|4|3	9	3	3	0|0|0|0|0|0|0|0|0|0|0	0.99	1	0.99	1	0.99	30	0
N_RBM14	N	RBM14	N_Q96PK6	Q96PK6	0.5666	0.0003	0.0134	0.18399	RBM14	2|5|0	7	2.33	3	2|8|8|6|0|0|0|0|3|0|0	0.04	0.13	0.04	0.13	0.04	0.95	0.53
N_RBM28	N	RBM28	N_Q9NW13	Q9NW13	0.9955	0.0017	0.4468	0.61343	RBM28	14|16|14	44	14.67	3	0|0|0|0|0|0|0|0|0|0|0	1	1	1	1	1	146.67	0
N_RCC2	N	RCC2	N_Q9P258	Q9P258	0.9809	0.0018	0.0133	0.31172	RCC2	8|9|15	32	10.67	3	28|30|23|34|27|30|22|24|27|21|25	0	0	0	0	0	0.4	0.65
N_REXO4	N	REXO4	N_Q9GZR2	Q9GZR2	0	0.0002	0.2386	0.16356	REXO4	0|3|0	3	1	3	0|0|0|0|0|0|0|0|0|0|0	0.33	0.99	0.33	0.99	0.33	10	0.27
N_RFC5	N	RFC5	N_P40937	P40937	0.6105	0.0006	0.352	0.42968	RFC5	0|3|5	8	2.67	3	0|0|0|0|0|0|0|0|0|0|0	0.66	1	0.66	1	0.66	26.67	0.06
N_RIF1	N	RIF1	N_Q5UIP0	Q5UIP0	0	0	0.6209	0.42565	RIF1	3|0|0	3	1	3	0|0|0|0|0|0|0|0|0|0|0	0.33	0.99	0.33	0.99	0.33	10	0.27
N_RIOK1	N	RIOK1	N_Q9BRS2	Q9BRS2	0	0.0001	0.0152	0.01043	RIOK1	0|0|2	2	0.67	3	0|3|2|2|2|0|0|2|0|0|2	0.04	0.12	0.04	0.12	0.04	0.56	0.53
N_RP9	N	RP9	N_Q8TA86	Q8TA86	0.9995	0.0056	0.023	0.32415	RP9	13|14|15	42	14	3	19|20|27|22|25|20|13|20|16|16|22	0	0	0	0	0	0.7	0.65
N_RPL10A	N	RPL10A	N_P62906	P62906	0.992	0.0124	0.319	0.52484	RPL10A	32|30|29	91	30.33	3	0|5|6|0|0|0|0|0|4|0|0	1	1	1	1	1	22.24	0
N_RPL11	N	RPL11	N_P62913	P62913	0.9854	0.0071	0.0378	0.32999	RPL11	16|12|15	43	14.33	3	13|12|18|16|16|0|10|15|11|11|8	0	0	0	0	0	1.21	0.63
N_RPL12	N	RPL12	N_P30050	P30050	0.9985	0.0067	0.1456	0.40794	RPL12	12|13|13	38	12.67	3	2|6|6|6|0|0|3|0|5|0|0	0.93	0.94	0.93	0.94	0.93	4.98	0.01
N_RPL13	N	RPL13	N_P26373	P26373	0.9996	0.0106	0.1221	0.39222	RPL13	23|25|29	77	25.67	3	0|9|9|6|0|7|0|7|12|0|6	0.98	0.99	0.98	0.99	0.98	5.04	0
N_RPL15	N	RPL15	N_P61313	P61313	0.9998	0.0096	0.5183	0.66381	RPL15	20|22|25	67	22.33	3	0|0|0|0|0|0|0|0|0|0|0	1	1	1	1	1	223.33	0
N_RPL21	N	RPL21	N_P46778	P46778	0.9945	0.0095	0.2839	0.50153	RPL21	17|15|20	52	17.33	3	0|0|0|8|0|0|0|0|0|7|8	0.96	0.98	0.96	0.98	0.96	8.29	0
N_RPL24	N	RPL24	N_P83731	P83731	0	0.0035	0.0907	0.06217	RPL24	0|0|21	21	7	3	8|0|0|0|0|0|0|0|0|8|9	0.33	0.98	0.33	0.98	0.33	3.08	0.31
N_RPL26	N	RPL26	N_P61254	P61254	0	0.0042	0.8756	0.60027	RPL26	0|0|23	23	7.67	3	0|0|0|0|0|0|0|0|0|0|0	0.33	1	0.33	1	0.33	76.67	0.21
N_RPL26L1	N	RPL26L1	N_Q9UNX3	Q9UNX3	0	0.0035	1	0.68553	RPL26L1	0|0|19	19	6.33	3	0|0|0|0|0|0|0|0|0|0|0	0.33	1	0.33	1	0.33	63.33	0.21
N_RPL29	N	RPL29	N_P47914	P47914	0.9793	0.0031	0.203	0.44135	RPL29	4|5|8	17	5.67	3	0|2|0|2|0|0|0|0|0|0|0	0.98	1	0.98	1	0.98	15.58	0
N_RPL34	N	RPL34	N_P49207	P49207	0.9786	0.0084	0.0868	0.36144	RPL34	13|10|10	33	11	3	4|7|5|3|4|0|4|4|6|6|4	0.39	0.88	0.39	0.88	0.39	2.57	0.19
N_RPL35	N	RPL35	N_P42766	P42766	0.9898	0.0097	0.1136	0.3833	RPL35	13|11|17	41	13.67	3	11|7|5|8|9|4|5|8|8|6|8	0.03	0.1	0.03	0.1	0.03	1.9	0.54
N_RPL35A	N	RPL35A	N_P18077	P18077	0.9944	0.0103	0.4255	0.59856	RPL35A	10|15|14	39	13	3	0|0|0|0|0|0|0|0|0|0|0	1	1	1	1	1	130	0
N_RPL36	N	RPL36	N_Q9Y3U8	Q9Y3U8	0.9971	0.0063	0.3886	0.57405	RPL36	6|8|9	23	7.67	3	0|0|0|0|0|0|0|0|0|0|0	1	1	1	1	1	76.67	0
N_RPL36AL	N	RPL36AL	N_Q969Q0	Q969Q0	0.9964	0.011	0.0523	0.34335	RPL36AL	13|12|15	40	13.33	3	14|16|16|14|17|10|10|12|21|0|0	0	0	0	0	0	1.13	0.63
N_RPL38	N	RPL38	N_P63173	P63173	0.9985	0.0266	0.0192	0.32141	RPL38	19|20|25	64	21.33	3	35|30|31|37|46|30|32|37|35|40|35	0	0	0	0	0	0.6	0.65
N_RPL5	N	RPL5	N_P46777	P46777	0.9991	0.011	0.3215	0.5287	RPL5	33|40|39	112	37.33	3	0|7|0|16|0|0|0|0|2|0|0	0.99	1	0.99	1	0.99	16.43	0
N_RPL6	N	RPL6	N_Q02878	Q02878	0.9986	0.0107	0.3016	0.5149	RPL6	29|38|39	106	35.33	3	0|9|5|7|0|0|0|0|8|0|3	1	1	1	1	1	12.15	0
N_RPL7	N	RPL7	N_P18124	P18124	0.6304	0.0064	0.356	0.43859	RPL7	25|0|29	54	18	3	0|0|0|0|0|0|0|0|0|0|0	0.67	1	0.67	1	0.67	180	0.03
N_RPLP2	N	RPLP2	N_P05387	P05387	0.9943	0.0171	0.1782	0.429	RPLP2	22|24|21	67	22.33	3	0|8|7|8|3|0|0|0|9|0|0	0.98	0.98	0.98	0.98	0.98	7.02	0
N_RPS12	N	RPS12	N_P25398	P25398	0.9825	0.0061	0.0345	0.32679	RPS12	7|8|13	28	9.33	3	13|9|9|8|6|3|5|7|13|3|7	0	0	0	0	0	1.24	0.6
N_RPS13	N	RPS13	N_P62277	P62277	0.9959	0.0134	0.1603	0.41726	RPS13	18|26|26	70	23.33	3	0|12|10|13|11|0|0|0|0|0|12	0.84	0.94	0.84	0.94	0.84	4.43	0.01
N_RPS14	N	RPS14	N_P62263	P62263	0.9977	0.0095	0.095	0.37301	RPS14	16|16|17	49	16.33	3	8|0|9|10|10|7|5|0|11|9|9	0.02	0.04	0.02	0.04	0.02	2.3	0.55
N_RPS18	N	RPS18	N_P62269	P62269	0.9953	0.0085	0.0462	0.33879	RPS18	15|14|15	44	14.67	3	11|9|10|7|9|10|7|9|9|11|13	0	0	0	0	0	1.54	0.62
N_RPS25	N	RPS25	N_P62851	P62851	0.999	0.0093	0.0264	0.3264	RPS25	11|14|15	40	13.33	3	20|11|16|16|11|14|10|14|16|16|18	0	0	0	0	0	0.91	0.64
N_RPS27A	N	RPS27A	N_P62979	P62979	0.9765	0.0064	0.0186	0.31409	RPS27A	7|13|15	35	11.67	3	13|15|14|8|16|9|10|18|15|0|0	0	0	0	0	0	1.09	0.63
N_RPS28	N	RPS28	N_P62857	P62857	0.9808	0.0063	0.0277	0.32161	RPS28	4|4|7	15	5	3	7|3|5|5|5|5|5|5|7|8|7	0	0	0	0	0	0.89	0.61
N_RPS4X	N	RPS4X	N_P62701	P62701	0.9997	0.0181	0.048	0.34141	RPS4X	49|53|61	163	54.33	3	31|34|31|35|35|36|33|43|32|27|32	0	0	0	0	0	1.62	0.64
N_RPS7	N	RPS7	N_P62081	P62081	0.9992	0.0099	0.0288	0.32805	RPS7	20|21|25	66	22	3	19|30|18|22|30|17|19|30|18|18|22	0	0	0	0	0	1	0.65
N_RPS8	N	RPS8	N_P62241	P62241	0	0.0031	1	0.68553	RPS8	0|0|24	24	8	3	0|0|0|0|0|0|0|0|0|0|0	0.33	1	0.33	1	0.33	80	0.21
N_RRP12	N	RRP12	N_Q5JTH9	Q5JTH9	0.9709	0.0002	0.1376	0.39388	RRP12	3|2|4	9	3	3	0|0|0|0|0|0|0|0|0|0|0	0.99	1	0.99	1	0.99	30	0
N_RRP15	N	RRP15	N_Q9Y3B9	Q9Y3B9	0.9849	0.0011	0.3703	0.55771	RRP15	3|3|5	11	3.67	3	0|0|0|2|0|0|0|0|0|0|0	0.97	0.99	0.97	0.99	0.97	20.17	0
N_RRP1B	N	RRP1B	N_Q14684	Q14684	0.9942	0.0018	0.3273	0.53109	RRP1B	13|18|15	46	15.33	3	0|0|0|0|0|0|0|0|0|0|0	1	1	1	1	1	153.33	0
N_RRP7A	N	RRP7A	N_Q9Y3A4	Q9Y3A4	0	0.0002	0.1701	0.11662	RRP7A	2|0|0	2	0.67	3	0|0|0|0|0|0|0|0|0|0|0	0.32	0.97	0.32	0.97	0.32	6.67	0.32
N_RRP9	N	RRP9	N_O43818	O43818	0.9985	0.0033	0.7806	0.84323	RRP9	16|19|18	53	17.67	3	0|0|0|0|0|0|0|0|0|0|0	1	1	1	1	1	176.67	0
N_RRS1	N	RRS1	N_Q15050	Q15050	0.9898	0.0008	0.2112	0.45017	RRS1	3|4|3	10	3.33	3	2|0|0|0|0|0|0|0|0|0|0	0.97	0.98	0.97	0.98	0.97	18.33	0
N_RSL1D1	N	RSL1D1	N_O76021	O76021	0	0.0015	0.1887	0.12933	RSL1D1	0|0|28	28	9.33	3	0|0|0|0|0|0|0|0|0|0|0	0.33	1	0.33	1	0.33	93.33	0.21
N_RSRC2	N	RSRC2	N_Q7L4I2	Q7L4I2	0.6027	0.0005	0.0129	0.19477	RSRC2	4|0|3	7	2.33	3	9|9|9|8|10|8|8|6|7|9|9	0	0	0	0	0	0.28	0.65
N_RTCB	N	RTCB	N_Q9Y3I0	Q9Y3I0	0.9812	0.0019	0.0993	0.37082	RTCB	12|11|9	32	10.67	3	5|5|8|5|6|2|2|0|6|5|7	0.2	0.42	0.2	0.42	0.2	2.3	0.48
N_SACS	N	SACS	N_Q9NZJ4	Q9NZJ4	0	0	0.062	0.04254	SACS	3|0|0	3	1	3	0|0|0|0|2|0|0|0|0|0|0	0.32	0.96	0.32	0.96	0.32	5.5	0.4
N_SAFB	N	SAFB	N_Q15424	Q15424	0	0.0001	0.0656	0.04497	SAFB	0|4|0	4	1.33	3	0|0|0|0|0|0|0|0|0|0|0	0.33	1	0.33	1	0.33	13.33	0.25
N_SEMG2	N	SEMG2	N_Q02383	Q02383	0.6227	0.0003	0.221	0.34362	SEMG2	2|3|0	5	1.67	3	0|0|0|0|0|0|0|0|0|0|0	0.65	0.99	0.65	0.99	0.65	16.67	0.09
N_SERBP1	N	SERBP1	N_Q8NC51	Q8NC51	0.8971	0.0012	0.0159	0.28772	SERBP1	4|9|3	16	5.33	3	11|10|12|10|4|4|5|7|6|6|8	0	0	0	0	0	0.71	0.62
N_SF1	N	SF1	N_Q15637	Q15637	0.9692	0.0012	0.0194	0.31229	SF1	5|9|12	26	8.67	3	20|13|13|12|13|9|12|9|21|9|11	0	0	0	0	0	0.67	0.65
N_SF3B1	N	SF3B1	N_O75533	O75533	0.5926	0.0002	0.0211	0.19731	SF3B1	0|5|3	8	2.67	3	3|3|5|3|0|2|5|2|5|0|7	0	0.01	0	0.01	0	0.84	0.57
N_SF3B3	N	SF3B3	N_Q15393	Q15393	0.9944	0.0008	0.0834	0.36396	SF3B3	8|12|12	32	10.67	3	3|4|4|3|4|4|4|0|6|3|7	0.62	0.9	0.62	0.9	0.62	2.79	0.13
N_SF3B4	N	SF3B4	N_Q15427	Q15427	0	0.0001	1	0.68551	SF3B4	0|2|0	2	0.67	3	0|0|0|0|0|0|0|0|0|0|0	0.32	0.97	0.32	0.97	0.32	6.67	0.32
N_SFPQ	N	SFPQ	N_P23246	P23246	0.5085	0.0004	0.0123	0.16529	SFPQ	2|7|0	9	3	3	13|15|15|19|12|4|0|11|9|9|5	0	0	0	0	0	0.29	0.65
N_SLK	N	SLK	N_Q9H2G2	Q9H2G2	0.9936	0.0003	0.4788	0.63474	SLK	3|4|5	12	4	3	0|0|0|8|0|0|0|0|0|0|0	0.85	0.9	0.85	0.9	0.85	5.5	0.01
N_SMARCA5	N	SMARCA5	N_O60264	O60264	0	0.0001	0.0402	0.02754	SMARCA5	0|3|0	3	1	3	0|5|4|0|0|0|0|0|0|0|0	0.23	0.69	0.23	0.69	0.23	1.22	0.47
N_SMARCAD1	N	SMARCAD1	N_Q9H4L7	Q9H4L7	0	0.0001	1	0.68551	SMARCAD1	3|0|0	3	1	3	0|0|0|0|0|0|0|0|0|0|0	0.33	0.99	0.33	0.99	0.33	10	0.27
N_SMC3	N	SMC3	N_Q9UQE7	Q9UQE7	0	0	0.0497	0.03407	SMC3	0|2|0	2	0.67	3	0|0|0|0|0|0|0|0|2|0|0	0.3	0.9	0.3	0.9	0.3	3.67	0.42
N_SMNDC1	N	SMNDC1	N_O75940	O75940	0	0.0002	0.0036	0.00248	SMNDC1	0|0|2	2	0.67	3	5|7|5|6|7|5|7|4|6|4|5	0	0	0	0	0	0.12	0.65
N_SNIP1	N	SNIP1	N_Q8TAD8	Q8TAD8	0.9923	0.0021	0.5814	0.70475	SNIP1	7|11|11	29	9.67	3	0|0|0|0|0|0|0|0|0|0|0	1	1	1	1	1	96.67	0
N_SNRNP27	N	SNRNP27	N_Q8WVK2	Q8WVK2	0.9944	0.0055	0.0284	0.32628	SNRNP27	10|9|10	29	9.67	3	11|9|15|11|15|9|11|12|14|13|13	0	0	0	0	0	0.8	0.65
N_SNRPB2	N	SNRPB2	N_P08579	P08579	0.6302	0.0005	0.0541	0.23152	SNRPB2	0|2|2	4	1.33	3	0|0|0|6|0|0|0|0|0|0|0	0.48	0.72	0.48	0.72	0.48	2.44	0.16
N_SNRPD3	N	SNRPD3	N_P62318	P62318	0.6302	0.0009	0.0746	0.24556	SNRPD3	0|2|2	4	1.33	3	0|4|2|3|0|0|0|0|0|0|0	0.28	0.42	0.28	0.42	0.28	1.63	0.44
N_SPTB	N	SPTB	N_P11277	P11277	0	0	0.2158	0.14792	SPTB	2|0|0	2	0.67	3	0|0|0|0|0|0|0|0|0|0|0	0.32	0.97	0.32	0.97	0.32	6.67	0.32
N_SPTY2D1	N	SPTY2D1	N_Q68D10	Q68D10	0.6046	0.0002	0.4387	0.48726	SPTY2D1	0|3|2	5	1.67	3	0|0|0|0|0|0|0|0|0|0|0	0.65	0.99	0.65	0.99	0.65	16.67	0.09
N_SRP68	N	SRP68	N_Q9UHB9	Q9UHB9	0.9857	0.0008	0.1183	0.38523	SRP68	6|5|5	16	5.33	3	0|2|0|0|0|2|0|0|0|0|0	0.98	0.99	0.98	0.99	0.98	14.67	0
N_SRP9	N	SRP9	N_P49458	P49458	0.6298	0.0035	0.0238	0.21064	SRP9	0|5|6	11	3.67	3	3|6|6|7|5|3|0|5|5|7|4	0	0	0	0	0	0.79	0.6
N_SRSF3	N	SRSF3	N_P84103	P84103	0.6114	0.0041	0.0263	0.20672	SRSF3	0|14|10	24	8	3	9|0|12|12|17|9|0|17|0|0|11	0	0	0	0	0	1.01	0.6
N_SRSF5	N	SRSF5	N_Q13243	Q13243	0	0.0002	0.5362	0.36755	SRSF5	0|0|2	2	0.67	3	0|0|0|0|0|0|0|0|0|0|0	0.32	0.97	0.32	0.97	0.32	6.67	0.32
N_SRSF6	N	SRSF6	N_Q13247	Q13247	0	0.0003	0.1438	0.09859	SRSF6	0|3|0	3	1	3	0|0|0|0|0|0|0|0|0|0|0	0.33	0.99	0.33	0.99	0.33	10	0.27
N_SSB	N	SSB	N_P05455	P05455	0.987	0.0014	0.1583	0.41302	SSB	5|6|9	20	6.67	3	0|0|0|2|0|0|0|0|0|0|0	1	1	1	1	1	36.67	0
N_SSRP1	N	SSRP1	N_Q08945	Q08945	0	0.0001	0.0193	0.01324	SSRP1	0|3|0	3	1	3	0|12|6|12|0|0|0|0|5|0|0	0	0	0	0	0	0.31	0.65
N_STT3A	N	STT3A	N_P46977	P46977	0	0.0001	0.0058	0.00398	STT3A	0|2|0	2	0.67	3	0|0|0|0|0|0|0|0|0|0|0	0.32	0.97	0.32	0.97	0.32	6.67	0.32
N_SUB1	N	SUB1	N_P53999	P53999	0.9999	0.0174	0.0252	0.32586	SUB1	22|26|28	76	25.33	3	27|37|34|33|39|36|40|41|37|25|34	0	0	0	0	0	0.73	0.65
N_SUPT16H	N	SUPT16H	N_Q9Y5B9	Q9Y5B9	0	0.0001	0.0169	0.01159	SUPT16H	0|4|0	4	1.33	3	0|12|12|14|0|0|0|0|2|0|0	0	0	0	0	0	0.37	0.59
N_SURF6	N	SURF6	N_O75683	O75683	0.988	0.0014	0.4475	0.61161	SURF6	6|6|5	17	5.67	3	0|0|0|0|0|0|0|0|0|0|0	1	1	1	1	1	56.67	0
N_SYNC	N	SYNC	N_Q9H7C4	Q9H7C4	0	0.0001	1	0.68551	SYNC	0|0|2	2	0.67	3	0|0|0|0|0|0|0|0|0|0|0	0.32	0.97	0.32	0.97	0.32	6.67	0.32
N_THRAP3	N	THRAP3	N_Q9Y2W1	Q9Y2W1	0.5863	0.0003	0.0515	0.2162	THRAP3	0|7|4	11	3.67	3	0|3|7|8|8|2|0|3|5|2|0	0.02	0.05	0.02	0.05	0.02	1.06	0.55
N_THYN1	N	THYN1	N_Q9P016	Q9P016	0.6302	0.0005	0.0052	0.19799	THYN1	0|2|2	4	1.33	3	9|9|11|7|11|10|8|8|8|7|9	0	0	0	0	0	0.15	0.65
N_TIGD4	N	TIGD4	N_Q8IY51	Q8IY51	0	0.0001	0.5016	0.34386	TIGD4	0|2|0	2	0.67	3	0|0|2|0|0|0|0|0|0|0|0	0.3	0.9	0.3	0.9	0.3	3.67	0.42
N_TJP2	N	TJP2	N_Q9UDY2	Q9UDY2	0	0.0001	0.4957	0.3398	TJP2	2|0|0	2	0.67	3	0|0|0|0|0|0|0|0|0|0|0	0.32	0.97	0.32	0.97	0.32	6.67	0.32
N_TLN1	N	TLN1	N_Q9Y490	Q9Y490	0	0	0.0161	0.01104	TLN1	2|0|0	2	0.67	3	0|2|0|2|3|0|0|2|0|0|0	0.12	0.36	0.12	0.36	0.12	0.81	0.5
N_TMA7	N	TMA7	N_Q9Y2S6	Q9Y2S6	0.5926	0.0035	0.0099	0.18964	TMA7	0|5|3	8	2.67	3	13|7|6|6|12|12|4|12|9|7|9	0	0	0	0	0	0.3	0.65
N_TNFAIP2	N	TNFAIP2	N_Q03169	Q03169	0	0.0001	0.3489	0.23917	TNFAIP2	0|0|3	3	1	3	0|0|0|0|0|0|3|0|0|0|0	0.31	0.92	0.31	0.92	0.31	3.67	0.42
N_TOP1	N	TOP1	N_P11387	P11387	0.994	0.0023	0.031	0.32794	TOP1	19|23|19	61	20.33	3	22|27|36|24|22|18|22|24|22|16|19	0	0	0	0	0	0.89	0.65
N_TPR	N	TPR	N_P12270	P12270	0	0	0.0147	0.01009	TPR	2|0|0	2	0.67	3	5|2|0|3|5|4|5|3|3|3|0	0	0	0	0	0	0.22	0.65
N_TRIM28	N	TRIM28	N_Q13263	Q13263	0.5904	0.0003	0.0915	0.24487	TRIM28	0|3|6	9	3	3	0|0|3|5|0|0|0|0|0|0|0	0.55	0.92	0.55	0.92	0.55	4.12	0.15
N_TRMT1L	N	TRMT1L	N_Q7Z2T5	Q7Z2T5	0	0.0001	0.0729	0.05001	TRMT1L	0|0|2	2	0.67	3	0|0|0|0|0|0|0|0|0|0|0	0.32	0.97	0.32	0.97	0.32	6.67	0.32
N_TUBB1	N	TUBB1	N_Q9H4B7	Q9H4B7	0.9939	0.0015	0.0266	0.32488	TUBB1	6|9|8	23	7.67	3	0|0|0|6|0|0|0|0|0|4|0	0.93	0.96	0.93	0.96	0.93	8.43	0.01
N_TUFM	N	TUFM	N_P49411	P49411	0.5926	0.0005	0.0109	0.19028	TUFM	0|5|3	8	2.67	3	7|4|0|0|0|6|0|0|5|4|5	0.01	0.04	0.01	0.04	0.01	0.95	0.55
N_TWISTNB	N	TWISTNB	N_Q3B726	Q3B726	0.6255	0.0004	0.0152	0.20339	TWISTNB	2|0|2	4	1.33	3	3|5|5|5|5|4|3|4|3|5|5	0	0	0	0	0	0.31	0.65
N_TXN	N	TXN	N_P10599	P10599	0.9616	0.0062	0.0178	0.30893	TXN	8|9|5	22	7.33	3	13|14|15|16|13|11|11|15|12|6|11	0	0	0	0	0	0.59	0.65
N_TXNDC12	N	TXNDC12	N_O95881	O95881	0.9865	0.0019	0.0211	0.31883	TXNDC12	4|3|4	11	3.67	3	7|7|8|8|8|6|3|5|8|5|4	0	0	0	0	0	0.58	0.65
N_TXNDC5	N	TXNDC5	N_Q8NBS9	Q8NBS9	0.5904	0.0004	0.0081	0.18774	TXNDC5	0|2|4	6	2	3	14|8|13|8|8|8|4|9|11|5|4	0	0	0	0	0	0.24	0.65
N_UPF1	N	UPF1	N_Q92900	Q92900	0.9292	0.0007	0.3775	0.54547	UPF1	4|9|14	27	9	3	0|0|0|0|0|0|0|0|0|0|0	1	1	1	1	1	90	0
N_USO1	N	USO1	N_O60763	O60763	0.9963	0.0002	0.7955	0.85272	USO1	2|2|2	6	2	3	0|0|0|0|0|0|0|0|0|0|0	0.97	0.97	0.97	0.97	0.97	20	0
N_UTP20	N	UTP20	N_O75691	O75691	0.6288	0	0.021	0.20841	UTP20	2|2|0	4	1.33	3	2|0|2|2|4|0|0|0|0|3|0	0.1	0.15	0.1	0.15	0.1	1.13	0.51
N_VPS13C	N	VPS13C	N_Q709C8	Q709C8	0	0	0.0297	0.02033	VPS13C	0|2|0	2	0.67	3	0|0|0|0|0|0|2|0|0|0|3	0.22	0.66	0.22	0.66	0.22	1.47	0.47
N_VWA8	N	VWA8	N_A3KMH1	A3KMH1	0.9963	0.0001	0.1069	0.38065	VWA8	3|3|3	9	3	3	0|0|2|2|0|0|0|2|2|0|0	0.68	0.68	0.68	0.68	0.68	4.12	0.02
N_VWF	N	VWF	N_P04275	P04275	0.5904	0.0001	0.0483	0.21529	VWF	0|2|4	6	2	3	0|0|0|0|2|2|0|2|0|0|0	0.49	0.91	0.49	0.91	0.49	3.67	0.16
N_XRN2	N	XRN2	N_Q9H0D6	Q9H0D6	0	0.0001	0.0192	0.01316	XRN2	0|3|0	3	1	3	3|0|2|0|0|3|0|0|2|0|0	0.19	0.56	0.19	0.56	0.19	1.1	0.48
N_YBX3	N	YBX3	N_P16989	P16989	0.9734	0.0035	0.6329	0.7342	YBX3	15|18|11	44	14.67	3	0|0|0|0|0|0|0|0|0|0|0	1	1	1	1	1	146.67	0
N_ZC3HAV1L	N	ZC3HAV1L	N_Q96H79	Q96H79	0.976	0.0014	0.0192	0.31432	ZC3HAV1L	3|6|6	15	5	3	12|6|10|9|9|6|5|10|13|8|8	0	0	0	0	0	0.57	0.65
N_ZCCHC3	N	ZCCHC3	N_Q9NUD5	Q9NUD5	0	0.0002	1	0.68551	ZCCHC3	0|3|0	3	1	3	0|0|0|0|0|0|0|0|0|0|0	0.33	0.99	0.33	0.99	0.33	10	0.27
nsp1_ABCF2	nsp1	ABCF2	nsp1_Q9UG63	Q9UG63	0.9998	0.001	0.0855	0.36708	ABCF2	5|4|5	14	4.67	3	3|0|0|8|0|3|0|0|4|0|3	0.33	0.39	0.33	0.39	0.33	2.44	0.31
nsp1_ACACA	nsp1	ACACA	nsp1_Q13085	Q13085	0.9974	0.0111	0.0801	0.3627	ACACA	213|198|197	608	202.67	3	240|253|83|66|69|178|205|60|245|156|222	0	0	0	0	0	1.25	0.65
nsp1_ACLY	nsp1	ACLY	nsp1_P53396	P53396	0.6136	0.0002	0.1436	0.28778	ACLY	3|0|2	5	1.67	3	0|0|0|0|0|0|0|3|0|0|0	0.58	0.92	0.58	0.92	0.58	6.11	0.14
nsp1_AHNAK	nsp1	AHNAK	nsp1_Q09666	Q09666	0.6295	0.0001	0.0475	0.22676	AHNAK	0|3|4	7	2.33	3	2|0|0|2|2|3|3|3|5|0|3	0.04	0.09	0.04	0.09	0.04	1.12	0.54
nsp1_AHR	nsp1	AHR	nsp1_P35869	P35869	0	0.0001	0.3971	0.27223	AHR	0|2|0	2	0.67	3	0|0|0|0|0|0|2|0|0|0|0	0.3	0.9	0.3	0.9	0.3	3.67	0.42
nsp1_AIP	nsp1	AIP	nsp1_O00170	O00170	0.9881	0.0027	0.1221	0.38862	AIP	9|6|6	21	7	3	9|5|9|0|7|0|0|9|0|6|5	0.01	0.02	0.01	0.02	0.01	1.54	0.57
nsp1_ALDH18A1	nsp1	ALDH18A1	nsp1_P54886	P54886	0.9421	0.0009	0.0738	0.34125	ALDH18A1	9|3|6	18	6	3	8|2|7|4|0|3|5|3|7|8|5	0	0.01	0	0.01	0	1.27	0.57
nsp1_AMMECR1	nsp1	AMMECR1	nsp1_Q9Y4X0	Q9Y4X0	0.9881	0.0018	0.0767	0.35744	AMMECR1	6|4|4	14	4.67	3	8|4|7|7|6|0|0|5|4|2|3	0	0	0	0	0	1.12	0.59
nsp1_AMMECR1L	nsp1	AMMECR1L	nsp1_Q6DCA0	Q6DCA0	0.9755	0.0022	0.0812	0.35664	AMMECR1L	6|6|4	16	5.33	3	6|0|5|7|4|6|4|5|7|3|3	0	0	0	0	0	1.17	0.6
nsp1_AMZ1	nsp1	AMZ1	nsp1_Q400G9	Q400G9	0	0.0002	0.0851	0.05833	AMZ1	0|2|0	2	0.67	3	2|0|0|0|0|0|0|0|2|2|2	0.14	0.41	0.14	0.41	0.14	0.92	0.49
nsp1_ANK1	nsp1	ANK1	nsp1_P16157	P16157	0	0.0001	0.1573	0.10781	ANK1	0|2|0	2	0.67	3	0|0|0|0|0|0|0|0|0|0|0	0.32	0.97	0.32	0.97	0.32	6.67	0.32
nsp1_ANKS1A	nsp1	ANKS1A	nsp1_Q92625	Q92625	0.6298	0.0003	0.0638	0.23803	ANKS1A	4|3|0	7	2.33	3	2|0|4|0|0|3|4|3|2|8|0	0.02	0.05	0.02	0.05	0.02	0.99	0.55
nsp1_AQR	nsp1	AQR	nsp1_O60306	O60306	0	0.0001	1	0.68551	AQR	0|3|0	3	1	3	0|0|0|0|0|0|0|0|0|0|0	0.33	0.99	0.33	0.99	0.33	10	0.27
nsp1_ARGLU1	nsp1	ARGLU1	nsp1_Q9NWB6	Q9NWB6	0.8983	0.0023	0.0551	0.31495	ARGLU1	2|6|6	14	4.67	3	5|6|4|4|0|4|0|3|5|3|6	0	0.01	0	0.01	0	1.28	0.57
nsp1_ARSB	nsp1	ARSB	nsp1_P15848	P15848	0	0.0002	1	0.68551	ARSB	0|0|2	2	0.67	3	0|0|0|0|0|0|0|0|0|0|0	0.32	0.97	0.32	0.97	0.32	6.67	0.32
nsp1_ATAD3B	nsp1	ATAD3B	nsp1_Q5T9A4	Q5T9A4	0.996	0.0147	0.3918	0.576	ATAD3B	70|73|78	221	73.67	3	0|0|0|0|0|0|0|0|0|0|0	1	1	1	1	1	736.67	0
nsp1_ATAT1	nsp1	ATAT1	nsp1_Q5SQI0	Q5SQI0	0	0.0002	0.2262	0.15507	ATAT1	2|0|0	2	0.67	3	0|0|0|0|0|0|0|0|0|2|0	0.3	0.9	0.3	0.9	0.3	3.67	0.42
nsp1_ATP1A1	nsp1	ATP1A1	nsp1_P05023	P05023	0	0.0001	0.0014	0.00097	ATP1A1	0|0|2	2	0.67	3	0|0|0|0|0|0|0|0|0|0|0	0.32	0.97	0.32	0.97	0.32	6.67	0.32
nsp1_ATP5A1	nsp1	ATP5A1	nsp1_P25705	P25705	0.6136	0.0011	0.015	0.19962	ATP5A1	9|0|6	15	5	3	0|0|10|6|9|0|0|0|6|0|0	0.25	0.6	0.25	0.6	0.25	1.77	0.46
nsp1_ATPIF1	nsp1	ATPIF1	nsp1_Q9UII2	Q9UII2	0.9935	0.008	0.0414	0.33494	ATPIF1	7|5|8	20	6.67	3	9|9|8|9|9|6|5|8|6|7|9	0	0	0	0	0	0.86	0.63
nsp1_BOLA1	nsp1	BOLA1	nsp1_Q9Y3E2	Q9Y3E2	0	0.0006	0.0319	0.02186	BOLA1	2|0|0	2	0.67	3	4|4|5|0|3|2|0|3|2|2|0	0	0	0	0	0	0.29	0.65
nsp1_BTF3	nsp1	BTF3	nsp1_P20290	P20290	0	0.0012	0.0379	0.026	BTF3	0|0|6	6	2	3	3|5|0|7|5|0|0|0|4|3|0	0.08	0.25	0.08	0.25	0.08	0.81	0.51
nsp1_C14orf166	nsp1	C14orf166	nsp1_Q9Y224	Q9Y224	0	0.0003	0.0425	0.02916	C14orf166	2|0|0	2	0.67	3	0|5|0|0|0|0|0|0|0|0|0	0.25	0.75	0.25	0.75	0.25	1.47	0.46
nsp1_C19orf43	nsp1	C19orf43	nsp1_Q9BQ61	Q9BQ61	0	0.0008	1	0.68551	C19orf43	0|3|0	3	1	3	0|0|0|0|0|0|0|0|0|0|0	0.33	0.99	0.33	0.99	0.33	10	0.27
nsp1_C3	nsp1	C3	nsp1_P01024	P01024	0	0.0001	0.0602	0.04125	C3	0|0|3	3	1	3	0|0|3|0|3|5|0|0|0|0|0	0.18	0.55	0.18	0.55	0.18	1	0.48
nsp1_C6orf132	nsp1	C6orf132	nsp1_Q5T0Z8	Q5T0Z8	0	0.0001	0.3367	0.23083	C6orf132	0|0|2	2	0.67	3	0|0|0|0|0|0|0|0|0|0|0	0.32	0.97	0.32	0.97	0.32	6.67	0.32
nsp1_CACYBP	nsp1	CACYBP	nsp1_Q9HB71	Q9HB71	0.9934	0.005	0.0214	0.32117	CACYBP	9|7|11	27	9	3	11|10|8|18|10|10|10|7|8|9|10	0	0	0	0	0	0.89	0.63
nsp1_CAPZA1	nsp1	CAPZA1	nsp1_P52907	P52907	0.9596	0.0012	0.0504	0.33065	CAPZA1	4|2|2	8	2.67	3	3|0|0|2|0|0|4|0|3|0|0	0.36	0.66	0.36	0.66	0.36	2.44	0.2
nsp1_CARD11	nsp1	CARD11	nsp1_Q9BXL7	Q9BXL7	0	0.0001	0.2516	0.1725	CARD11	0|2|0	2	0.67	3	0|0|0|0|0|0|0|0|0|0|0	0.32	0.97	0.32	0.97	0.32	6.67	0.32
nsp1_CBR1	nsp1	CBR1	nsp1_P16152	P16152	0.9958	0.0054	0.0859	0.36616	CBR1	14|10|11	35	11.67	3	8|10|6|8|10|6|10|6|10|10|9	0	0	0	0	0	1.38	0.61
nsp1_CBX5	nsp1	CBX5	nsp1_P45973	P45973	0	0.0006	0.1371	0.09402	CBX5	3|0|0	3	1	3	0|0|2|2|0|0|0|0|0|0|0	0.29	0.88	0.29	0.88	0.29	2.75	0.44
nsp1_CCDC124	nsp1	CCDC124	nsp1_Q96CT7	Q96CT7	0.998	0.0071	0.0423	0.33699	CCDC124	13|10|14	37	12.33	3	16|18|15|16|18|12|8|17|14|14|12	0	0	0	0	0	0.85	0.65
nsp1_CCDC146	nsp1	CCDC146	nsp1_Q8IYE0	Q8IYE0	0	0.0001	0.1393	0.09552	CCDC146	0|2|0	2	0.67	3	0|0|0|0|2|0|0|0|0|0|0	0.3	0.9	0.3	0.9	0.3	3.67	0.42
nsp1_CCT4	nsp1	CCT4	nsp1_P50991	P50991	0.9891	0.0014	0.031	0.32645	CCT4	7|6|5	18	6	3	5|3|4|7|9|0|3|7|7|2|5	0	0	0	0	0	1.27	0.59
nsp1_CCT6A	nsp1	CCT6A	nsp1_P40227	P40227	0.9867	0.0006	0.025	0.32159	CCT6A	2|2|3	7	2.33	3	2|0|0|2|0|0|0|3|5|0|0	0.31	0.47	0.31	0.47	0.31	2.14	0.41
nsp1_CD2AP	nsp1	CD2AP	nsp1_Q9Y5K6	Q9Y5K6	0	0.0002	1	0.68551	CD2AP	0|2|0	2	0.67	3	0|0|0|0|0|0|0|0|0|0|0	0.32	0.97	0.32	0.97	0.32	6.67	0.32
nsp1_CDC20	nsp1	CDC20	nsp1_Q12834	Q12834	0	0.0002	0.0322	0.0221	CDC20	0|0|3	3	1	3	3|2|4|0|5|3|2|4|2|0|0	0	0.01	0	0.01	0	0.44	0.57
nsp1_CDK5	nsp1	CDK5	nsp1_Q00535	Q00535	0	0.0006	0.0492	0.03372	CDK5	4|0|0	4	1.33	3	0|0|4|3|0|0|0|0|0|0|2	0.26	0.77	0.26	0.77	0.26	1.63	0.45
nsp1_CENPF	nsp1	CENPF	nsp1_P49454	P49454	0.627	0.0001	0.0418	0.22211	CENPF	2|2|0	4	1.33	3	0|0|0|0|0|0|0|0|0|2|3	0.44	0.66	0.44	0.66	0.44	2.93	0.18
nsp1_CETN2	nsp1	CETN2	nsp1_P41208	P41208	0	0.0005	0.1521	0.10429	CETN2	2|0|0	2	0.67	3	0|0|0|0|0|0|0|0|0|0|0	0.32	0.97	0.32	0.97	0.32	6.67	0.32
nsp1_CIR1	nsp1	CIR1	nsp1_Q86X95	Q86X95	0	0.0004	0.0438	0.03	CIR1	0|4|0	4	1.33	3	5|0|4|3|3|0|5|3|5|0|3	0	0.01	0	0.01	0	0.47	0.58
nsp1_CKAP5	nsp1	CKAP5	nsp1_Q14008	Q14008	0.6255	0.0001	0.0528	0.22918	CKAP5	3|2|0	5	1.67	3	0|2|3|2|0|0|2|2|2|0|0	0.15	0.34	0.15	0.34	0.15	1.41	0.49
nsp1_CLINT1	nsp1	CLINT1	nsp1_Q14677	Q14677	0	0.0002	0.0401	0.02748	CLINT1	3|0|0	3	1	3	0|2|0|0|0|4|0|0|0|0|0	0.26	0.79	0.26	0.79	0.26	1.83	0.45
nsp1_CLMN	nsp1	CLMN	nsp1_Q96JQ2	Q96JQ2	0	0.0001	1	0.68551	CLMN	2|0|0	2	0.67	3	0|0|0|0|0|0|0|0|0|0|0	0.32	0.97	0.32	0.97	0.32	6.67	0.32
nsp1_CLPX	nsp1	CLPX	nsp1_O76031	O76031	0	0.0002	0.112	0.07679	CLPX	0|2|0	2	0.67	3	0|0|0|0|0|0|0|0|0|2|0	0.3	0.9	0.3	0.9	0.3	3.67	0.42
nsp1_CMAS	nsp1	CMAS	nsp1_Q8NFW8	Q8NFW8	0	0.0003	0.1274	0.08735	CMAS	0|3|0	3	1	3	0|0|0|0|0|0|0|0|0|0|0	0.33	0.99	0.33	0.99	0.33	10	0.27
nsp1_CNBP	nsp1	CNBP	nsp1_P62633	P62633	0.9986	0.007	0.0328	0.33066	CNBP	11|8|10	29	9.67	3	19|11|17|15|13|15|8|15|15|5|3	0	0	0	0	0	0.78	0.65
nsp1_COLGALT1	nsp1	COLGALT1	nsp1_Q8NBJ5	Q8NBJ5	0.973	0.004	0.748	0.81295	COLGALT1	14|21|23	58	19.33	3	0|0|0|0|0|0|0|0|0|0|0	1	1	1	1	1	193.33	0
nsp1_COX5B	nsp1	COX5B	nsp1_P10606	P10606	0	0.0006	0.0305	0.02093	COX5B	2|0|0	2	0.67	3	0|0|0|0|0|2|0|0|2|0|0	0.24	0.72	0.24	0.72	0.24	1.83	0.46
nsp1_CPD	nsp1	CPD	nsp1_O75976	O75976	0	0.0001	0.2387	0.16365	CPD	0|2|0	2	0.67	3	0|0|0|0|0|0|0|0|0|0|0	0.32	0.97	0.32	0.97	0.32	6.67	0.32
nsp1_CPS1	nsp1	CPS1	nsp1_P31327	P31327	0	0.0001	0.102	0.06995	CPS1	2|0|0	2	0.67	3	0|0|0|0|0|0|0|2|0|0|0	0.3	0.9	0.3	0.9	0.3	3.67	0.42
nsp1_CRIPT	nsp1	CRIPT	nsp1_Q9P021	Q9P021	0.6027	0.0026	0.0254	0.20337	CRIPT	4|2|0	6	2	3	0|3|8|7|4|3|5|7|4|3|0	0	0	0	0	0	0.5	0.65
nsp1_CRKL	nsp1	CRKL	nsp1_P46109	P46109	0.9963	0.0117	0.0607	0.34909	CRKL	26|25|32	83	27.67	3	29|26|28|25|23|20|23|22|26|21|21	0	0	0	0	0	1.15	0.65
nsp1_CRYBG3	nsp1	CRYBG3	nsp1_Q68DQ2	Q68DQ2	0	0	0.2762	0.18932	CRYBG3	0|2|0	2	0.67	3	0|0|0|0|0|0|0|0|0|0|0	0.32	0.97	0.32	0.97	0.32	6.67	0.32
nsp1_CSK	nsp1	CSK	nsp1_P41240	P41240	0	0.0002	0.0628	0.04308	CSK	0|0|2	2	0.67	3	2|0|2|0|0|0|0|0|0|0|0	0.24	0.72	0.24	0.72	0.24	1.83	0.46
nsp1_CSTB	nsp1	CSTB	nsp1_P04080	P04080	0.9973	0.0123	0.0553	0.34569	CSTB	9|9|10	28	9.33	3	8|13|11|6|8|10|8|9|9|6|7	0	0	0	0	0	1.08	0.63
nsp1_CTPS1	nsp1	CTPS1	nsp1_P17812	P17812	0.9369	0.0016	0.0577	0.32861	CTPS1	12|4|7	23	7.67	3	6|5|6|6|8|2|2|2|5|7|6	0.06	0.18	0.06	0.18	0.06	1.53	0.52
nsp1_CTTN	nsp1	CTTN	nsp1_Q14247	Q14247	0.9772	0.002	0.0949	0.36658	CTTN	12|6|8	26	8.67	3	8|7|11|4|5|3|4|3|9|3|8	0	0.01	0	0.01	0	1.47	0.57
nsp1_CWC22	nsp1	CWC22	nsp1_Q9HCG8	Q9HCG8	0.6274	0.0003	0.0856	0.25224	CWC22	0|3|3	6	2	3	0|6|4|5|0|3|0|0|3|0|3	0.02	0.02	0.02	0.02	0.02	0.92	0.55
nsp1_CWC25	nsp1	CWC25	nsp1_Q9NXE8	Q9NXE8	0.9822	0.0013	0.0653	0.3478	CWC25	4|5|4	13	4.33	3	5|5|8|4|4|5|5|5|5|0|0	0	0	0	0	0	1.04	0.6
nsp1_CXorf56	nsp1	CXorf56	nsp1_Q9H5V9	Q9H5V9	0	0.0004	0.0635	0.04352	CXorf56	0|0|2	2	0.67	3	0|0|0|0|0|0|0|0|2|3|0	0.22	0.66	0.22	0.66	0.22	1.47	0.47
nsp1_DARS2	nsp1	DARS2	nsp1_Q6PI48	Q6PI48	0	0.0002	0.1142	0.07826	DARS2	0|2|0	2	0.67	3	0|0|0|0|0|0|0|0|0|0|0	0.32	0.97	0.32	0.97	0.32	6.67	0.32
nsp1_DDX47	nsp1	DDX47	nsp1_Q9H0S4	Q9H0S4	0.9881	0.0013	0.0587	0.34514	DDX47	6|4|4	14	4.67	3	6|8|4|4|9|4|0|3|0|0|7	0	0	0	0	0	1.14	0.59
nsp1_DDX49	nsp1	DDX49	nsp1_Q9Y6V7	Q9Y6V7	0	0.0002	0.0241	0.01652	DDX49	0|0|2	2	0.67	3	0|0|0|0|2|0|0|0|0|0|4	0.21	0.64	0.21	0.64	0.21	1.22	0.47
nsp1_DDX6	nsp1	DDX6	nsp1_P26196	P26196	0	0.0003	0.1384	0.09489	DDX6	4|0|0	4	1.33	3	0|0|0|0|0|0|0|0|0|0|3	0.32	0.96	0.32	0.96	0.32	4.89	0.41
nsp1_DHX15	nsp1	DHX15	nsp1_O43143	O43143	0	0.0002	0.0292	0.02004	DHX15	0|3|0	3	1	3	0|2|4|3|0|0|0|0|3|5|3	0.02	0.07	0.02	0.07	0.02	0.55	0.55
nsp1_DIAPH3	nsp1	DIAPH3	nsp1_Q9NSV4	Q9NSV4	0.6034	0.0003	0.0266	0.20443	DIAPH3	5|0|3	8	2.67	3	13|5|7|4|5|3|3|4|5|7|6	0	0	0	0	0	0.47	0.65
nsp1_DIEXF	nsp1	DIEXF	nsp1_Q68CQ4	Q68CQ4	0	0.0002	0.2796	0.19168	DIEXF	0|0|3	3	1	3	0|0|0|0|0|0|0|0|0|0|0	0.33	0.99	0.33	0.99	0.33	10	0.27
nsp1_DNAH6	nsp1	DNAH6	nsp1_Q9C0G6	Q9C0G6	0	0	0.0258	0.01769	DNAH6	2|0|0	2	0.67	3	0|0|0|0|6|0|2|2|5|0|0	0.04	0.12	0.04	0.12	0.04	0.49	0.53
nsp1_DNAH7	nsp1	DNAH7	nsp1_Q8WXX0	Q8WXX0	0.8824	0.0002	0.1224	0.35615	DNAH7	2|6|8	16	5.33	3	2|4|2|0|4|6|0|0|4|3|2	0.33	0.73	0.33	0.73	0.33	2.17	0.31
nsp1_DNAJA1	nsp1	DNAJA1	nsp1_P31689	P31689	0.9952	0.0009	0.01	0.3139	DNAJA1	3|2|3	8	2.67	3	0|0|5|8|8|0|3|9|2|0|0	0	0	0	0	0	0.84	0.65
nsp1_DNAJC10	nsp1	DNAJC10	nsp1_Q8IXB1	Q8IXB1	0.9984	0.003	0.0523	0.34394	DNAJC10	21|16|18	55	18.33	3	28|23|24|26|17|16|13|16|26|18|18	0	0	0	0	0	0.9	0.65
nsp1_DNAJC13	nsp1	DNAJC13	nsp1_O75165	O75165	0	0	0.0804	0.0551	DNAJC13	0|0|2	2	0.67	3	2|0|0|0|0|0|0|0|0|0|0	0.3	0.9	0.3	0.9	0.3	3.67	0.42
nsp1_DNAJC8	nsp1	DNAJC8	nsp1_O75937	O75937	0.926	0.0023	0.0375	0.31142	DNAJC8	7|2|5	14	4.67	3	6|6|0|13|11|6|0|3|4|5|7	0	0	0	0	0	0.84	0.61
nsp1_DNAJC9	nsp1	DNAJC9	nsp1_Q8WXX5	Q8WXX5	0.9952	0.0013	0.0825	0.36358	DNAJC9	3|2|3	8	2.67	3	4|2|3|2|0|0|0|4|3|0|0	0.09	0.12	0.09	0.12	0.09	1.63	0.51
nsp1_DRG1	nsp1	DRG1	nsp1_Q9Y295	Q9Y295	0.5434	0.0009	0.0477	0.20039	DRG1	0|2|6	8	2.67	3	5|4|0|3|2|5|0|0|0|7|5	0.03	0.1	0.03	0.1	0.03	0.95	0.54
nsp1_DSP	nsp1	DSP	nsp1_P15924	P15924	0	0.0001	0.0151	0.01035	DSP	0|0|4	4	1.33	3	5|0|0|0|0|4|0|0|0|2|0	0.24	0.72	0.24	0.72	0.24	1.33	0.46
nsp1_DYNC1H1	nsp1	DYNC1H1	nsp1_Q14204	Q14204	0.9633	0.0001	0.0349	0.32116	DYNC1H1	4|5|3	12	4	3	2|0|3|2|3|0|2|0|2|0|2	0.48	0.8	0.48	0.8	0.48	2.75	0.17
nsp1_EDF1	nsp1	EDF1	nsp1_O60869	O60869	0.9567	0.004	0.0455	0.32641	EDF1	4|3|7	14	4.67	3	3|8|3|8|4|5|2|3|3|6|4	0	0	0	0	0	1.05	0.59
nsp1_EEF1G	nsp1	EEF1G	nsp1_P26641	P26641	0.9971	0.0016	0.0422	0.33659	EEF1G	6|5|5	16	5.33	3	7|5|7|8|6|3|7|6|5|5|5	0	0	0	0	0	0.92	0.62
nsp1_EEF2	nsp1	EEF2	nsp1_P13639	P13639	0.9968	0.0039	0.0652	0.35222	EEF2	31|21|27	79	26.33	3	29|18|20|18|18|13|18|20|19|15|17	0	0	0	0	0	1.41	0.64
nsp1_EGLN1	nsp1	EGLN1	nsp1_Q9GZT9	Q9GZT9	0	0.0005	0.0895	0.06135	EGLN1	5|0|0	5	1.67	3	9|0|4|5|6|0|0|0|0|5|0	0.03	0.08	0.03	0.08	0.03	0.63	0.54
nsp1_EHHADH	nsp1	EHHADH	nsp1_Q08426	Q08426	0	0.0001	1	0.68551	EHHADH	0|0|2	2	0.67	3	0|0|0|0|0|0|0|0|0|0|0	0.32	0.97	0.32	0.97	0.32	6.67	0.32
nsp1_EIF3A	nsp1	EIF3A	nsp1_Q14152	Q14152	0	0.0001	0.054	0.03699	EIF3A	0|2|0	2	0.67	3	0|0|0|2|0|0|0|0|4|0|3	0.14	0.42	0.14	0.42	0.14	0.81	0.49
nsp1_EIF4EBP1	nsp1	EIF4EBP1	nsp1_Q13541	Q13541	0	0.0007	0.0159	0.01087	EIF4EBP1	2|0|0	2	0.67	3	3|2|3|2|2|3|3|3|2|4|0	0	0	0	0	0	0.27	0.65
nsp1_ENO1	nsp1	ENO1	nsp1_P06733	P06733	0.6303	0.0021	0.0388	0.2211	ENO1	12|0|11	23	7.67	3	13|15|12|11|11|9|14|8|15|6|11	0	0	0	0	0	0.67	0.64
nsp1_ERH	nsp1	ERH	nsp1_P84090	P84090	0	0.0016	0.0548	0.03761	ERH	0|0|4	4	1.33	3	0|0|4|7|5|0|0|0|0|0|0	0.17	0.5	0.17	0.5	0.17	0.92	0.49
nsp1_EXOSC6	nsp1	EXOSC6	nsp1_Q5RKV6	Q5RKV6	0	0.0003	0.1549	0.10617	EXOSC6	0|0|2	2	0.67	3	0|0|0|0|0|0|0|0|0|0|0	0.32	0.97	0.32	0.97	0.32	6.67	0.32
nsp1_FAHD1	nsp1	FAHD1	nsp1_Q6P587	Q6P587	0	0.0004	0.0337	0.02309	FAHD1	0|0|2	2	0.67	3	3|0|0|0|2|0|0|0|4|3|4	0.02	0.07	0.02	0.07	0.02	0.46	0.55
nsp1_FARSB	nsp1	FARSB	nsp1_Q9NSD9	Q9NSD9	0.8629	0.0009	0.0851	0.32459	FARSB	8|3|2	13	4.33	3	4|0|0|0|2|0|0|0|3|6|3	0.35	0.87	0.35	0.87	0.35	2.65	0.2
nsp1_FBXO5	nsp1	FBXO5	nsp1_Q9UKT4	Q9UKT4	0	0.0002	0.0398	0.02727	FBXO5	2|0|0	2	0.67	3	3|2|2|0|0|0|0|2|0|0|0	0.12	0.36	0.12	0.36	0.12	0.81	0.5
nsp1_FEN1	nsp1	FEN1	nsp1_P39748	P39748	0.6238	0.0024	0.0468	0.22456	FEN1	13|0|10	23	7.67	3	13|11|4|18|15|14|0|0|7|13|0	0	0	0	0	0	0.89	0.62
nsp1_FKBP3	nsp1	FKBP3	nsp1_Q00688	Q00688	0.858	0.0042	0.0401	0.29222	FKBP3	9|2|12	23	7.67	3	8|13|6|16|11|7|2|4|2|14|9	0	0	0	0	0	0.92	0.62
nsp1_FLNC	nsp1	FLNC	nsp1_Q14315	Q14315	0	0	0.0181	0.01244	FLNC	2|0|0	2	0.67	3	0|3|0|2|2|4|2|3|6|0|2	0	0	0	0	0	0.31	0.65
nsp1_FRA10AC1	nsp1	FRA10AC1	nsp1_Q70Z53	Q70Z53	0.9538	0.0013	0.0585	0.33437	FRA10AC1	3|2|5	10	3.33	3	3|5|0|4|5|3|2|3|3|0|3	0.01	0.03	0.01	0.03	0.01	1.18	0.56
nsp1_FRG1	nsp1	FRG1	nsp1_Q14331	Q14331	0	0.0025	0.019	0.01302	FRG1	16|0|0	16	5.33	3	20|17|18|19|22|0|16|23|16|0|21	0	0	0	0	0	0.34	0.64
nsp1_FTSJ2	nsp1	FTSJ2	nsp1_Q9UI43	Q9UI43	0.9932	0.0046	0.1166	0.38641	FTSJ2	9|9|8	26	8.67	3	9|4|11|7|6|0|0|8|7|10|0	0	0	0	0	0	1.54	0.59
nsp1_FUBP3	nsp1	FUBP3	nsp1_Q96I24	Q96I24	0.9968	0.0097	0.0466	0.33956	FUBP3	51|38|41	130	43.33	3	51|38|30|22|27|49|42|32|49|46|42	0	0	0	0	0	1.11	0.65
nsp1_FYCO1	nsp1	FYCO1	nsp1_Q9BQS8	Q9BQS8	0	0.0001	0.0517	0.03547	FYCO1	2|0|0	2	0.67	3	0|0|0|2|0|0|0|0|0|0|0	0.3	0.9	0.3	0.9	0.3	3.67	0.42
nsp1_GABRA3	nsp1	GABRA3	nsp1_P34903	P34903	0	0.0002	0.0812	0.05567	GABRA3	0|2|0	2	0.67	3	0|0|0|0|0|0|0|0|0|0|0	0.32	0.97	0.32	0.97	0.32	6.67	0.32
nsp1_GART	nsp1	GART	nsp1_P22102	P22102	0	0.0003	0.0265	0.01813	GART	7|0|0	7	2.33	3	13|7|10|0|0|0|0|7|10|3|0	0	0	0	0	0	0.51	0.59
nsp1_GBP2	nsp1	GBP2	nsp1_P32456	P32456	0	0.0001	0.2134	0.14628	GBP2	2|0|0	2	0.67	3	0|0|0|0|0|0|0|0|0|0|0	0.32	0.97	0.32	0.97	0.32	6.67	0.32
nsp1_GCC1	nsp1	GCC1	nsp1_Q96CN9	Q96CN9	0.9634	0.0005	0.1724	0.4154	GCC1	2|3|4	9	3	3	0|0|0|0|0|0|0|0|0|0|2	0.95	0.98	0.95	0.98	0.95	16.5	0.01
nsp1_GCLM	nsp1	GCLM	nsp1_P48507	P48507	0.5465	0.001	0.0686	0.21566	GCLM	5|0|2	7	2.33	3	3|0|2|0|2|0|0|0|4|4|3	0.19	0.55	0.19	0.55	0.19	1.43	0.48
nsp1_GCN1	nsp1	GCN1	nsp1_Q92616	Q92616	0	0.0001	0.0111	0.00763	GCN1	4|0|0	4	1.33	3	2|0|4|0|0|0|0|2|2|0|0	0.25	0.74	0.25	0.74	0.25	1.47	0.46
nsp1_GLRX3	nsp1	GLRX3	nsp1_O76003	O76003	0	0.0002	0.0379	0.02598	GLRX3	2|0|0	2	0.67	3	3|0|3|3|0|0|0|0|0|2|0	0.08	0.25	0.08	0.25	0.08	0.67	0.52
nsp1_GLRX5	nsp1	GLRX5	nsp1_Q86SX6	Q86SX6	0.6034	0.0021	0.087	0.24585	GLRX5	5|0|3	8	2.67	3	2|0|4|2|2|2|0|0|2|2|4	0.18	0.49	0.18	0.49	0.18	1.47	0.48
nsp1_GMDS	nsp1	GMDS	nsp1_O60547	O60547	0.6274	0.0007	0.1421	0.29101	GMDS	0|3|3	6	2	3	2|0|0|0|0|0|0|0|8|2|3	0.23	0.34	0.23	0.34	0.23	1.47	0.47
nsp1_GMPS	nsp1	GMPS	nsp1_P49915	P49915	0.9596	0.0007	0.0607	0.33768	GMPS	6|3|3	12	4	3	2|4|3|2|2|4|3|5|3|3|7	0	0.01	0	0.01	0	1.16	0.57
nsp1_GNB1L	nsp1	GNB1L	nsp1_Q9BYB4	Q9BYB4	0.997	0.0035	0.0416	0.33614	GNB1L	10|7|10	27	9	3	10|14|10|12|11|12|11|10|12|6|7	0	0	0	0	0	0.86	0.65
nsp1_GNL3L	nsp1	GNL3L	nsp1_Q9NVN8	Q9NVN8	0.6295	0.0005	0.0362	0.21907	GNL3L	0|3|4	7	2.33	3	0|4|3|4|7|4|0|0|3|3|4	0	0.01	0	0.01	0	0.8	0.58
nsp1_GOLGB1	nsp1	GOLGB1	nsp1_Q14789	Q14789	0.6015	0.0001	0.0208	0.19983	GOLGB1	0|2|4	6	2	3	0|4|0|0|0|0|0|2|3|0|2	0.32	0.71	0.32	0.71	0.32	2	0.32
nsp1_GTF2I	nsp1	GTF2I	nsp1_P78347	P78347	0	0.0002	0.0343	0.02349	GTF2I	4|0|0	4	1.33	3	3|2|4|4|6|0|0|4|2|2|2	0	0.01	0	0.01	0	0.51	0.57
nsp1_GTPBP4	nsp1	GTPBP4	nsp1_Q9BZE4	Q9BZE4	0.5778	0.0006	0.0258	0.19591	GTPBP4	3|0|6	9	3	3	0|8|11|9|10|8|5|7|8|0|4	0	0	0	0	0	0.47	0.65
nsp1_GYS2	nsp1	GYS2	nsp1_P54840	P54840	0	0.0001	0.135	0.09257	GYS2	0|0|2	2	0.67	3	0|0|0|0|0|0|3|0|0|0|2	0.22	0.66	0.22	0.66	0.22	1.47	0.47
nsp1_H1FX	nsp1	H1FX	nsp1_Q92522	Q92522	0	0.0004	0.0101	0.00695	H1FX	0|0|2	2	0.67	3	2|3|5|4|6|2|0|3|4|3|2	0	0	0	0	0	0.22	0.65
nsp1_HDAC6	nsp1	HDAC6	nsp1_Q9UBN7	Q9UBN7	0	0.0001	1	0.68551	HDAC6	0|0|2	2	0.67	3	0|0|0|0|0|0|0|0|0|0|0	0.32	0.97	0.32	0.97	0.32	6.67	0.32
nsp1_HDGF	nsp1	HDGF	nsp1_P51858	P51858	0.6223	0.0012	0.0548	0.2296	HDGF	4|0|3	7	2.33	3	4|0|3|3|2|3|0|0|2|0|6	0.04	0.1	0.04	0.1	0.04	1.12	0.53
nsp1_HIST1H1C	nsp1	HIST1H1C	nsp1_P16403	P16403	1	0.0062	0.0331	0.33122	HIST1H1C	11|9|11	31	10.33	3	20|25|25|20|12|14|15|9|22|11|13	0	0	0	0	0	0.61	0.65
nsp1_HKDC1	nsp1	HKDC1	nsp1_Q2TB90	Q2TB90	0.9745	0.0004	0.0836	0.35796	HKDC1	2|3|3	8	2.67	3	3|0|0|0|4|3|0|0|2|2|2	0.14	0.19	0.14	0.19	0.14	1.83	0.49
nsp1_HLCS	nsp1	HLCS	nsp1_P50747	P50747	0	0.0001	0.1632	0.11191	HLCS	2|0|0	2	0.67	3	2|0|0|0|0|2|2|0|3|0|0	0.12	0.36	0.12	0.36	0.12	0.81	0.5
nsp1_HMGA1	nsp1	HMGA1	nsp1_P17096	P17096	0.5434	0.0032	0.0307	0.18871	HMGA1	0|2|6	8	2.67	3	5|8|6|7|5|5|5|6|5|4|4	0	0	0	0	0	0.49	0.61
nsp1_HMGB2	nsp1	HMGB2	nsp1_P26583	P26583	0.9917	0.0138	0.05	0.34031	HMGB2	23|17|28	68	22.67	3	19|25|21|32|26|23|0|21|22|16|18	0	0	0	0	0	1.12	0.64
nsp1_HMGN2	nsp1	HMGN2	nsp1_P05204	P05204	0.9973	0.0239	0.0337	0.33093	HMGN2	16|16|18	50	16.67	3	19|17|21|21|25|15|11|27|25|15|30	0	0	0	0	0	0.81	0.65
nsp1_HMGN4	nsp1	HMGN4	nsp1_O00479	O00479	0	0.0023	0.0158	0.01082	HMGN4	0|0|5	5	1.67	3	4|0|4|0|0|7|5|6|6|7|6	0	0	0	0	0	0.41	0.6
nsp1_HNRNPA2B1	nsp1	HNRNPA2B1	nsp1_P22626	P22626	0.9596	0.001	0.0129	0.30493	HNRNPA2B1	4|2|2	8	2.67	3	14|35|34|30|0|4|9|2|26|3|3	0	0	0	0	0	0.18	0.65
nsp1_HNRNPF	nsp1	HNRNPF	nsp1_P52597	P52597	0.9894	0.0023	0.0281	0.32455	HNRNPF	7|8|7	22	7.33	3	10|14|7|18|6|5|6|5|9|5|8	0	0	0	0	0	0.87	0.65
nsp1_HPRT1	nsp1	HPRT1	nsp1_P00492	P00492	0.9779	0.0031	0.0797	0.35633	HPRT1	7|5|4	16	5.33	3	5|3|3|2|0|0|0|4|5|4|3	0.16	0.4	0.16	0.4	0.16	2.02	0.49
nsp1_HSPA5	nsp1	HSPA5	nsp1_P11021	P11021	0.9932	0.0051	0.0289	0.32629	HSPA5	25|21|32	78	26	3	22|21|16|17|22|15|17|21|16|21|20	0	0	0	0	0	1.38	0.64
nsp1_HSPA6	nsp1	HSPA6	nsp1_P17066	P17066	0.6179	0.0027	0.0492	0.22439	HSPA6	18|21|0	39	13	3	0|13|0|0|21|0|0|18|0|0|0	0.56	0.89	0.56	0.89	0.56	2.75	0.15
nsp1_HSPA9	nsp1	HSPA9	nsp1_P38646	P38646	0.9994	0.0055	0.0337	0.33145	HSPA9	30|27|30	87	29	3	33|19|31|25|34|19|23|17|18|27|27	0	0	0	0	0	1.17	0.65
nsp1_HSPD1	nsp1	HSPD1	nsp1_P10809	P10809	0.9982	0.0048	0.0564	0.34666	HSPD1	25|18|22	65	21.67	3	21|12|9|4|7|8|8|10|19|13|14	0	0	0	0	0	1.91	0.6
nsp1_IBA57	nsp1	IBA57	nsp1_Q5T440	Q5T440	0.9517	0.0042	0.087	0.3533	IBA57	16|12|7	35	11.67	3	11|11|5|6|5|3|5|6|6|8|6	0.06	0.19	0.06	0.19	0.06	1.78	0.52
nsp1_IFNAR1	nsp1	IFNAR1	nsp1_P17181	P17181	0.9965	0.0005	0.1726	0.42581	IFNAR1	2|2|2	6	2	3	0|2|2|0|2|0|0|0|0|0|0	0.56	0.56	0.56	0.56	0.56	3.67	0.15
nsp1_INTS1	nsp1	INTS1	nsp1_Q8N201	Q8N201	0	0	0.0947	0.06492	INTS1	0|2|0	2	0.67	3	0|0|0|0|0|0|0|2|2|0|0	0.24	0.72	0.24	0.72	0.24	1.83	0.46
nsp1_INTS4	nsp1	INTS4	nsp1_Q96HW7	Q96HW7	0	0.0001	0.0871	0.05972	INTS4	2|0|0	2	0.67	3	0|0|0|0|0|0|0|0|0|0|0	0.32	0.97	0.32	0.97	0.32	6.67	0.32
nsp1_IRF2BP2	nsp1	IRF2BP2	nsp1_Q7Z5L9	Q7Z5L9	0.9793	0.0026	0.0463	0.33393	IRF2BP2	12|8|16	36	12	3	16|11|11|8|8|11|17|11|16|9|13	0	0	0	0	0	1.01	0.63
nsp1_IRS4	nsp1	IRS4	nsp1_O14654	O14654	0.6274	0.0002	0.0194	0.20686	IRS4	0|3|3	6	2	3	0|0|4|3|3|0|0|2|0|2|2	0.12	0.19	0.12	0.19	0.12	1.38	0.5
nsp1_ITGA2B	nsp1	ITGA2B	nsp1_P08514	P08514	0	0.0001	0.6783	0.465	ITGA2B	0|2|0	2	0.67	3	0|0|0|0|0|2|0|0|0|0|0	0.3	0.9	0.3	0.9	0.3	3.67	0.42
nsp1_ITGB4	nsp1	ITGB4	nsp1_P16144	P16144	0	0	0.2383	0.16335	ITGB4	2|0|0	2	0.67	3	0|0|0|0|0|0|0|0|0|0|0	0.32	0.97	0.32	0.97	0.32	6.67	0.32
nsp1_ITPR3	nsp1	ITPR3	nsp1_Q14573	Q14573	0	0.0001	0.2085	0.14294	ITPR3	0|3|0	3	1	3	0|0|0|0|2|0|0|0|0|0|0	0.32	0.96	0.32	0.96	0.32	5.5	0.4
nsp1_KARS	nsp1	KARS	nsp1_Q15046	Q15046	0	0.0002	0.0772	0.05289	KARS	0|3|0	3	1	3	0|0|0|0|0|0|0|3|0|0|0	0.31	0.92	0.31	0.92	0.31	3.67	0.42
nsp1_KHDRBS1	nsp1	KHDRBS1	nsp1_Q07666	Q07666	0.627	0.0004	0.0445	0.22395	KHDRBS1	2|2|0	4	1.33	3	0|2|0|4|0|0|0|2|0|0|0	0.32	0.48	0.32	0.48	0.32	1.83	0.4
nsp1_KLHL34	nsp1	KLHL34	nsp1_Q8N239	Q8N239	0	0.0002	0.2881	0.1975	KLHL34	0|2|0	2	0.67	3	2|2|0|0|0|0|0|0|0|0|0	0.24	0.72	0.24	0.72	0.24	1.83	0.46
nsp1_KNTC1	nsp1	KNTC1	nsp1_P50748	P50748	0	0	0.0362	0.02479	KNTC1	0|2|0	2	0.67	3	2|0|0|0|2|0|3|2|2|0|0	0.07	0.22	0.07	0.22	0.07	0.67	0.52
nsp1_KRT1	nsp1	KRT1	nsp1_P04264	P04264	0	0.0011	0.0477	0.03272	KRT1	0|15|0	15	5	3	0|0|0|7|14|0|0|0|0|0|0	0.32	0.95	0.32	0.95	0.32	2.62	0.41
nsp1_KRT10	nsp1	KRT10	nsp1_P13645	P13645	0	0.0006	0.0248	0.01701	KRT10	0|7|0	7	2.33	3	0|0|0|5|12|0|0|0|4|0|0	0.25	0.75	0.25	0.75	0.25	1.22	0.46
nsp1_KRT2	nsp1	KRT2	nsp1_P35908	P35908	0	0.0003	0.0172	0.01181	KRT2	4|0|0	4	1.33	3	0|0|0|0|7|0|0|0|9|0|0	0.19	0.56	0.19	0.56	0.19	0.92	0.48
nsp1_KRT9	nsp1	KRT9	nsp1_P35527	P35527	0	0.0003	0.0239	0.01637	KRT9	0|4|0	4	1.33	3	0|0|0|0|10|0|0|2|0|0|0	0.25	0.76	0.25	0.76	0.25	1.22	0.46
nsp1_LAMC1	nsp1	LAMC1	nsp1_P11047	P11047	0	0.0001	0.1063	0.07285	LAMC1	0|0|3	3	1	3	0|0|0|0|0|0|0|0|0|0|0	0.33	0.99	0.33	0.99	0.33	10	0.27
nsp1_LANCL2	nsp1	LANCL2	nsp1_Q9NS86	Q9NS86	0.9812	0.0013	0.0899	0.36437	LANCL2	6|3|5	14	4.67	3	3|3|5|5|5|3|3|5|6|0|2	0	0.01	0	0.01	0	1.28	0.57
nsp1_LDHA	nsp1	LDHA	nsp1_P00338	P00338	0	0.0004	0.0379	0.02599	LDHA	3|0|0	3	1	3	0|0|0|0|0|0|0|3|0|2|0	0.27	0.82	0.27	0.82	0.27	2.2	0.45
nsp1_LRGUK	nsp1	LRGUK	nsp1_Q96M69	Q96M69	0	0.0001	0.116	0.0795	LRGUK	2|0|0	2	0.67	3	0|0|2|0|0|3|2|0|0|0|2	0.12	0.36	0.12	0.36	0.12	0.81	0.5
nsp1_LRP2	nsp1	LRP2	nsp1_P98164	P98164	0	0	0.208	0.14259	LRP2	0|4|0	4	1.33	3	0|0|0|0|0|0|0|0|0|0|0	0.33	1	0.33	1	0.33	13.33	0.25
nsp1_LRPAP1	nsp1	LRPAP1	nsp1_P30533	P30533	0.9128	0.0021	0.0536	0.31839	LRPAP1	5|3|10	18	6	3	4|10|2|8|5|6|2|3|5|7|6	0	0.01	0	0.01	0	1.14	0.58
nsp1_LRPPRC	nsp1	LRPPRC	nsp1_P42704	P42704	0.6298	0.0002	0.0663	0.23977	LRPPRC	4|3|0	7	2.33	3	4|5|0|0|3|0|0|0|3|0|0	0.27	0.52	0.27	0.52	0.27	1.71	0.45
nsp1_LRRC40	nsp1	LRRC40	nsp1_Q9H9A6	Q9H9A6	0.9442	0.0007	0.0409	0.31936	LRRC40	5|3|2	10	3.33	3	11|5|8|4|6|2|3|5|6|9|8	0	0	0	0	0	0.55	0.65
nsp1_LRRC47	nsp1	LRRC47	nsp1_Q8N1G4	Q8N1G4	0.9635	0.002	0.0408	0.32524	LRRC47	11|5|12	28	9.33	3	11|12|6|21|15|13|2|9|12|14|9	0	0	0	0	0	0.83	0.64
nsp1_LRRC59	nsp1	LRRC59	nsp1_Q96AG4	Q96AG4	0	0.0007	0.0123	0.0084	LRRC59	5|0|0	5	1.67	3	5|5|5|5|7|5|2|4|4|8|5	0	0	0	0	0	0.33	0.65
nsp1_LYAR	nsp1	LYAR	nsp1_Q9NX58	Q9NX58	0.9202	0.0013	0.0315	0.30549	LYAR	2|5|4	11	3.67	3	5|10|5|7|9|6|3|7|11|3|8	0	0	0	0	0	0.55	0.65
nsp1_MACROD1	nsp1	MACROD1	nsp1_Q9BQ69	Q9BQ69	0	0.0003	0.0294	0.02017	MACROD1	0|0|2	2	0.67	3	0|3|0|4|2|0|0|0|0|2|3	0.04	0.11	0.04	0.11	0.04	0.52	0.54
nsp1_MCCC2	nsp1	MCCC2	nsp1_Q9HCC0	Q9HCC0	0.9801	0.005	0.06	0.34356	MCCC2	30|15|22	67	22.33	3	44|21|14|0|0|19|17|0|33|30|24	0	0	0	0	0	1.22	0.64
nsp1_MCM7	nsp1	MCM7	nsp1_P33993	P33993	0	0.0001	0.0349	0.02392	MCM7	2|0|0	2	0.67	3	2|0|0|0|0|0|0|2|3|0|0	0.17	0.52	0.17	0.52	0.17	1.05	0.49
nsp1_MCMBP	nsp1	MCMBP	nsp1_Q9BTE3	Q9BTE3	0.6116	0.0003	0.0477	0.22136	MCMBP	2|0|3	5	1.67	3	3|3|3|0|0|3|0|2|6|2|3	0	0.01	0	0.01	0	0.73	0.57
nsp1_MCTS1	nsp1	MCTS1	nsp1_Q9ULC4	Q9ULC4	0.9952	0.0019	0.0623	0.34973	MCTS1	3|2|3	8	2.67	3	2|0|0|5|0|0|0|0|0|2|3	0.39	0.47	0.39	0.47	0.39	2.44	0.19
nsp1_MESDC2	nsp1	MESDC2	nsp1_Q14696	Q14696	0	0.0007	0.0503	0.03446	MESDC2	4|0|0	4	1.33	3	0|0|0|5|0|0|0|0|0|0|0	0.3	0.91	0.3	0.91	0.3	2.93	0.42
nsp1_MFAP1	nsp1	MFAP1	nsp1_P55081	P55081	0.9793	0.0009	0.0379	0.32816	MFAP1	3|2|4	9	3	3	8|3|6|6|6|9|6|4|9|3|4	0	0	0	0	0	0.52	0.65
nsp1_MIF	nsp1	MIF	nsp1_P14174	P14174	0.9834	0.0041	0.0667	0.34914	MIF	3|4|4	11	3.67	3	3|3|2|2|4|3|5|0|4|3|4	0	0	0	0	0	1.22	0.58
nsp1_MIS18A	nsp1	MIS18A	nsp1_Q9NYP9	Q9NYP9	0.977	0.0018	0.0441	0.33168	MIS18A	4|2|4	10	3.33	3	7|7|5|5|4|5|7|3|7|3|4	0	0	0	0	0	0.64	0.65
nsp1_MMTAG2	nsp1	MMTAG2	nsp1_Q9BU76	Q9BU76	0.9968	0.0072	0.0548	0.34518	MMTAG2	14|13|17	44	14.67	3	16|16|17|12|15|15|17|11|16|9|13	0	0	0	0	0	1.03	0.64
nsp1_MOAP1	nsp1	MOAP1	nsp1_Q96BY2	Q96BY2	0	0.0002	0.2553	0.17503	MOAP1	0|0|2	2	0.67	3	0|0|0|0|0|0|0|0|0|0|0	0.32	0.97	0.32	0.97	0.32	6.67	0.32
nsp1_MORC2	nsp1	MORC2	nsp1_Q9Y6X9	Q9Y6X9	0	0.0001	0.0505	0.03464	MORC2	0|0|2	2	0.67	3	0|2|2|0|0|0|0|0|0|0|0	0.24	0.72	0.24	0.72	0.24	1.83	0.46
nsp1_MPP5	nsp1	MPP5	nsp1_Q8N3R9	Q8N3R9	0	0.0002	0.1209	0.08286	MPP5	3|0|0	3	1	3	0|2|0|0|4|0|3|0|0|0|0	0.21	0.64	0.21	0.64	0.21	1.22	0.47
nsp1_MRPL14	nsp1	MRPL14	nsp1_Q6P1L8	Q6P1L8	0.9972	0.0065	0.0478	0.3405	MRPL14	7|7|8	22	7.33	3	7|7|7|6|8|7|7|10|8|8|8	0	0	0	0	0	0.97	0.63
nsp1_MRPS11	nsp1	MRPS11	nsp1_P82912	P82912	0.9541	0.0036	0.1058	0.36696	MRPS11	5|7|4	16	5.33	3	5|4|5|5|5|3|0|0|3|0|4	0.05	0.14	0.05	0.14	0.05	1.73	0.53
nsp1_MRPS12	nsp1	MRPS12	nsp1_O15235	O15235	0.9891	0.0056	0.0491	0.33883	MRPS12	7|6|5	18	6	3	7|6|9|7|7|4|4|8|4|6|7	0	0	0	0	0	0.96	0.62
nsp1_MRRF	nsp1	MRRF	nsp1_Q96E11	Q96E11	0.5542	0.0015	0.076	0.22309	MRRF	3|0|7	10	3.33	3	3|2|0|4|0|0|0|0|0|7|3	0.3	0.78	0.3	0.78	0.3	1.93	0.42
nsp1_MRTO4	nsp1	MRTO4	nsp1_Q9UKD2	Q9UKD2	0	0.0003	0.0233	0.016	MRTO4	2|0|0	2	0.67	3	2|0|0|3|0|0|2|2|0|0|0	0.12	0.36	0.12	0.36	0.12	0.81	0.5
nsp1_MYH10	nsp1	MYH10	nsp1_P35580	P35580	0	0.0001	0.0092	0.00629	MYH10	0|3|0	3	1	3	0|2|0|2|0|0|0|2|3|0|4	0.12	0.37	0.12	0.37	0.12	0.85	0.5
nsp1_MYH9	nsp1	MYH9	nsp1_P35579	P35579	0	0	0.0029	0.00199	MYH9	2|0|0	2	0.67	3	3|5|7|3|0|0|2|0|10|5|9	0	0	0	0	0	0.17	0.65
nsp1_NATD1	nsp1	NATD1	nsp1_Q8N6N6	Q8N6N6	0	0.0007	0.0364	0.02494	NATD1	2|0|0	2	0.67	3	0|0|2|0|0|4|4|2|2|0|0	0.04	0.12	0.04	0.12	0.04	0.52	0.53
nsp1_NCBP1	nsp1	NCBP1	nsp1_Q09161	Q09161	0	0.0002	0.0485	0.03323	NCBP1	3|0|0	3	1	3	0|0|0|2|0|0|0|0|0|0|0	0.32	0.96	0.32	0.96	0.32	5.5	0.4
nsp1_NDUFS5	nsp1	NDUFS5	nsp1_O43920	O43920	0	0.0009	0.1052	0.0721	NDUFS5	0|2|0	2	0.67	3	0|2|0|2|0|0|0|0|0|0|0	0.24	0.72	0.24	0.72	0.24	1.83	0.46
nsp1_NIPBL	nsp1	NIPBL	nsp1_Q6KC79	Q6KC79	0.6027	0.0001	0.0607	0.22754	NIPBL	4|2|0	6	2	3	5|0|2|0|0|0|0|3|5|4|2	0.06	0.17	0.06	0.17	0.06	1.05	0.52
nsp1_NKAP	nsp1	NKAP	nsp1_Q8N5F7	Q8N5F7	0.606	0.0008	0.0276	0.20586	NKAP	3|4|0	7	2.33	3	5|5|5|8|10|5|6|9|7|4|6	0	0	0	0	0	0.37	0.65
nsp1_NOP58	nsp1	NOP58	nsp1_Q9Y2X3	Q9Y2X3	0.6136	0.0008	0.0244	0.20607	NOP58	6|0|4	10	3.33	3	3|5|6|7|3|2|0|4|5|2|2	0	0.01	0	0.01	0	0.94	0.57
nsp1_NPM1	nsp1	NPM1	nsp1_P06748	P06748	0.9933	0.0015	0.0174	0.31838	NPM1	3|3|4	10	3.33	3	12|28|18|23|4|3|0|2|15|6|5	0	0	0	0	0	0.32	0.65
nsp1_NSMCE3	nsp1	NSMCE3	nsp1_Q96MG7	Q96MG7	0	0.0003	0.0956	0.06555	NSMCE3	2|0|0	2	0.67	3	2|0|0|0|0|2|0|2|0|0|0	0.19	0.56	0.19	0.56	0.19	1.22	0.48
nsp1_NSUN5	nsp1	NSUN5	nsp1_Q96P11	Q96P11	0	0.0003	0.2964	0.20316	NSUN5	0|0|3	3	1	3	0|0|2|0|0|0|0|0|0|0|0	0.32	0.96	0.32	0.96	0.32	5.5	0.4
nsp1_NTN1	nsp1	NTN1	nsp1_O95631	O95631	0	0.0002	1	0.68551	NTN1	0|2|0	2	0.67	3	0|0|0|0|0|0|0|0|0|0|0	0.32	0.97	0.32	0.97	0.32	6.67	0.32
nsp1_NUBP1	nsp1	NUBP1	nsp1_P53384	P53384	0	0.0005	0.252	0.17272	NUBP1	4|0|0	4	1.33	3	0|0|0|3|0|0|0|0|0|0|0	0.32	0.96	0.32	0.96	0.32	4.89	0.41
nsp1_NUCKS1	nsp1	NUCKS1	nsp1_Q9H1E3	Q9H1E3	0	0.0007	0.0381	0.02615	NUCKS1	0|0|4	4	1.33	3	2|0|0|8|3|3|0|0|0|3|0	0.1	0.3	0.1	0.3	0.1	0.77	0.51
nsp1_NUDT21	nsp1	NUDT21	nsp1_O43809	O43809	0.6009	0.0014	0.0537	0.22219	NUDT21	3|0|5	8	2.67	3	4|5|5|5|5|0|0|0|0|6|0	0.02	0.05	0.02	0.05	0.02	0.98	0.55
nsp1_NUFIP2	nsp1	NUFIP2	nsp1_Q7Z417	Q7Z417	0.9782	0.0011	0.0868	0.36134	NUFIP2	5|7|6	18	6	3	9|6|3|2|6|6|7|3|4|6|4	0	0	0	0	0	1.18	0.6
nsp1_ORC4	nsp1	ORC4	nsp1_O43929	O43929	0.6274	0.0004	1	0.87909	ORC4	0|2|2	4	1.33	3	0|0|0|0|0|0|0|0|0|0|0	0.64	0.97	0.64	0.97	0.64	13.33	0.1
nsp1_PA2G4	nsp1	PA2G4	nsp1_Q9UQ80	Q9UQ80	0.9415	0.0011	0.0322	0.31257	PA2G4	2|3|5	10	3.33	3	5|4|0|14|3|3|2|3|4|6|6	0	0	0	0	0	0.73	0.6
nsp1_PAK1IP1	nsp1	PAK1IP1	nsp1_Q9NWT1	Q9NWT1	0.6309	0.0006	0.076	0.24675	PAK1IP1	3|0|3	6	2	3	2|0|4|2|3|2|0|0|0|2|2	0.09	0.13	0.09	0.13	0.09	1.29	0.51
nsp1_PARP1	nsp1	PARP1	nsp1_P09874	P09874	0.9953	0.0088	0.0533	0.34366	PARP1	78|53|80	211	70.33	3	63|75|63|93|78|64|37|58|57|69|52	0	0	0	0	0	1.09	0.65
nsp1_PARS2	nsp1	PARS2	nsp1_Q7L3T8	Q7L3T8	0.6136	0.0004	0.0468	0.22137	PARS2	3|0|2	5	1.67	3	3|3|9|2|3|0|0|5|4|5|2	0	0	0	0	0	0.51	0.65
nsp1_PC	nsp1	PC	nsp1_P11498	P11498	0.9987	0.0122	0.055	0.34593	PC	124|102|109	335	111.67	3	152|126|69|64|65|102|118|65|140|111|134	0	0	0	0	0	1.07	0.65
nsp1_PCBP1	nsp1	PCBP1	nsp1_Q15365	Q15365	0.9978	0.0086	0.0484	0.34109	PCBP1	28|20|24	72	24	3	25|26|23|26|29|25|20|24|25|17|18	0	0	0	0	0	1.02	0.65
nsp1_PCCA	nsp1	PCCA	nsp1_P05165	P05165	0.9973	0.0071	0.082	0.36396	PCCA	46|37|38	121	40.33	3	42|40|20|14|19|37|34|7|43|37|43	0	0	0	0	0	1.32	0.65
nsp1_PDAP1	nsp1	PDAP1	nsp1_Q13442	Q13442	0.9772	0.0061	0.0551	0.33934	PDAP1	12|6|8	26	8.67	3	7|7|6|13|13|7|3|7|5|11|9	0	0	0	0	0	1.08	0.62
nsp1_PDCD2L	nsp1	PDCD2L	nsp1_Q9BRP1	Q9BRP1	0.9778	0.0014	0.0584	0.34175	PDCD2L	3|4|5	12	4	3	6|4|2|2|6|4|3|4|4|3|4	0	0	0	0	0	1.05	0.59
nsp1_PDCD6IP	nsp1	PDCD6IP	nsp1_Q8WUM4	Q8WUM4	0	0.0001	0.0494	0.03388	PDCD6IP	0|0|2	2	0.67	3	0|2|0|0|0|0|0|0|0|0|0	0.3	0.9	0.3	0.9	0.3	3.67	0.42
nsp1_PDIA3	nsp1	PDIA3	nsp1_P30101	P30101	0.9916	0.002	0.0388	0.33256	PDIA3	10|6|8	24	8	3	16|7|9|8|11|7|0|6|9|8|11	0	0	0	0	0	0.96	0.63
nsp1_PDIA6	nsp1	PDIA6	nsp1_Q15084	Q15084	0.9965	0.0015	0.0488	0.34092	PDIA6	5|5|5	15	5	3	10|5|10|7|9|4|4|5|2|5|6	0	0	0	0	0	0.82	0.65
nsp1_PEF1	nsp1	PEF1	nsp1_Q9UBV8	Q9UBV8	0.9942	0.0015	0.0389	0.33342	PEF1	4|3|3	10	3.33	3	5|4|3|4|4|4|5|6|6|2|5	0	0	0	0	0	0.76	0.65
nsp1_PELO	nsp1	PELO	nsp1_Q9BRX2	Q9BRX2	0.9438	0.0031	0.053	0.32756	PELO	9|12|6	27	9	3	9|9|12|14|10|8|9|10|9|8|10	0	0	0	0	0	0.92	0.63
nsp1_PFDN2	nsp1	PFDN2	nsp1_Q9UHV9	Q9UHV9	0	0.0006	0.0272	0.01863	PFDN2	0|2|0	2	0.67	3	3|2|2|0|2|2|0|0|3|0|3	0.01	0.03	0.01	0.03	0.01	0.43	0.56
nsp1_PFKL	nsp1	PFKL	nsp1_P17858	P17858	0	0.0003	0.0245	0.01683	PFKL	5|0|0	5	1.67	3	0|0|0|0|0|0|0|0|0|0|0	0.33	1	0.33	1	0.33	16.67	0.24
nsp1_PGK1	nsp1	PGK1	nsp1_P00558	P00558	0.6009	0.0008	0.0386	0.21184	PGK1	3|0|5	8	2.67	3	6|5|5|3|4|0|0|3|5|3|7	0	0	0	0	0	0.72	0.59
nsp1_PGK2	nsp1	PGK2	nsp1_P07205	P07205	0	0.0003	0.4374	0.29984	PGK2	0|3|0	3	1	3	0|0|0|0|0|0|0|0|0|0|0	0.33	0.99	0.33	0.99	0.33	10	0.27
nsp1_PGP	nsp1	PGP	nsp1_A6NDG6	A6NDG6	0.9987	0.0028	0.0555	0.3462	PGP	8|6|7	21	7	3	9|10|8|6|9|8|6|9|8|5|5	0	0	0	0	0	0.93	0.63
nsp1_PIN4	nsp1	PIN4	nsp1_Q9Y237	Q9Y237	0.6231	0.0049	0.0397	0.21953	PIN4	7|0|9	16	5.33	3	9|8|9|11|12|4|0|5|8|8|0	0	0	0	0	0	0.79	0.61
nsp1_PITHD1	nsp1	PITHD1	nsp1_Q9GZP4	Q9GZP4	0	0.001	0.5059	0.34684	PITHD1	0|0|5	5	1.67	3	0|0|0|0|0|0|3|0|0|0|0	0.33	0.98	0.33	0.98	0.33	6.11	0.31
nsp1_PKP2	nsp1	PKP2	nsp1_Q99959	Q99959	0.9983	0.0096	1	0.99356	PKP2	66|63|67	196	65.33	3	0|0|0|0|0|0|0|0|0|0|0	1	1	1	1	1	653.33	0
nsp1_PLCB4	nsp1	PLCB4	nsp1_Q15147	Q15147	0.6309	0.0001	0.1139	0.27276	PLCB4	2|0|2	4	1.33	3	0|0|0|0|0|0|0|0|0|0|3	0.55	0.83	0.55	0.83	0.55	4.89	0.15
nsp1_PLEC	nsp1	PLEC	nsp1_Q15149	Q15149	0.9782	0.0002	0.042	0.33057	PLEC	5|7|6	18	6	3	0|4|11|5|12|7|6|8|5|7|7	0	0	0	0	0	0.92	0.62
nsp1_PLG	nsp1	PLG	nsp1_P00747	P00747	0.9963	0.0007	0.1228	0.39156	PLG	5|4|4	13	4.33	3	0|0|0|0|0|0|0|0|0|0|0	1	1	1	1	1	43.33	0
nsp1_PLK1	nsp1	PLK1	nsp1_P53350	P53350	0.9952	0.0017	0.076	0.35915	PLK1	9|6|9	24	8	3	11|9|11|7|9|3|0|7|9|4|6	0	0	0	0	0	1.16	0.61
nsp1_POLA2	nsp1	POLA2	nsp1_Q14181	Q14181	0	0.0005	1	0.68551	POLA2	0|0|8	8	2.67	3	0|0|0|0|0|0|0|0|0|0|0	0.33	1	0.33	1	0.33	26.67	0.22
nsp1_PPIA	nsp1	PPIA	nsp1_P62937	P62937	0.9912	0.0157	0.0671	0.35187	PPIA	18|21|21	60	20	3	23|18|18|0|19|17|19|16|22|19|19	0	0	0	0	0	1.16	0.64
nsp1_PPIB	nsp1	PPIB	nsp1_P23284	P23284	0.999	0.022	0.0402	0.33591	PPIB	37|33|41	111	37	3	46|41|44|43|49|48|42|44|43|39|47	0	0	0	0	0	0.84	0.65
nsp1_PPIL1	nsp1	PPIL1	nsp1_Q9Y3C6	Q9Y3C6	0	0.0005	0.0361	0.02475	PPIL1	0|0|2	2	0.67	3	2|3|2|3|2|0|2|0|0|3|4	0	0.01	0	0.01	0	0.35	0.57
nsp1_PPIL2	nsp1	PPIL2	nsp1_Q13356	Q13356	0	0.0003	0.1419	0.09729	PPIL2	0|3|0	3	1	3	0|0|2|3|0|0|0|0|0|0|0	0.27	0.82	0.27	0.82	0.27	2.2	0.45
nsp1_PPIL4	nsp1	PPIL4	nsp1_Q8WUA2	Q8WUA2	0.9498	0.0014	0.0323	0.3152	PPIL4	5|3|8	16	5.33	3	10|11|11|10|7|8|7|5|9|6|7	0	0	0	0	0	0.64	0.65
nsp1_PPP4R4	nsp1	PPP4R4	nsp1_Q6NUP7	Q6NUP7	0	0.0001	0.1089	0.07465	PPP4R4	0|0|2	2	0.67	3	0|2|0|0|0|0|2|0|0|2|0	0.19	0.56	0.19	0.56	0.19	1.22	0.48
nsp1_PRDX3	nsp1	PRDX3	nsp1_P30048	P30048	0	0.0005	0.0155	0.01062	PRDX3	0|0|3	3	1	3	3|0|4|3|5|3|3|0|3|4|4	0	0	0	0	0	0.34	0.59
nsp1_PRDX6	nsp1	PRDX6	nsp1_P30041	P30041	0.9965	0.004	0.0866	0.36683	PRDX6	7|7|7	21	7	3	6|10|5|6|5|4|7|2|6|4|8	0	0	0	0	0	1.22	0.61
nsp1_PRIM1	nsp1	PRIM1	nsp1_P49642	P49642	0.6255	0.001	1	0.87851	PRIM1	6|4|0	10	3.33	3	0|0|0|0|0|0|0|0|0|0|0	0.67	1	0.67	1	0.67	33.33	0.05
nsp1_PRIM2	nsp1	PRIM2	nsp1_P49643	P49643	0.9847	0.0022	1	0.98935	PRIM2	7|9|10	26	8.67	3	0|0|0|0|0|0|0|0|0|0|0	1	1	1	1	1	86.67	0
nsp1_PRKDC	nsp1	PRKDC	nsp1_P78527	P78527	0.9793	0.0001	0.0066	0.30664	PRKDC	5|4|3	12	4	3	8|9|17|11|8|7|4|10|8|3|8	0	0	0	0	0	0.47	0.65
nsp1_PRPF38A	nsp1	PRPF38A	nsp1_Q8NAV1	Q8NAV1	0.9907	0.0016	0.0628	0.3487	PRPF38A	4|3|5	12	4	3	5|4|0|4|2|4|3|5|7|3|2	0	0	0	0	0	1.13	0.59
nsp1_PRPF38B	nsp1	PRPF38B	nsp1_Q5VTL8	Q5VTL8	0.9989	0.0042	0.0551	0.34596	PRPF38B	19|17|18	54	18	3	17|12|14|16|16|16|15|18|19|14|17	0	0	0	0	0	1.14	0.64
nsp1_PRPF40A	nsp1	PRPF40A	nsp1_O75400	O75400	0.9272	0.0005	0.0316	0.30773	PRPF40A	6|2|3	11	3.67	3	6|2|6|11|8|5|4|3|4|8|11	0	0	0	0	0	0.59	0.65
nsp1_PRPF4B	nsp1	PRPF4B	nsp1_Q13523	Q13523	0	0.0001	0.0368	0.02522	PRPF4B	2|0|0	2	0.67	3	2|2|2|3|0|0|0|0|0|3|0	0.06	0.18	0.06	0.18	0.06	0.61	0.52
nsp1_PRPF8	nsp1	PRPF8	nsp1_Q6P2Q9	Q6P2Q9	0	0.0001	0.0285	0.01956	PRPF8	3|0|0	3	1	3	0|6|4|0|0|0|0|0|0|0|0	0.22	0.65	0.22	0.65	0.22	1.1	0.47
nsp1_PSIP1	nsp1	PSIP1	nsp1_O75475	O75475	0.9952	0.0006	0.0646	0.35134	PSIP1	3|2|3	8	2.67	3	0|3|3|5|3|2|0|3|0|0|0	0.07	0.09	0.07	0.09	0.07	1.54	0.52
nsp1_PSMB4	nsp1	PSMB4	nsp1_P28070	P28070	0.9989	0.0018	0.0846	0.36617	PSMB4	4|3|4	11	3.67	3	2|3|0|0|0|2|2|2|0|4|3	0.23	0.3	0.23	0.3	0.23	2.24	0.47
nsp1_RARS	nsp1	RARS	nsp1_P54136	P54136	0	0.0002	0.0544	0.03731	RARS	3|0|0	3	1	3	3|0|0|0|2|0|2|0|0|2|0	0.21	0.62	0.21	0.62	0.21	1.22	0.48
nsp1_RBBP6	nsp1	RBBP6	nsp1_Q7Z6E9	Q7Z6E9	0	0	0.0415	0.02843	RBBP6	2|0|0	2	0.67	3	2|0|0|0|0|0|2|2|0|0|0	0.19	0.56	0.19	0.56	0.19	1.22	0.48
nsp1_RBM15B	nsp1	RBM15B	nsp1_Q8NDT2	Q8NDT2	0.6309	0.0002	0.2774	0.38482	RBM15B	2|0|2	4	1.33	3	0|0|0|0|2|0|0|0|0|0|0	0.6	0.9	0.6	0.9	0.6	7.33	0.13
nsp1_RBM17	nsp1	RBM17	nsp1_Q96I25	Q96I25	0.9934	0.004	0.0651	0.35117	RBM17	11|12|14	37	12.33	3	19|20|11|0|12|17|18|0|22|16|20	0	0	0	0	0	0.88	0.65
nsp1_RBM22	nsp1	RBM22	nsp1_Q9NW64	Q9NW64	0.6015	0.0006	0.4447	0.49041	RBM22	0|2|4	6	2	3	0|0|5|3|0|0|0|0|0|0|0	0.45	0.82	0.45	0.82	0.45	2.75	0.17
nsp1_RBM25	nsp1	RBM25	nsp1_P49756	P49756	0.6053	0.0006	0.0419	0.21551	RBM25	5|0|8	13	4.33	3	9|7|6|6|6|8|0|0|4|6|5	0	0	0	0	0	0.84	0.6
nsp1_RBM39	nsp1	RBM39	nsp1_Q14498	Q14498	0	0.0031	0.0304	0.02088	RBM39	0|34|0	34	11.33	3	0|44|41|38|47|38|38|47|0|0|46	0	0	0	0	0	0.37	0.65
nsp1_RBM8A	nsp1	RBM8A	nsp1_Q9Y5S9	Q9Y5S9	0	0.0006	0.1012	0.06937	RBM8A	0|2|0	2	0.67	3	0|0|0|0|0|0|0|0|0|0|0	0.32	0.97	0.32	0.97	0.32	6.67	0.32
nsp1_RCC2	nsp1	RCC2	nsp1_Q9P258	Q9P258	0.9967	0.0059	0.0444	0.33801	RCC2	23|21|28	72	24	3	28|30|23|34|27|30|22|24|27|21|25	0	0	0	0	0	0.91	0.65
nsp1_RGS10	nsp1	RGS10	nsp1_O43665	O43665	0.6309	0.0009	0.1808	0.3186	RGS10	2|0|2	4	1.33	3	2|2|0|0|0|0|2|0|2|0|0	0.27	0.41	0.27	0.41	0.27	1.83	0.45
nsp1_RIOK1	nsp1	RIOK1	nsp1_Q9BRS2	Q9BRS2	0	0.0002	0.0278	0.01909	RIOK1	0|2|0	2	0.67	3	0|3|2|2|2|0|0|2|0|0|2	0.04	0.12	0.04	0.12	0.04	0.56	0.53
nsp1_RNF220	nsp1	RNF220	nsp1_Q5VTB9	Q5VTB9	0.9805	0.0007	0.1727	0.42093	RNF220	4|2|3	9	3	3	5|4|0|0|0|4|4|0|6|0|3	0.02	0.05	0.02	0.05	0.02	1.27	0.55
nsp1_RNF25	nsp1	RNF25	nsp1_Q96BH1	Q96BH1	0	0.0002	0.0433	0.02965	RNF25	2|0|0	2	0.67	3	3|0|3|0|3|0|0|2|0|0|2	0.05	0.14	0.05	0.14	0.05	0.56	0.53
nsp1_RP9	nsp1	RP9	nsp1_Q8TA86	Q8TA86	0.9921	0.0128	0.053	0.3425	RP9	26|21|19	66	22	3	19|20|27|22|25|20|13|20|16|16|22	0	0	0	0	0	1.1	0.64
nsp1_RPL11	nsp1	RPL11	nsp1_P62913	P62913	0.9953	0.0102	0.0539	0.34411	RPL11	15|14|13	42	14	3	13|12|18|16|16|0|10|15|11|11|8	0	0	0	0	0	1.18	0.63
nsp1_RPL12	nsp1	RPL12	nsp1_P30050	P30050	0.6309	0.001	0.0212	0.20916	RPL12	2|0|2	4	1.33	3	2|6|6|6|0|0|3|0|5|0|0	0	0	0	0	0	0.52	0.65
nsp1_RPL13	nsp1	RPL13	nsp1_P26373	P26373	0.9969	0.0039	0.0444	0.33808	RPL13	6|6|7	19	6.33	3	0|9|9|6|0|7|0|7|12|0|6	0	0	0	0	0	1.24	0.6
nsp1_RPL34	nsp1	RPL34	nsp1_P49207	P49207	0.9559	0.0036	0.0372	0.32042	RPL34	5|2|3	10	3.33	3	4|7|5|3|4|0|4|4|6|6|4	0	0	0	0	0	0.78	0.6
nsp1_RPL35	nsp1	RPL35	nsp1_P42766	P42766	0.6008	0.0044	0.0514	0.2206	RPL35	5|7|0	12	4	3	11|7|5|8|9|4|5|8|8|6|8	0	0	0	0	0	0.56	0.65
nsp1_RPL36AL	nsp1	RPL36AL	nsp1_Q969Q0	Q969Q0	0.9758	0.015	0.0711	0.34989	RPL36AL	16|12|9	37	12.33	3	14|16|16|14|17|10|10|12|21|0|0	0	0	0	0	0	1.04	0.63
nsp1_RPL38	nsp1	RPL38	nsp1_P63173	P63173	0.9941	0.0622	0.045	0.33794	RPL38	31|34|36	101	33.67	3	35|30|31|37|46|30|32|37|35|40|35	0	0	0	0	0	0.95	0.65
nsp1_RPLP2	nsp1	RPLP2	nsp1_P05387	P05387	0	0.0013	0.0131	0.00902	RPLP2	0|3|0	3	1	3	0|8|7|8|3|0|0|0|9|0|0	0	0	0	0	0	0.31	0.65
nsp1_RPS12	nsp1	RPS12	nsp1_P25398	P25398	0.9717	0.0111	0.0626	0.34279	RPS12	15|11|8	34	11.33	3	13|9|9|8|6|3|5|7|13|3|7	0	0	0	0	0	1.5	0.59
nsp1_RPS18	nsp1	RPS18	nsp1_P62269	P62269	0.9834	0.0063	0.0341	0.32682	RPS18	6|8|8	22	7.33	3	11|9|10|7|9|10|7|9|9|11|13	0	0	0	0	0	0.77	0.65
nsp1_RPS19BP1	nsp1	RPS19BP1	nsp1_Q86WX3	Q86WX3	0	0.0009	0.0274	0.0188	RPS19BP1	0|0|3	3	1	3	0|0|0|4|0|3|5|4|4|0|0	0.03	0.08	0.03	0.08	0.03	0.55	0.54
nsp1_RPS25	nsp1	RPS25	nsp1_P62851	P62851	0.9974	0.0179	0.0509	0.34275	RPS25	18|17|17	52	17.33	3	20|11|16|16|11|14|10|14|16|16|18	0	0	0	0	0	1.18	0.64
nsp1_RPS27A	nsp1	RPS27A	nsp1_P62979	P62979	0.9934	0.0074	0.0214	0.3212	RPS27A	9|7|11	27	9	3	13|15|14|8|16|9|10|18|15|0|0	0	0	0	0	0	0.84	0.64
nsp1_RPS28	nsp1	RPS28	nsp1_P62857	P62857	0.9933	0.0062	0.0274	0.3253	RPS28	3|3|4	10	3.33	3	7|3|5|5|5|5|5|5|7|8|7	0	0	0	0	0	0.59	0.65
nsp1_RPS4X	nsp1	RPS4X	nsp1_P62701	P62701	0.9994	0.014	0.0372	0.33393	RPS4X	29|26|31	86	28.67	3	31|34|31|35|35|36|33|43|32|27|32	0	0	0	0	0	0.85	0.65
nsp1_RPS7	nsp1	RPS7	nsp1_P62081	P62081	0.9878	0.0133	0.0385	0.33128	RPS7	22|14|25	61	20.33	3	19|30|18|22|30|17|19|30|18|18|22	0	0	0	0	0	0.92	0.65
nsp1_RPUSD4	nsp1	RPUSD4	nsp1_Q96CM3	Q96CM3	0	0.0005	1	0.68551	RPUSD4	0|0|5	5	1.67	3	0|0|0|0|0|0|0|0|0|0|0	0.33	1	0.33	1	0.33	16.67	0.24
nsp1_RRM1	nsp1	RRM1	nsp1_P23921	P23921	0.6027	0.0005	0.1862	0.31357	RRM1	6|3|0	9	3	3	8|0|0|0|0|0|0|0|4|5|0	0.33	0.75	0.33	0.75	0.33	1.94	0.31
nsp1_RSRC2	nsp1	RSRC2	nsp1_Q7L4I2	Q7L4I2	0.977	0.0019	0.0512	0.33655	RSRC2	8|4|8	20	6.67	3	9|9|9|8|10|8|8|6|7|9|9	0	0	0	0	0	0.8	0.65
nsp1_RTCB	nsp1	RTCB	nsp1_Q9Y3I0	Q9Y3I0	0.9802	0.0016	0.0837	0.35982	RTCB	7|4|8	19	6.33	3	5|5|8|5|6|2|2|0|6|5|7	0	0	0	0	0	1.37	0.58
nsp1_RWDD2B	nsp1	RWDD2B	nsp1_P57060	P57060	0.9965	0.0008	0.0792	0.36178	RWDD2B	2|2|2	6	2	3	2|4|2|4|5|0|0|0|2|3|3	0	0	0	0	0	0.88	0.65
nsp1_SERBP1	nsp1	SERBP1	nsp1_Q8NC51	Q8NC51	0.9914	0.0037	0.051	0.34083	SERBP1	14|11|10	35	11.67	3	11|10|12|10|4|4|5|7|6|6|8	0	0	0	0	0	1.55	0.59
nsp1_SERF2	nsp1	SERF2	nsp1_P84101	P84101	0	0.0016	0.065	0.04456	SERF2	0|2|0	2	0.67	3	0|0|0|3|2|4|0|0|0|0|0	0.14	0.42	0.14	0.42	0.14	0.81	0.49
nsp1_SERPINB1	nsp1	SERPINB1	nsp1_P30740	P30740	0	0.0003	0.5768	0.39543	SERPINB1	0|2|0	2	0.67	3	0|0|0|0|0|0|0|0|0|0|0	0.32	0.97	0.32	0.97	0.32	6.67	0.32
nsp1_SF1	nsp1	SF1	nsp1_Q15637	Q15637	0.9926	0.0029	0.0491	0.33996	SF1	18|13|13	44	14.67	3	20|13|13|12|13|9|12|9|21|9|11	0	0	0	0	0	1.14	0.63
nsp1_SF3B1	nsp1	SF3B1	nsp1_O75533	O75533	0.627	0.0002	0.0252	0.2107	SF3B1	3|3|0	6	2	3	3|3|5|3|0|2|5|2|5|0|7	0	0	0	0	0	0.63	0.65
nsp1_SF3B3	nsp1	SF3B3	nsp1_Q15393	Q15393	0.5454	0.0003	0.0304	0.18913	SF3B3	6|2|0	8	2.67	3	3|4|4|3|4|4|4|0|6|3|7	0	0	0	0	0	0.7	0.58
nsp1_SFPQ	nsp1	SFPQ	nsp1_P23246	P23246	0.6274	0.0005	0.0164	0.20481	SFPQ	0|4|4	8	2.67	3	13|15|15|19|12|4|0|11|9|9|5	0	0	0	0	0	0.26	0.65
nsp1_SHB	nsp1	SHB	nsp1_Q15464	Q15464	0.9805	0.0007	0.1328	0.39353	SHB	4|2|3	9	3	3	4|2|2|0|2|2|0|3|4|0|0	0.11	0.24	0.11	0.24	0.11	1.74	0.5
nsp1_SHROOM3	nsp1	SHROOM3	nsp1_Q8TF72	Q8TF72	0.6274	0.0001	0.0982	0.26091	SHROOM3	0|3|3	6	2	3	0|0|0|0|0|4|0|2|0|0|0	0.53	0.79	0.53	0.79	0.53	3.67	0.16
nsp1_SKIV2L	nsp1	SKIV2L	nsp1_Q15477	Q15477	0	0.0001	0.2167	0.14856	SKIV2L	2|0|0	2	0.67	3	0|0|0|0|0|0|0|0|0|0|0	0.32	0.97	0.32	0.97	0.32	6.67	0.32
nsp1_SLC12A5	nsp1	SLC12A5	nsp1_Q9H2X9	Q9H2X9	0.9965	0.0002	0.1695	0.42363	SLC12A5	2|2|2	6	2	3	0|0|0|0|0|0|0|0|2|3|0	0.66	0.66	0.66	0.66	0.66	4.4	0.08
nsp1_SLC25A5	nsp1	SLC25A5	nsp1_P05141	P05141	0.9871	0.0062	0.0217	0.3195	SLC25A5	12|13|18	43	14.33	3	13|14|11|17|14|10|12|12|14|0|10	0	0	0	0	0	1.24	0.63
nsp1_SLFN13	nsp1	SLFN13	nsp1_Q68D06	Q68D06	0.627	0.0002	0.1302	0.28267	SLFN13	2|2|0	4	1.33	3	0|2|0|0|0|0|0|0|0|0|0	0.6	0.9	0.6	0.9	0.6	7.33	0.13
nsp1_SMAP1	nsp1	SMAP1	nsp1_Q8IYB5	Q8IYB5	0	0.0002	0.0424	0.02909	SMAP1	0|0|2	2	0.67	3	0|3|0|0|4|0|2|0|0|0|0	0.14	0.42	0.14	0.42	0.14	0.81	0.49
nsp1_SMNDC1	nsp1	SMNDC1	nsp1_O75940	O75940	0.9084	0.0025	0.0404	0.308	SMNDC1	3|3|8	14	4.67	3	5|7|5|6|7|5|7|4|6|4|5	0	0	0	0	0	0.84	0.6
nsp1_SMU1	nsp1	SMU1	nsp1_Q2TAY7	Q2TAY7	0	0.0002	0.0867	0.05942	SMU1	0|2|0	2	0.67	3	0|0|0|3|0|0|0|0|0|0|0	0.28	0.83	0.28	0.83	0.28	2.44	0.45
nsp1_SNRNP27	nsp1	SNRNP27	nsp1_Q8WVK2	Q8WVK2	0.9903	0.0097	0.0503	0.34006	SNRNP27	13|12|10	35	11.67	3	11|9|15|11|15|9|11|12|14|13|13	0	0	0	0	0	0.96	0.64
nsp1_SNRPB2	nsp1	SNRPB2	nsp1_P08579	P08579	0	0.0004	0.0394	0.027	SNRPB2	2|0|0	2	0.67	3	0|0|0|6|0|0|0|0|0|0|0	0.24	0.72	0.24	0.72	0.24	1.22	0.46
nsp1_SPATC1	nsp1	SPATC1	nsp1_Q76KD6	Q76KD6	0	0.0002	0.0785	0.05379	SPATC1	3|0|0	3	1	3	0|0|0|0|2|5|0|0|0|0|0	0.25	0.75	0.25	0.75	0.25	1.57	0.46
nsp1_SREK1	nsp1	SREK1	nsp1_Q8WXA9	Q8WXA9	0	0.0002	0.0235	0.01614	SREK1	2|0|0	2	0.67	3	0|0|4|4|0|0|0|0|4|0|2	0.04	0.13	0.04	0.13	0.04	0.52	0.53
nsp1_SREK1IP1	nsp1	SREK1IP1	nsp1_Q8N9Q2	Q8N9Q2	0	0.0029	0.0298	0.02043	SREK1IP1	0|0|11	11	3.67	3	0|12|12|0|0|13|0|0|11|0|4	0.02	0.07	0.02	0.07	0.02	0.78	0.54
nsp1_SRP68	nsp1	SRP68	nsp1_Q9UHB9	Q9UHB9	0.6274	0.0003	0.0445	0.2241	SRP68	0|2|2	4	1.33	3	0|2|0|0|0|2|0|0|0|0|0	0.48	0.72	0.48	0.72	0.48	3.67	0.16
nsp1_SRP9	nsp1	SRP9	nsp1_P49458	P49458	0.9965	0.0075	0.0508	0.34235	SRP9	5|5|5	15	5	3	3|6|6|7|5|3|0|5|5|7|4	0	0	0	0	0	1.08	0.6
nsp1_SRRM2	nsp1	SRRM2	nsp1_Q9UQ35	Q9UQ35	0.9999	0.0003	0.0767	0.36111	SRRM2	7|6|7	20	6.67	3	9|7|9|9|9|7|7|0|12|7|7	0	0	0	0	0	0.88	0.65
nsp1_SRSF3	nsp1	SRSF3	nsp1_P84103	P84103	0.9923	0.009	0.0581	0.34602	SRSF3	11|12|11	34	11.33	3	9|0|12|12|17|9|0|17|0|0|11	0	0	0	0	0	1.43	0.61
nsp1_SUB1	nsp1	SUB1	nsp1_P53999	P53999	0.9993	0.0273	0.0394	0.3355	SUB1	30|24|27	81	27	3	27|37|34|33|39|36|40|41|37|25|34	0	0	0	0	0	0.78	0.65
nsp1_SULT1C4	nsp1	SULT1C4	nsp1_O75897	O75897	0.6274	0.0006	1	0.87909	SULT1C4	0|2|2	4	1.33	3	0|0|0|0|0|0|0|0|0|0|0	0.64	0.97	0.64	0.97	0.64	13.33	0.1
nsp1_SUPT16H	nsp1	SUPT16H	nsp1_Q9Y5B9	Q9Y5B9	0	0.0001	0.0142	0.00977	SUPT16H	0|2|0	2	0.67	3	0|12|12|14|0|0|0|0|2|0|0	0	0	0	0	0	0.18	0.65
nsp1_TAF2	nsp1	TAF2	nsp1_Q6P1X5	Q6P1X5	0	0.0002	0.1884	0.12912	TAF2	5|0|0	5	1.67	3	0|0|0|0|0|0|0|0|0|0|0	0.33	1	0.33	1	0.33	16.67	0.24
nsp1_TBC1D10B	nsp1	TBC1D10B	nsp1_Q4KMP7	Q4KMP7	0.6309	0.0005	0.1152	0.27366	TBC1D10B	5|0|5	10	3.33	3	3|0|0|0|2|0|2|0|3|2|2	0.54	0.81	0.54	0.81	0.54	2.62	0.15
nsp1_TCOF1	nsp1	TCOF1	nsp1_Q13428	Q13428	0	0.0004	0.0914	0.06264	TCOF1	14|0|0	14	4.67	3	12|0|13|0|0|0|0|10|19|13|0	0.01	0.03	0.01	0.03	0.01	0.77	0.56
nsp1_TDRD7	nsp1	TDRD7	nsp1_Q8NHU6	Q8NHU6	0	0.0002	0.227	0.15558	TDRD7	0|4|0	4	1.33	3	0|0|0|0|0|0|0|0|0|0|2	0.33	0.98	0.33	0.98	0.33	7.33	0.31
nsp1_TFAM	nsp1	TFAM	nsp1_Q00059	Q00059	0.6116	0.0016	0.0709	0.2373	TFAM	4|0|6	10	3.33	3	0|6|8|6|8|0|0|6|0|0|6	0	0.01	0	0.01	0	0.92	0.57
nsp1_TGDS	nsp1	TGDS	nsp1_O95455	O95455	0	0.0004	0.5304	0.36362	TGDS	0|3|0	3	1	3	2|0|0|0|0|0|0|0|0|0|0	0.32	0.96	0.32	0.96	0.32	5.5	0.4
nsp1_THRAP3	nsp1	THRAP3	nsp1_Q9Y2W1	Q9Y2W1	0	0.0001	0.0163	0.01114	THRAP3	0|2|0	2	0.67	3	0|3|7|8|8|2|0|3|5|2|0	0	0	0	0	0	0.19	0.65
nsp1_THYN1	nsp1	THYN1	nsp1_Q9P016	Q9P016	0.9579	0.0044	0.0464	0.32737	THYN1	11|7|5	23	7.67	3	9|9|11|7|11|10|8|8|8|7|9	0	0	0	0	0	0.87	0.63
nsp1_TIGAR	nsp1	TIGAR	nsp1_Q9NQ88	Q9NQ88	0.6309	0.0006	0.1115	0.27109	TIGAR	2|0|2	4	1.33	3	0|3|0|0|4|0|0|2|2|3|2	0.04	0.06	0.04	0.06	0.04	0.92	0.54
nsp1_TLN1	nsp1	TLN1	nsp1_Q9Y490	Q9Y490	0.9755	0.0001	0.0849	0.35919	TLN1	3|3|2	8	2.67	3	0|2|0|2|3|0|0|2|0|0|0	0.53	0.62	0.53	0.62	0.53	3.26	0.15
nsp1_TMA7	nsp1	TMA7	nsp1_Q9Y2S6	Q9Y2S6	0.9744	0.0112	0.0319	0.32255	TMA7	8|4|5	17	5.67	3	13|7|6|6|12|12|4|12|9|7|9	0	0	0	0	0	0.64	0.65
nsp1_TOMM34	nsp1	TOMM34	nsp1_Q15785	Q15785	0	0.0003	0.0415	0.02846	TOMM34	0|0|2	2	0.67	3	0|0|0|3|0|0|0|0|0|0|0	0.28	0.83	0.28	0.83	0.28	2.44	0.45
nsp1_TOP1	nsp1	TOP1	nsp1_P11387	P11387	0.9951	0.0028	0.0374	0.33266	TOP1	17|17|16	50	16.67	3	22|27|36|24|22|18|22|24|22|16|19	0	0	0	0	0	0.73	0.65
nsp1_TPR	nsp1	TPR	nsp1_P12270	P12270	0.9952	0.0001	0.0759	0.35905	TPR	3|2|3	8	2.67	3	5|2|0|3|5|4|5|3|3|3|0	0	0	0	0	0	0.89	0.65
nsp1_TUFM	nsp1	TUFM	nsp1_P49411	P49411	0.6309	0.0005	0.0118	0.20276	TUFM	3|0|3	6	2	3	7|4|0|0|0|6|0|0|5|4|5	0	0	0	0	0	0.71	0.58
nsp1_TWISTNB	nsp1	TWISTNB	nsp1_Q3B726	Q3B726	0.6309	0.0005	0.0206	0.20881	TWISTNB	2|0|2	4	1.33	3	3|5|5|5|5|4|3|4|3|5|5	0	0	0	0	0	0.31	0.65
nsp1_TXN	nsp1	TXN	nsp1_P10599	P10599	0.9978	0.0146	0.0418	0.33658	TXN	14|10|12	36	12	3	13|14|15|16|13|11|11|15|12|6|11	0	0	0	0	0	0.96	0.64
nsp1_TXNDC12	nsp1	TXNDC12	nsp1_O95881	O95881	0.9881	0.0035	0.0389	0.33158	TXNDC12	6|4|4	14	4.67	3	7|7|8|8|8|6|3|5|8|5|4	0	0	0	0	0	0.74	0.65
nsp1_TXNDC5	nsp1	TXNDC5	nsp1_Q8NBS9	Q8NBS9	0.9937	0.0032	0.0689	0.35384	TXNDC5	10|11|11	32	10.67	3	14|8|13|8|8|8|4|9|11|5|4	0	0	0	0	0	1.28	0.62
nsp1_U2AF2	nsp1	U2AF2	nsp1_P26368	P26368	0	0.0024	0.0276	0.01892	U2AF2	28|0|0	28	9.33	3	28|34|20|28|34|29|0|24|0|0|23	0	0	0	0	0	0.47	0.64
nsp1_UBE2L3	nsp1	UBE2L3	nsp1_P68036	P68036	0.8941	0.0048	0.0779	0.3293	UBE2L3	7|2|9	18	6	3	9|5|0|2|0|6|3|0|2|0|3	0.31	0.64	0.31	0.64	0.31	2.2	0.41
nsp1_UBLCP1	nsp1	UBLCP1	nsp1_Q8WVY7	Q8WVY7	0	0.0003	0.5364	0.36769	UBLCP1	2|0|0	2	0.67	3	0|0|0|0|0|0|0|0|0|0|0	0.32	0.97	0.32	0.97	0.32	6.67	0.32
nsp1_UGGT1	nsp1	UGGT1	nsp1_Q9NYU2	Q9NYU2	0.9965	0.0002	0.021	0.32185	UGGT1	2|2|2	6	2	3	2|0|2|2|4|2|3|3|3|0|3	0	0	0	0	0	0.92	0.65
nsp1_UPF1	nsp1	UPF1	nsp1_Q92900	Q92900	0	0.0002	0.0962	0.06592	UPF1	0|4|0	4	1.33	3	0|0|0|0|0|0|0|0|0|0|0	0.33	1	0.33	1	0.33	13.33	0.25
nsp1_UTP20	nsp1	UTP20	nsp1_O75691	O75691	0.6274	0.0001	0.0303	0.21438	UTP20	0|2|2	4	1.33	3	2|0|2|2|4|0|0|0|0|3|0	0.1	0.15	0.1	0.15	0.1	1.13	0.51
nsp1_UTRN	nsp1	UTRN	nsp1_P46939	P46939	0	0	0.106	0.07266	UTRN	0|0|2	2	0.67	3	0|0|0|0|3|3|3|2|0|0|0	0.08	0.25	0.08	0.25	0.08	0.67	0.52
nsp1_VAV2	nsp1	VAV2	nsp1_P52735	P52735	0	0.0001	1	0.68551	VAV2	2|0|0	2	0.67	3	0|0|0|0|0|0|0|0|0|0|0	0.32	0.97	0.32	0.97	0.32	6.67	0.32
nsp1_VWA8	nsp1	VWA8	nsp1_A3KMH1	A3KMH1	0	0	0.0329	0.02253	VWA8	0|0|2	2	0.67	3	0|0|2|2|0|0|0|2|2|0|0	0.14	0.41	0.14	0.41	0.14	0.92	0.49
nsp1_WDR1	nsp1	WDR1	nsp1_O75083	O75083	0	0.0003	0.3102	0.21262	WDR1	0|4|0	4	1.33	3	0|0|0|0|0|0|0|0|0|0|0	0.33	1	0.33	1	0.33	13.33	0.25
nsp1_XRN2	nsp1	XRN2	nsp1_Q9H0D6	Q9H0D6	0	0.0001	0.0179	0.01226	XRN2	2|0|0	2	0.67	3	3|0|2|0|0|3|0|0|2|0|0	0.1	0.3	0.1	0.3	0.1	0.73	0.51
nsp1_YRDC	nsp1	YRDC	nsp1_Q86U90	Q86U90	0.9756	0.002	0.079	0.35516	YRDC	4|3|6	13	4.33	3	5|3|3|4|0|0|0|0|5|3|0	0.2	0.47	0.2	0.47	0.2	2.07	0.48
nsp1_ZC3H15	nsp1	ZC3H15	nsp1_Q8WU90	Q8WU90	0	0.0002	0.0186	0.01274	ZC3H15	0|0|2	2	0.67	3	0|0|0|9|0|0|0|0|0|0|0	0.2	0.59	0.2	0.59	0.2	0.81	0.48
nsp1_ZC3HAV1L	nsp1	ZC3HAV1L	nsp1_Q96H79	Q96H79	0.9912	0.004	0.0542	0.34303	ZC3HAV1L	9|10|9	28	9.33	3	12|6|10|9|9|6|5|10|13|8|8	0	0	0	0	0	1.07	0.63
nsp1_ZFHX3	nsp1	ZFHX3	nsp1_Q15911	Q15911	0	0	0.2068	0.14174	ZFHX3	2|0|0	2	0.67	3	0|0|0|0|0|0|0|0|0|0|0	0.32	0.97	0.32	0.97	0.32	6.67	0.32
nsp1_ZNF503	nsp1	ZNF503	nsp1_Q96F45	Q96F45	0.581	0.0004	0.0506	0.21397	ZNF503	4|0|2	6	2	3	0|0|3|0|0|0|0|0|0|0|0	0.6	0.96	0.6	0.96	0.6	7.33	0.14
nsp1_ZNF598	nsp1	ZNF598	nsp1_Q86UK7	Q86UK7	0	0.0002	0.0728	0.04989	ZNF598	5|0|0	5	1.67	3	3|0|0|0|0|0|0|0|0|0|0	0.33	0.98	0.33	0.98	0.33	6.11	0.31
nsp10_ABCF2	nsp10	ABCF2	nsp10_Q9UG63	Q9UG63	0	0.0004	0.0318	0.02184	ABCF2	0|7|0	7	2.33	3	3|0|0|8|0|3|0|0|4|0|3	0.24	0.72	0.24	0.72	0.24	1.22	0.46
nsp10_ACACA	nsp10	ACACA	nsp10_Q13085	Q13085	0	0.0001	0.001	0.0007	ACACA	10|0|0	10	3.33	3	240|253|83|66|69|178|205|60|245|156|222	0	0	0	0	0	0.02	0.65
nsp10_AHNAK	nsp10	AHNAK	nsp10_Q09666	Q09666	0	0	0.0147	0.01009	AHNAK	0|3|0	3	1	3	2|0|0|2|2|3|3|3|5|0|3	0.01	0.02	0.01	0.02	0.01	0.48	0.56
nsp10_AKAP12	nsp10	AKAP12	nsp10_Q02952	Q02952	0	0	0.6365	0.43629	AKAP12	0|2|0	2	0.67	3	0|0|0|0|0|0|0|0|0|0|2	0.3	0.9	0.3	0.9	0.3	3.67	0.42
nsp10_ALAD	nsp10	ALAD	nsp10_P13716	P13716	0.6306	0.0006	0.2632	0.375	ALAD	3|3|0	6	2	3	0|0|0|0|0|0|0|0|0|0|0	0.66	0.99	0.66	0.99	0.66	20	0.07
nsp10_AMMECR1	nsp10	AMMECR1	nsp10_Q9Y4X0	Q9Y4X0	0	0.0002	0.0082	0.0056	AMMECR1	0|2|0	2	0.67	3	8|4|7|7|6|0|0|5|4|2|3	0	0	0	0	0	0.16	0.65
nsp10_AMZ1	nsp10	AMZ1	nsp10_Q400G9	Q400G9	0	0.0001	0.0559	0.03831	AMZ1	0|2|0	2	0.67	3	2|0|0|0|0|0|0|0|2|2|2	0.14	0.41	0.14	0.41	0.14	0.92	0.49
nsp10_APLP2	nsp10	APLP2	nsp10_Q06481	Q06481	0	0.0002	0.1058	0.07251	APLP2	4|0|0	4	1.33	3	0|0|3|2|0|0|0|2|0|0|0	0.28	0.85	0.28	0.85	0.28	2.1	0.44
nsp10_ARGLU1	nsp10	ARGLU1	nsp10_Q9NWB6	Q9NWB6	0.9436	0.0013	0.0324	0.31333	ARGLU1	2|4|5	11	3.67	3	5|6|4|4|0|4|0|3|5|3|6	0	0	0	0	0	1.01	0.59
nsp10_ATP5A1	nsp10	ATP5A1	nsp10_P25705	P25705	0	0.0002	0.0025	0.00171	ATP5A1	0|0|3	3	1	3	0|0|10|6|9|0|0|0|6|0|0	0	0	0	0	0	0.35	0.58
nsp10_ATPIF1	nsp10	ATPIF1	nsp10_Q9UII2	Q9UII2	0.9626	0.0093	0.048	0.32997	ATPIF1	6|12|12	30	10	3	9|9|8|9|9|6|5|8|6|7|9	0	0	0	0	0	1.29	0.61
nsp10_BAG4	nsp10	BAG4	nsp10_O95429	O95429	0	0.0002	0.3865	0.26497	BAG4	0|0|3	3	1	3	0|0|0|0|0|0|0|0|0|0|0	0.33	0.99	0.33	0.99	0.33	10	0.27
nsp10_BTF3	nsp10	BTF3	nsp10_P20290	P20290	0.6275	0.0014	0.0455	0.22483	BTF3	0|5|4	9	3	3	3|5|0|7|5|0|0|0|4|3|0	0.05	0.11	0.05	0.11	0.05	1.22	0.53
nsp10_C19orf53	nsp10	C19orf53	nsp10_Q9UNZ5	Q9UNZ5	0.5861	0.002	0.0314	0.20237	C19orf53	0|4|2	6	2	3	0|0|3|0|3|0|2|0|3|3|0	0.22	0.56	0.22	0.56	0.22	1.57	0.47
nsp10_CACYBP	nsp10	CACYBP	nsp10_Q9HB71	Q9HB71	0.8276	0.0039	0.0164	0.26661	CACYBP	2|13|12	27	9	3	11|10|8|18|10|10|10|7|8|9|10	0	0	0	0	0	0.89	0.63
nsp10_CBR1	nsp10	CBR1	nsp10_P16152	P16152	0	0.0002	0.0039	0.00264	CBR1	2|0|0	2	0.67	3	8|10|6|8|10|6|10|6|10|10|9	0	0	0	0	0	0.08	0.65
nsp10_CCDC124	nsp10	CCDC124	nsp10_Q96CT7	Q96CT7	0.9929	0.0059	0.0353	0.3306	CCDC124	11|14|15	40	13.33	3	16|18|15|16|18|12|8|17|14|14|12	0	0	0	0	0	0.92	0.64
nsp10_CCT4	nsp10	CCT4	nsp10_P50991	P50991	0	0.0001	0.0027	0.00184	CCT4	2|0|0	2	0.67	3	5|3|4|7|9|0|3|7|7|2|5	0	0	0	0	0	0.14	0.65
nsp10_CIR1	nsp10	CIR1	nsp10_Q86X95	Q86X95	0.9798	0.0005	0.0521	0.33805	CIR1	2|2|3	7	2.33	3	5|0|4|3|3|0|5|3|5|0|3	0	0	0	0	0	0.83	0.59
nsp10_CKAP5	nsp10	CKAP5	nsp10_Q14008	Q14008	0	0	0.0232	0.01589	CKAP5	0|3|0	3	1	3	0|2|3|2|0|0|2|2|2|0|0	0.11	0.34	0.11	0.34	0.11	0.85	0.5
nsp10_CNBP	nsp10	CNBP	nsp10_P62633	P62633	0.9142	0.0024	0.0114	0.2899	CNBP	7|3|3	13	4.33	3	19|11|17|15|13|15|8|15|15|5|3	0	0	0	0	0	0.35	0.65
nsp10_CNOT1	nsp10	CNOT1	nsp10_A5YKK6	A5YKK6	0.608	0.0001	0.3138	0.40269	CNOT1	0|2|3	5	1.67	3	0|0|0|0|0|0|0|0|0|0|0	0.65	0.99	0.65	0.99	0.65	16.67	0.09
nsp10_CPT1A	nsp10	CPT1A	nsp10_P50416	P50416	0.6124	0.0002	0.0897	0.25044	CPT1A	3|0|2	5	1.67	3	0|2|0|2|0|0|0|0|0|0|0	0.53	0.88	0.53	0.88	0.53	4.58	0.15
nsp10_CRIPT	nsp10	CRIPT	nsp10_Q9P021	Q9P021	0.9814	0.0026	0.0261	0.32067	CRIPT	3|2|3	8	2.67	3	0|3|8|7|4|3|5|7|4|3|0	0	0	0	0	0	0.67	0.65
nsp10_CRKL	nsp10	CRKL	nsp10_P46109	P46109	0.9952	0.0035	0.0179	0.31938	CRKL	11|12|9	32	10.67	3	29|26|28|25|23|20|23|22|26|21|21	0	0	0	0	0	0.44	0.65
nsp10_CSTB	nsp10	CSTB	nsp10_P04080	P04080	0.6309	0.002	0.0092	0.20099	CSTB	3|0|3	6	2	3	8|13|11|6|8|10|8|9|9|6|7	0	0	0	0	0	0.23	0.65
nsp10_CTR9	nsp10	CTR9	nsp10_Q6PD62	Q6PD62	0.6128	0.0001	0.5474	0.56431	CTR9	2|0|3	5	1.67	3	0|0|0|0|0|0|0|0|0|0|0	0.65	0.99	0.65	0.99	0.65	16.67	0.09
nsp10_CTTN	nsp10	CTTN	nsp10_Q14247	Q14247	0	0.0001	0.0055	0.00377	CTTN	0|2|0	2	0.67	3	8|7|11|4|5|3|4|3|9|3|8	0	0	0	0	0	0.11	0.65
nsp10_CXorf56	nsp10	CXorf56	nsp10_Q9H5V9	Q9H5V9	0	0.0007	0.1243	0.08519	CXorf56	0|5|0	5	1.67	3	0|0|0|0|0|0|0|0|2|3|0	0.32	0.95	0.32	0.95	0.32	3.67	0.41
nsp10_DES	nsp10	DES	nsp10_P17661	P17661	0	0.0001	0.4036	0.27666	DES	0|2|0	2	0.67	3	0|0|0|0|0|0|0|0|0|0|0	0.32	0.97	0.32	0.97	0.32	6.67	0.32
nsp10_DHX9	nsp10	DHX9	nsp10_Q08211	Q08211	0.6078	0.0001	0.0124	0.19602	DHX9	3|2|0	5	1.67	3	0|21|15|8|0|0|0|0|3|0|3	0	0	0	0	0	0.37	0.65
nsp10_DNAJA1	nsp10	DNAJA1	nsp10_P31689	P31689	0.965	0.0007	0.0087	0.30372	DNAJA1	2|3|4	9	3	3	0|0|5|8|8|0|3|9|2|0|0	0	0	0	0	0	0.94	0.58
nsp10_DNAJA3	nsp10	DNAJA3	nsp10_Q96EY1	Q96EY1	0	0.0002	0.0176	0.01208	DNAJA3	0|3|0	3	1	3	0|0|0|0|0|0|0|0|0|0|0	0.33	0.99	0.33	0.99	0.33	10	0.27
nsp10_DNAJC10	nsp10	DNAJC10	nsp10_Q8IXB1	Q8IXB1	0.9944	0.0012	0.0213	0.32139	DNAJC10	11|9|9	29	9.67	3	28|23|24|26|17|16|13|16|26|18|18	0	0	0	0	0	0.47	0.65
nsp10_DNAJC8	nsp10	DNAJC8	nsp10_O75937	O75937	0.9185	0.0035	0.0569	0.3224	DNAJC8	4|13|10	27	9	3	6|6|0|13|11|6|0|3|4|5|7	0.02	0.05	0.02	0.05	0.02	1.62	0.55
nsp10_DNMT1	nsp10	DNMT1	nsp10_P26358	P26358	0	0.0001	0.0401	0.02746	DNMT1	0|6|0	6	2	3	0|0|0|0|0|7|2|0|0|0|2	0.29	0.86	0.29	0.86	0.29	2	0.44
nsp10_DRG1	nsp10	DRG1	nsp10_Q9Y295	Q9Y295	0.6275	0.0008	0.041	0.22173	DRG1	0|5|4	9	3	3	5|4|0|3|2|5|0|0|0|7|5	0.02	0.04	0.02	0.04	0.02	1.06	0.55
nsp10_DSG2	nsp10	DSG2	nsp10_Q14126	Q14126	0	0.0001	0.028	0.01918	DSG2	0|0|2	2	0.67	3	0|2|0|0|0|0|0|0|0|0|0	0.3	0.9	0.3	0.9	0.3	3.67	0.42
nsp10_DSP	nsp10	DSP	nsp10_P15924	P15924	0	0	0.0093	0.0064	DSP	3|0|0	3	1	3	5|0|0|0|0|4|0|0|0|2|0	0.19	0.56	0.19	0.56	0.19	1	0.48
nsp10_DYNC1H1	nsp10	DYNC1H1	nsp10_Q14204	Q14204	0.6307	0	0.0087	0.20053	DYNC1H1	0|2|2	4	1.33	3	2|0|3|2|3|0|2|0|2|0|2	0.03	0.04	0.03	0.04	0.03	0.92	0.54
nsp10_EDF1	nsp10	EDF1	nsp10_O60869	O60869	0.9026	0.0046	0.0528	0.31467	EDF1	3|11|7	21	7	3	3|8|3|8|4|5|2|3|3|6|4	0.09	0.26	0.09	0.26	0.09	1.57	0.51
nsp10_EEF1G	nsp10	EEF1G	nsp10_P26641	P26641	0	0.0002	0.0059	0.00403	EEF1G	0|3|0	3	1	3	7|5|7|8|6|3|7|6|5|5|5	0	0	0	0	0	0.17	0.65
nsp10_EEF2	nsp10	EEF2	nsp10_P13639	P13639	0.989	0.0007	0.0115	0.31302	EEF2	6|5|7	18	6	3	29|18|20|18|18|13|18|20|19|15|17	0	0	0	0	0	0.32	0.65
nsp10_EIF3A	nsp10	EIF3A	nsp10_Q14152	Q14152	0.6078	0.0001	0.0914	0.25018	EIF3A	3|2|0	5	1.67	3	0|0|0|2|0|0|0|0|4|0|3	0.35	0.64	0.35	0.64	0.35	2.04	0.2
nsp10_EIF5	nsp10	EIF5	nsp10_P55010	P55010	0.5012	0.001	0.0869	0.21424	EIF5	0|10|3	13	4.33	3	0|0|0|8|0|0|0|0|0|3|0	0.53	0.95	0.53	0.95	0.53	4.33	0.16
nsp10_ELAVL1	nsp10	ELAVL1	nsp10_Q15717	Q15717	0.5966	0.0008	0.1069	0.25736	ELAVL1	0|3|5	8	2.67	3	0|4|3|0|0|0|0|0|0|0|0	0.55	0.9	0.55	0.9	0.55	4.19	0.15
nsp10_ENO1	nsp10	ENO1	nsp10_P06733	P06733	0	0.0003	0.0056	0.00384	ENO1	4|0|0	4	1.33	3	13|15|12|11|11|9|14|8|15|6|11	0	0	0	0	0	0.12	0.65
nsp10_EPS8L2	nsp10	EPS8L2	nsp10_Q9H6S3	Q9H6S3	0	0.0001	0.1177	0.08067	EPS8L2	2|0|0	2	0.67	3	0|0|0|0|0|0|0|2|0|0|0	0.3	0.9	0.3	0.9	0.3	3.67	0.42
nsp10_ERGIC1	nsp10	ERGIC1	nsp10_Q969X5	Q969X5	0.9965	0.0062	0.7914	0.85002	ERGIC1	20|17|18	55	18.33	3	0|0|0|0|0|0|0|0|0|0|0	1	1	1	1	1	183.33	0
nsp10_EXOSC10	nsp10	EXOSC10	nsp10_Q01780	Q01780	0.9997	0.0002	0.056	0.34686	EXOSC10	2|2|2	6	2	3	4|0|2|0|2|0|0|2|0|0|0	0.32	0.32	0.32	0.32	0.32	2.2	0.41
nsp10_FAT2	nsp10	FAT2	nsp10_Q9NYQ8	Q9NYQ8	0.6306	0	0.1615	0.30529	FAT2	2|2|0	4	1.33	3	0|0|0|0|0|0|0|0|0|0|0	0.64	0.97	0.64	0.97	0.64	13.33	0.1
nsp10_FEN1	nsp10	FEN1	nsp10_P39748	P39748	0.8869	0.0022	0.0428	0.30302	FEN1	3|12|11	26	8.67	3	13|11|4|18|15|14|0|0|7|13|0	0	0	0	0	0	1	0.62
nsp10_FKBP3	nsp10	FKBP3	nsp10_Q00688	Q00688	0.8623	0.0045	0.043	0.29552	FKBP3	3|14|14	31	10.33	3	8|13|6|16|11|7|2|4|2|14|9	0	0	0	0	0	1.24	0.61
nsp10_FRA10AC1	nsp10	FRA10AC1	nsp10_Q70Z53	Q70Z53	0.608	0.0005	0.0228	0.20322	FRA10AC1	0|2|3	5	1.67	3	3|5|0|4|5|3|2|3|3|0|3	0	0	0	0	0	0.59	0.59
nsp10_FRG1	nsp10	FRG1	nsp10_Q14331	Q14331	0.9918	0.0029	0.0224	0.32135	FRG1	7|7|9	23	7.67	3	20|17|18|19|22|0|16|23|16|0|21	0	0	0	0	0	0.49	0.65
nsp10_FUBP3	nsp10	FUBP3	nsp10_Q96I24	Q96I24	0.8721	0.001	0.005	0.27252	FUBP3	8|2|8	18	6	3	51|38|30|22|27|49|42|32|49|46|42	0	0	0	0	0	0.15	0.65
nsp10_FYCO1	nsp10	FYCO1	nsp10_Q9BQS8	Q9BQS8	0.6307	0.0001	0.084	0.25218	FYCO1	0|2|2	4	1.33	3	0|0|0|2|0|0|0|0|0|0|0	0.6	0.9	0.6	0.9	0.6	7.33	0.13
nsp10_GABRA3	nsp10	GABRA3	nsp10_P34903	P34903	0	0.0001	0.056	0.03841	GABRA3	0|0|2	2	0.67	3	0|0|0|0|0|0|0|0|0|0|0	0.32	0.97	0.32	0.97	0.32	6.67	0.32
nsp10_GNB1L	nsp10	GNB1L	nsp10_Q9BYB4	Q9BYB4	0.6249	0.0011	0.013	0.20174	GNB1L	0|5|6	11	3.67	3	10|14|10|12|11|12|11|10|12|6|7	0	0	0	0	0	0.35	0.65
nsp10_GNL3	nsp10	GNL3	nsp10_Q9BVP2	Q9BVP2	0	0.0002	0.0167	0.01142	GNL3	3|0|0	3	1	3	0|4|2|2|3|0|0|0|0|0|2	0.12	0.37	0.12	0.37	0.12	0.85	0.5
nsp10_GRPEL1	nsp10	GRPEL1	nsp10_Q9HAV7	Q9HAV7	0.9997	0.0014	1	0.99397	GRPEL1	3|3|3	9	3	3	0|0|0|0|0|0|0|0|0|0|0	0.99	0.99	0.99	0.99	0.99	30	0
nsp10_GTPBP4	nsp10	GTPBP4	nsp10_Q9BZE4	Q9BZE4	0.932	0.0005	0.0234	0.30361	GTPBP4	3|2|5	10	3.33	3	0|8|11|9|10|8|5|7|8|0|4	0	0	0	0	0	0.52	0.65
nsp10_HIST1H1C	nsp10	HIST1H1C	nsp10_P16403	P16403	0	0.0014	0.0075	0.00517	HIST1H1C	9|0|0	9	3	3	20|25|25|20|12|14|15|9|22|11|13	0	0	0	0	0	0.18	0.65
nsp10_HIST1H4A	nsp10	HIST1H4A	nsp10_P62805	P62805	0	0.0023	0.0097	0.00669	HIST1H4A	7|0|0	7	2.33	3	6|29|25|13|2|5|10|0|17|3|5	0	0	0	0	0	0.22	0.65
nsp10_HK1	nsp10	HK1	nsp10_P19367	P19367	0	0.0001	0.3123	0.21407	HK1	0|2|0	2	0.67	3	0|0|0|0|0|0|0|0|0|0|0	0.32	0.97	0.32	0.97	0.32	6.67	0.32
nsp10_HMGA1	nsp10	HMGA1	nsp10_P17096	P17096	0.8896	0.004	0.0389	0.30113	HMGA1	4|2|7	13	4.33	3	5|8|6|7|5|5|5|6|5|4|4	0	0	0	0	0	0.79	0.61
nsp10_HMGB2	nsp10	HMGB2	nsp10_P26583	P26583	0.6301	0.0083	0.03	0.21499	HMGB2	0|26|27	53	17.67	3	19|25|21|32|26|23|0|21|22|16|18	0	0	0	0	0	0.87	0.64
nsp10_HMGN2	nsp10	HMGN2	nsp10_P05204	P05204	0.999	0.0201	0.0283	0.32777	HMGN2	18|20|17	55	18.33	3	19|17|21|21|25|15|11|27|25|15|30	0	0	0	0	0	0.89	0.65
nsp10_HMGN4	nsp10	HMGN4	nsp10_O00479	O00479	0.6307	0.0043	0.0304	0.21543	HMGN4	0|6|6	12	4	3	4|0|4|0|0|7|5|6|6|7|6	0	0	0	0	0	0.98	0.58
nsp10_HNRNPA2B1	nsp10	HNRNPA2B1	nsp10_P22626	P22626	0.6078	0.0005	0.0063	0.19182	HNRNPA2B1	3|2|0	5	1.67	3	14|35|34|30|0|4|9|2|26|3|3	0	0	0	0	0	0.11	0.65
nsp10_HNRNPF	nsp10	HNRNPF	nsp10_P52597	P52597	0.6309	0.0008	0.0099	0.20144	HNRNPF	5|0|5	10	3.33	3	10|14|7|18|6|5|6|5|9|5|8	0	0	0	0	0	0.39	0.65
nsp10_HSPA2	nsp10	HSPA2	nsp10_P54652	P54652	0.9999	0.0071	0.3079	0.51958	HSPA2	46|47|45	138	46	3	0|0|0|0|0|0|0|0|0|0|0	1	1	1	1	1	460	0
nsp10_HSPA4	nsp10	HSPA4	nsp10_P34932	P34932	0.9779	0.0048	0.4168	0.58744	HSPA4	44|30|49	123	41	3	0|0|0|0|0|0|0|0|0|0|0	1	1	1	1	1	410	0
nsp10_HSPA5	nsp10	HSPA5	nsp10_P11021	P11021	0.9973	0.0078	0.0441	0.33798	HSPA5	47|51|56	154	51.33	3	22|21|16|17|22|15|17|21|16|21|20	0.69	1	0.69	1	0.69	2.71	0.02
nsp10_HSPA6	nsp10	HSPA6	nsp10_P17066	P17066	0.9969	0.0098	0.1778	0.42953	HSPA6	58|63|70	191	63.67	3	0|13|0|0|21|0|0|18|0|0|0	1	1	1	1	1	13.47	0
nsp10_HSPA8	nsp10	HSPA8	nsp10_A8K7Q2	A8K7Q2	0	0.0088	0.6252	0.42862	HSPA8	0|0|108	108	36	3	0|0|0|0|0|0|0|0|0|0|0	0.33	1	0.33	1	0.33	360	0.21
nsp10_HSPA9	nsp10	HSPA9	nsp10_P38646	P38646	0.9981	0.0167	0.1022	0.3781	HSPA9	118|108|118	344	114.67	3	33|19|31|25|34|19|23|17|18|27|27	1	1	1	1	1	4.62	0
nsp10_HSPBP1	nsp10	HSPBP1	nsp10_Q9NZL4	Q9NZL4	0.9728	0.0016	0.3904	0.56778	HSPBP1	8|5|5	18	6	3	0|0|4|0|0|0|0|0|0|0|0	0.97	0.99	0.97	0.99	0.97	16.5	0
nsp10_HSPD1	nsp10	HSPD1	nsp10_P10809	P10809	0.9163	0.0016	0.0182	0.29521	HSPD1	14|5|8	27	9	3	21|12|9|4|7|8|8|10|19|13|14	0	0	0	0	0	0.79	0.63
nsp10_HSPH1	nsp10	HSPH1	nsp10_Q92598	Q92598	0.6303	0.002	0.537	0.56261	HSPH1	25|0|27	52	17.33	3	0|0|0|0|0|0|0|0|0|0|0	0.67	1	0.67	1	0.67	173.33	0.03
nsp10_IBA57	nsp10	IBA57	nsp10_Q5T440	Q5T440	0.9264	0.0012	0.0245	0.30263	IBA57	2|6|5	13	4.33	3	11|11|5|6|5|3|5|6|6|8|6	0	0	0	0	0	0.66	0.65
nsp10_IDE	nsp10	IDE	nsp10_P14735	P14735	0.5528	0.0002	0.0544	0.20788	IDE	0|5|2	7	2.33	3	0|3|2|2|0|0|0|2|0|0|0	0.42	0.9	0.42	0.9	0.42	2.85	0.18
nsp10_IRS4	nsp10	IRS4	nsp10_O14654	O14654	0.6169	0.0001	0.0118	0.1984	IRS4	2|3|0	5	1.67	3	0|0|4|3|3|0|0|2|0|2|2	0.08	0.19	0.08	0.19	0.08	1.15	0.52
nsp10_JAK1	nsp10	JAK1	nsp10_P23458	P23458	0	0.0001	0.0666	0.04568	JAK1	0|2|0	2	0.67	3	2|0|2|0|2|0|0|2|0|0|0	0.14	0.41	0.14	0.41	0.14	0.92	0.49
nsp10_KHK	nsp10	KHK	nsp10_P50053	P50053	0	0.0003	1	0.68551	KHK	0|0|3	3	1	3	0|0|0|0|0|0|0|0|0|0|0	0.33	0.99	0.33	0.99	0.33	10	0.27
nsp10_KRT1	nsp10	KRT1	nsp10_P04264	P04264	0	0.0003	0.0125	0.0086	KRT1	0|6|0	6	2	3	0|0|0|7|14|0|0|0|0|0|0	0.22	0.67	0.22	0.67	0.22	1.05	0.47
nsp10_KRT10	nsp10	KRT10	nsp10_P13645	P13645	0	0.0005	0.021	0.01437	KRT10	0|9|0	9	3	3	0|0|0|5|12|0|0|0|4|0|0	0.28	0.85	0.28	0.85	0.28	1.57	0.44
nsp10_KRT2	nsp10	KRT2	nsp10_P35908	P35908	0	0.0001	0.0068	0.00468	KRT2	0|2|0	2	0.67	3	0|0|0|0|7|0|0|0|9|0|0	0.04	0.12	0.04	0.12	0.04	0.46	0.53
nsp10_KRT9	nsp10	KRT9	nsp10_P35527	P35527	0	0.0001	0.0083	0.00566	KRT9	2|0|0	2	0.67	3	0|0|0|0|10|0|0|2|0|0|0	0.12	0.36	0.12	0.36	0.12	0.61	0.5
nsp10_KTN1	nsp10	KTN1	nsp10_Q86UP2	Q86UP2	0	0	0.0219	0.01503	KTN1	2|0|0	2	0.67	3	0|0|0|0|0|0|0|0|3|0|0	0.28	0.83	0.28	0.83	0.28	2.44	0.45
nsp10_LRPAP1	nsp10	LRPAP1	nsp10_P30533	P30533	0.6167	0.0009	0.0231	0.20613	LRPAP1	0|6|4	10	3.33	3	4|10|2|8|5|6|2|3|5|7|6	0	0	0	0	0	0.63	0.61
nsp10_LRRC47	nsp10	LRRC47	nsp10_Q8N1G4	Q8N1G4	0.8569	0.0017	0.034	0.28771	LRRC47	3|16|11	30	10	3	11|12|6|21|15|13|2|9|12|14|9	0	0	0	0	0	0.89	0.63
nsp10_LRRC59	nsp10	LRRC59	nsp10_Q96AG4	Q96AG4	0.5861	0.0009	0.0178	0.19301	LRRC59	0|6|3	9	3	3	5|5|5|5|7|5|2|4|4|8|5	0	0	0	0	0	0.6	0.61
nsp10_LSM2	nsp10	LSM2	nsp10_Q9Y333	Q9Y333	0.9968	0.0208	1	0.99317	LSM2	19|19|22	60	20	3	0|0|0|0|0|0|0|0|0|0|0	1	1	1	1	1	200	0
nsp10_LYAR	nsp10	LYAR	nsp10_Q9NX58	Q9NX58	0.6182	0.0006	0.0149	0.20092	LYAR	0|3|4	7	2.33	3	5|10|5|7|9|6|3|7|11|3|8	0	0	0	0	0	0.35	0.65
nsp10_MACROD1	nsp10	MACROD1	nsp10_Q9BQ69	Q9BQ69	0	0.0003	0.0346	0.02369	MACROD1	0|3|0	3	1	3	0|3|0|4|2|0|0|0|0|2|3	0.1	0.31	0.1	0.31	0.1	0.79	0.51
nsp10_MCM3	nsp10	MCM3	nsp10_P25205	P25205	0.5656	0.0007	0.0688	0.22168	MCM3	5|0|11	16	5.33	3	12|8|0|0|9|0|0|0|0|9|0	0.19	0.57	0.19	0.57	0.19	1.54	0.48
nsp10_MCMBP	nsp10	MCMBP	nsp10_Q9BTE3	Q9BTE3	0.5797	0.0003	0.0473	0.21127	MCMBP	2|0|4	6	2	3	3|3|3|0|0|3|0|2|6|2|3	0.02	0.05	0.02	0.05	0.02	0.88	0.55
nsp10_MCTS1	nsp10	MCTS1	nsp10_Q9ULC4	Q9ULC4	0	0.0011	0.035	0.02402	MCTS1	0|6|0	6	2	3	2|0|0|5|0|0|0|0|0|2|3	0.29	0.86	0.29	0.86	0.29	1.83	0.44
nsp10_MESDC2	nsp10	MESDC2	nsp10_Q14696	Q14696	0.6073	0.0011	0.0811	0.24301	MESDC2	0|5|3	8	2.67	3	0|0|0|5|0|0|0|0|0|0|0	0.6	0.94	0.6	0.94	0.6	5.87	0.13
nsp10_MMTAG2	nsp10	MMTAG2	nsp10_Q9BU76	Q9BU76	0.9551	0.0019	0.0145	0.30459	MMTAG2	6|3|6	15	5	3	16|16|17|12|15|15|17|11|16|9|13	0	0	0	0	0	0.35	0.65
nsp10_MRPL14	nsp10	MRPL14	nsp10_Q6P1L8	Q6P1L8	0.942	0.0018	0.0134	0.29983	MRPL14	4|2|2	8	2.67	3	7|7|7|6|8|7|7|10|8|8|8	0	0	0	0	0	0.35	0.65
nsp10_MRPS12	nsp10	MRPS12	nsp10_O15235	O15235	0.93	0.0029	0.0252	0.30423	MRPS12	5|2|5	12	4	3	7|6|9|7|7|4|4|8|4|6|7	0	0	0	0	0	0.64	0.65
nsp10_MRPS35	nsp10	MRPS35	nsp10_P82673	P82673	0	0.0002	1	0.68551	MRPS35	2|0|0	2	0.67	3	0|0|0|0|0|0|0|0|0|0|0	0.32	0.97	0.32	0.97	0.32	6.67	0.32
nsp10_MSN	nsp10	MSN	nsp10_P26038	P26038	0	0.0003	0.026	0.01785	MSN	0|6|0	6	2	3	0|0|0|8|5|2|0|0|0|0|4	0.23	0.68	0.23	0.68	0.23	1.16	0.47
nsp10_MXRA5	nsp10	MXRA5	nsp10_Q9NR99	Q9NR99	0.6307	0	0.1637	0.30681	MXRA5	0|2|2	4	1.33	3	0|0|0|0|0|3|0|0|0|0|0	0.55	0.83	0.55	0.83	0.55	4.89	0.15
nsp10_MYH10	nsp10	MYH10	nsp10_P35580	P35580	0	0.0001	0.0106	0.00725	MYH10	5|0|0	5	1.67	3	0|2|0|2|0|0|0|2|3|0|4	0.26	0.78	0.26	0.78	0.26	1.41	0.45
nsp10_MYH9	nsp10	MYH9	nsp10_P35579	P35579	0	0.0001	0.0061	0.00415	MYH9	0|0|5	5	1.67	3	3|5|7|3|0|0|2|0|10|5|9	0	0	0	0	0	0.42	0.59
nsp10_NDUFA4	nsp10	NDUFA4	nsp10_O00483	O00483	0	0.0008	0.0131	0.00896	NDUFA4	2|0|0	2	0.67	3	0|0|0|0|0|0|0|3|2|0|0	0.22	0.66	0.22	0.66	0.22	1.47	0.47
nsp10_NKAP	nsp10	NKAP	nsp10_Q8N5F7	Q8N5F7	0	0.0002	0.0088	0.00603	NKAP	0|0|3	3	1	3	5|5|5|8|10|5|6|9|7|4|6	0	0	0	0	0	0.16	0.65
nsp10_NOP58	nsp10	NOP58	nsp10_Q9Y2X3	Q9Y2X3	0	0.0001	0.0039	0.00264	NOP58	0|2|0	2	0.67	3	3|5|6|7|3|2|0|4|5|2|2	0	0	0	0	0	0.19	0.65
nsp10_NPM1	nsp10	NPM1	nsp10_P06748	P06748	0.9386	0.0026	0.0304	0.31047	NPM1	5|12|6	23	7.67	3	12|28|18|23|4|3|0|2|15|6|5	0	0	0	0	0	0.73	0.63
nsp10_NUCKS1	nsp10	NUCKS1	nsp10_Q9H1E3	Q9H1E3	0.6307	0.0008	0.0459	0.22607	NUCKS1	0|3|3	6	2	3	2|0|0|8|3|3|0|0|0|3|0	0.08	0.13	0.08	0.13	0.08	1.16	0.51
nsp10_NUDT21	nsp10	NUDT21	nsp10_O43809	O43809	0	0.0008	0.0316	0.0217	NUDT21	0|6|0	6	2	3	4|5|5|5|5|0|0|0|0|6|0	0.04	0.13	0.04	0.13	0.04	0.73	0.53
nsp10_OPA3	nsp10	OPA3	nsp10_Q9H6K4	Q9H6K4	0	0.0004	0.4399	0.30153	OPA3	0|2|0	2	0.67	3	0|0|0|0|0|0|0|0|0|0|0	0.32	0.97	0.32	0.97	0.32	6.67	0.32
nsp10_OSBP	nsp10	OSBP	nsp10_P22059	P22059	0	0.0001	0.0303	0.02079	OSBP	2|0|0	2	0.67	3	0|0|2|0|2|0|0|2|0|3|0	0.12	0.36	0.12	0.36	0.12	0.81	0.5
nsp10_P2RX6	nsp10	P2RX6	nsp10_O15547	O15547	0	0.0002	1	0.68551	P2RX6	0|0|2	2	0.67	3	0|0|0|0|0|0|0|0|0|0|0	0.32	0.97	0.32	0.97	0.32	6.67	0.32
nsp10_PA2G4	nsp10	PA2G4	nsp10_Q9UQ80	Q9UQ80	0.7924	0.0016	0.0486	0.27785	PA2G4	2|13|5	20	6.67	3	5|4|0|14|3|3|2|3|4|6|6	0.12	0.37	0.12	0.37	0.12	1.47	0.5
nsp10_PAK1IP1	nsp10	PAK1IP1	nsp10_Q9NWT1	Q9NWT1	0	0.0002	0.0199	0.01368	PAK1IP1	0|2|0	2	0.67	3	2|0|4|2|3|2|0|0|0|2|2	0.01	0.04	0.01	0.04	0.01	0.43	0.55
nsp10_PARP1	nsp10	PARP1	nsp10_P09874	P09874	0.9804	0.0057	0.0341	0.32592	PARP1	41|71|63	175	58.33	3	63|75|63|93|78|64|37|58|57|69|52	0	0	0	0	0	0.91	0.65
nsp10_PC	nsp10	PC	nsp10_P11498	P11498	0.6306	0.0011	0.005	0.198	PC	20|0|19	39	13	3	152|126|69|64|65|102|118|65|140|111|134	0	0	0	0	0	0.12	0.65
nsp10_PCBP1	nsp10	PCBP1	nsp10_Q15365	Q15365	0.9861	0.003	0.0167	0.31567	PCBP1	13|9|10	32	10.67	3	25|26|23|26|29|25|20|24|25|17|18	0	0	0	0	0	0.45	0.65
nsp10_PCCA	nsp10	PCCA	nsp10_P05165	P05165	0	0.0001	0.0011	0.00073	PCCA	2|0|0	2	0.67	3	42|40|20|14|19|37|34|7|43|37|43	0	0	0	0	0	0.02	0.65
nsp10_PDAP1	nsp10	PDAP1	nsp10_Q13442	Q13442	0.9171	0.0038	0.0345	0.30665	PDAP1	3|9|9	21	7	3	7|7|6|13|13|7|3|7|5|11|9	0	0	0	0	0	0.88	0.62
nsp10_PDIA3	nsp10	PDIA3	nsp10_P30101	P30101	0	0.0003	0.0049	0.00333	PDIA3	0|4|0	4	1.33	3	16|7|9|8|11|7|0|6|9|8|11	0	0	0	0	0	0.16	0.65
nsp10_PDS5B	nsp10	PDS5B	nsp10_Q9NTI5	Q9NTI5	0	0.0001	0.6025	0.41301	PDS5B	0|0|5	5	1.67	3	0|0|0|0|0|0|0|0|0|0|0	0.33	1	0.33	1	0.33	16.67	0.24
nsp10_PEF1	nsp10	PEF1	nsp10_Q9UBV8	Q9UBV8	0.6309	0.0005	0.0122	0.203	PEF1	2|0|2	4	1.33	3	5|4|3|4|4|4|5|6|6|2|5	0	0	0	0	0	0.31	0.65
nsp10_PELO	nsp10	PELO	nsp10_Q9BRX2	Q9BRX2	0.9684	0.0009	0.0162	0.30991	PELO	3|3|5	11	3.67	3	9|9|12|14|10|8|9|10|9|8|10	0	0	0	0	0	0.37	0.65
nsp10_PGP	nsp10	PGP	nsp10_A6NDG6	A6NDG6	0	0.0002	0.0041	0.00284	PGP	0|0|2	2	0.67	3	9|10|8|6|9|8|6|9|8|5|5	0	0	0	0	0	0.09	0.65
nsp10_PIN4	nsp10	PIN4	nsp10_Q9Y237	Q9Y237	0.9626	0.0038	0.0302	0.31774	PIN4	3|6|6	15	5	3	9|8|9|11|12|4|0|5|8|8|0	0	0	0	0	0	0.74	0.65
nsp10_PLEC	nsp10	PLEC	nsp10_Q15149	Q15149	0.6167	0	0.0087	0.19623	PLEC	0|3|2	5	1.67	3	0|4|11|5|12|7|6|8|5|7|7	0	0	0	0	0	0.25	0.65
nsp10_PPIB	nsp10	PPIB	nsp10_P23284	P23284	0.9987	0.0151	0.0276	0.32711	PPIB	31|33|35	99	33	3	46|41|44|43|49|48|42|44|43|39|47	0	0	0	0	0	0.75	0.65
nsp10_PPIL4	nsp10	PPIL4	nsp10_Q8WUA2	Q8WUA2	0.9977	0.0017	0.0396	0.33501	PPIL4	8|8|9	25	8.33	3	10|11|11|10|7|8|7|5|9|6|7	0	0	0	0	0	1.01	0.63
nsp10_PPP2R3A	nsp10	PPP2R3A	nsp10_Q06190	Q06190	0	0.0001	0.0575	0.03941	PPP2R3A	0|0|3	3	1	3	0|0|0|0|0|0|0|0|0|0|0	0.33	0.99	0.33	0.99	0.33	10	0.27
nsp10_PRDX3	nsp10	PRDX3	nsp10_P30048	P30048	0	0.0003	0.0085	0.00583	PRDX3	0|0|2	2	0.67	3	3|0|4|3|5|3|3|0|3|4|4	0	0	0	0	0	0.23	0.65
nsp10_PRDX6	nsp10	PRDX6	nsp10_P30041	P30041	0.9804	0.0018	0.0378	0.3284	PRDX6	3|4|5	12	4	3	6|10|5|6|5|4|7|2|6|4|8	0	0	0	0	0	0.7	0.65
nsp10_PRKDC	nsp10	PRKDC	nsp10_P78527	P78527	0.9814	0.0001	0.0034	0.3051	PRKDC	3|2|3	8	2.67	3	8|9|17|11|8|7|4|10|8|3|8	0	0	0	0	0	0.32	0.65
nsp10_PRPF38A	nsp10	PRPF38A	nsp10_Q8NAV1	Q8NAV1	0.608	0.0005	0.0202	0.20144	PRPF38A	0|2|3	5	1.67	3	5|4|0|4|2|4|3|5|7|3|2	0	0	0	0	0	0.47	0.65
nsp10_PRPF38B	nsp10	PRPF38B	nsp10_Q5VTL8	Q5VTL8	0.9771	0.0015	0.0194	0.3148	PRPF38B	8|11|6	25	8.33	3	17|12|14|16|16|16|15|18|19|14|17	0	0	0	0	0	0.53	0.65
nsp10_PRPF40A	nsp10	PRPF40A	nsp10_O75400	O75400	0	0.0002	0.0115	0.00787	PRPF40A	0|0|5	5	1.67	3	6|2|6|11|8|5|4|3|4|8|11	0	0	0	0	0	0.27	0.65
nsp10_PRPF8	nsp10	PRPF8	nsp10_Q6P2Q9	Q6P2Q9	0	0.0001	0.0377	0.02582	PRPF8	0|5|0	5	1.67	3	0|6|4|0|0|0|0|0|0|0|0	0.28	0.84	0.28	0.84	0.28	1.83	0.44
nsp10_PRRC2A	nsp10	PRRC2A	nsp10_P48634	P48634	0	0.0001	0.2612	0.17902	PRRC2A	8|0|0	8	2.67	3	0|0|0|0|0|0|0|0|0|0|0	0.33	1	0.33	1	0.33	26.67	0.22
nsp10_PSIP1	nsp10	PSIP1	nsp10_O75475	O75475	0.6167	0.0003	0.0309	0.21146	PSIP1	0|3|2	5	1.67	3	0|3|3|5|3|2|0|3|0|0|0	0.04	0.09	0.04	0.09	0.04	0.96	0.53
nsp10_PTPN14	nsp10	PTPN14	nsp10_Q15678	Q15678	0	0.0001	0.2544	0.17442	PTPN14	3|0|0	3	1	3	0|0|0|0|0|0|0|0|0|0|0	0.33	0.99	0.33	0.99	0.33	10	0.27
nsp10_PYM1	nsp10	PYM1	nsp10_Q9BRP8	Q9BRP8	0.6307	0.0006	0.0479	0.2274	PYM1	0|2|2	4	1.33	3	3|0|0|3|4|2|0|0|0|2|0	0.08	0.11	0.08	0.11	0.08	1.05	0.52
nsp10_RANBP2	nsp10	RANBP2	nsp10_P49792	P49792	0.6307	0	0.1198	0.27667	RANBP2	0|2|2	4	1.33	3	0|0|0|0|0|0|0|0|0|0|0	0.64	0.97	0.64	0.97	0.64	13.33	0.1
nsp10_RBM25	nsp10	RBM25	nsp10_P49756	P49756	0.6245	0.0005	0.0363	0.21756	RBM25	0|8|6	14	4.67	3	9|7|6|6|6|8|0|0|4|6|5	0	0	0	0	0	0.9	0.6
nsp10_RBM39	nsp10	RBM39	nsp10_Q14498	Q14498	0.6272	0.0032	0.0313	0.21499	RBM39	23|29|0	52	17.33	3	0|44|41|38|47|38|38|47|0|0|46	0	0	0	0	0	0.56	0.65
nsp10_RCC2	nsp10	RCC2	nsp10_Q9P258	Q9P258	0.9358	0.0038	0.0283	0.30815	RCC2	10|28|22	60	20	3	28|30|23|34|27|30|22|24|27|21|25	0	0	0	0	0	0.76	0.65
nsp10_RECQL5	nsp10	RECQL5	nsp10_O94762	O94762	0	0.0001	1	0.68551	RECQL5	0|0|2	2	0.67	3	0|0|0|0|0|0|0|0|0|0|0	0.32	0.97	0.32	0.97	0.32	6.67	0.32
nsp10_RIPK1	nsp10	RIPK1	nsp10_Q13546	Q13546	0	0.0001	0.0362	0.0248	RIPK1	0|0|2	2	0.67	3	0|0|0|0|0|0|0|0|0|0|0	0.32	0.97	0.32	0.97	0.32	6.67	0.32
nsp10_RP9	nsp10	RP9	nsp10_Q8TA86	Q8TA86	0.9955	0.0057	0.0234	0.32321	RP9	14|13|11	38	12.67	3	19|20|27|22|25|20|13|20|16|16|22	0	0	0	0	0	0.63	0.65
nsp10_RPL11	nsp10	RPL11	nsp10_P62913	P62913	0.9953	0.0056	0.0295	0.32732	RPL11	10|9|11	30	10	3	13|12|18|16|16|0|10|15|11|11|8	0	0	0	0	0	0.85	0.65
nsp10_RPL36AL	nsp10	RPL36AL	nsp10_Q969Q0	Q969Q0	0	0.0025	0.012	0.00823	RPL36AL	8|0|0	8	2.67	3	14|16|16|14|17|10|10|12|21|0|0	0	0	0	0	0	0.23	0.65
nsp10_RPL38	nsp10	RPL38	nsp10_P63173	P63173	0.9963	0.023	0.0166	0.31892	RPL38	14|18|17	49	16.33	3	35|30|31|37|46|30|32|37|35|40|35	0	0	0	0	0	0.46	0.65
nsp10_RPL5	nsp10	RPL5	nsp10_P46777	P46777	0	0.0002	0.0063	0.00429	RPL5	0|2|0	2	0.67	3	0|7|0|16|0|0|0|0|2|0|0	0	0	0	0	0	0.29	0.65
nsp10_RPS12	nsp10	RPS12	nsp10_P25398	P25398	0.977	0.003	0.017	0.31312	RPS12	5|3|4	12	4	3	13|9|9|8|6|3|5|7|13|3|7	0	0	0	0	0	0.53	0.65
nsp10_RPS13	nsp10	RPS13	nsp10_P62277	P62277	0	0.002	0.0238	0.01632	RPS13	0|0|9	9	3	3	0|12|10|13|11|0|0|0|0|0|12	0	0	0	0	0	0.57	0.59
nsp10_RPS14	nsp10	RPS14	nsp10_P62263	P62263	0	0.0007	0.0066	0.00456	RPS14	3|0|0	3	1	3	8|0|9|10|10|7|5|0|11|9|9	0	0	0	0	0	0.14	0.65
nsp10_RPS18	nsp10	RPS18	nsp10_P62269	P62269	0.9164	0.0055	0.0297	0.30311	RPS18	9|4|12	25	8.33	3	11|9|10|7|9|10|7|9|9|11|13	0	0	0	0	0	0.87	0.63
nsp10_RPS19BP1	nsp10	RPS19BP1	nsp10_Q86WX3	Q86WX3	0.6307	0.001	0.0294	0.2147	RPS19BP1	0|2|2	4	1.33	3	0|0|0|4|0|3|5|4|4|0|0	0.01	0.02	0.01	0.02	0.01	0.73	0.55
nsp10_RPS25	nsp10	RPS25	nsp10_P62851	P62851	0.9943	0.0071	0.0203	0.32072	RPS25	10|8|9	27	9	3	20|11|16|16|11|14|10|14|16|16|18	0	0	0	0	0	0.61	0.65
nsp10_RPS27A	nsp10	RPS27A	nsp10_P62979	P62979	0.9938	0.0038	0.011	0.31418	RPS27A	6|7|5	18	6	3	13|15|14|8|16|9|10|18|15|0|0	0	0	0	0	0	0.56	0.65
nsp10_RPS28	nsp10	RPS28	nsp10_P62857	P62857	0.9933	0.0052	0.0231	0.32237	RPS28	3|4|4	11	3.67	3	7|3|5|5|5|5|5|5|7|8|7	0	0	0	0	0	0.65	0.65
nsp10_RPS4X	nsp10	RPS4X	nsp10_P62701	P62701	0.9949	0.0103	0.0273	0.32572	RPS4X	25|26|31	82	27.33	3	31|34|31|35|35|36|33|43|32|27|32	0	0	0	0	0	0.81	0.65
nsp10_RPS7	nsp10	RPS7	nsp10_P62081	P62081	0.9998	0.0149	0.0433	0.33821	RPS7	29|31|28	88	29.33	3	19|30|18|22|30|17|19|30|18|18|22	0	0	0	0	0	1.33	0.64
nsp10_RSRC2	nsp10	RSRC2	nsp10_Q7L4I2	Q7L4I2	0.9349	0.0008	0.0201	0.30222	RSRC2	2|3|5	10	3.33	3	9|9|9|8|10|8|8|6|7|9|9	0	0	0	0	0	0.4	0.65
nsp10_SAMD9L	nsp10	SAMD9L	nsp10_Q8IVG5	Q8IVG5	0	0	0.4703	0.32238	SAMD9L	2|0|0	2	0.67	3	0|0|0|0|0|0|0|0|0|0|0	0.32	0.97	0.32	0.97	0.32	6.67	0.32
nsp10_SASS6	nsp10	SASS6	nsp10_Q6UVJ0	Q6UVJ0	0	0.0001	0.4898	0.33578	SASS6	0|0|2	2	0.67	3	0|0|0|0|0|0|0|0|0|0|0	0.32	0.97	0.32	0.97	0.32	6.67	0.32
nsp10_SEMG2	nsp10	SEMG2	nsp10_Q02383	Q02383	0	0.0001	0.0974	0.06674	SEMG2	2|0|0	2	0.67	3	0|0|0|0|0|0|0|0|0|0|0	0.32	0.97	0.32	0.97	0.32	6.67	0.32
nsp10_SENP2	nsp10	SENP2	nsp10_Q9HC62	Q9HC62	0	0.0001	0.1971	0.13508	SENP2	0|2|0	2	0.67	3	0|0|0|0|0|0|0|0|0|0|0	0.32	0.97	0.32	0.97	0.32	6.67	0.32
nsp10_SERBP1	nsp10	SERBP1	nsp10_Q8NC51	Q8NC51	0.9925	0.0025	0.0346	0.32999	SERBP1	12|10|9	31	10.33	3	11|10|12|10|4|4|5|7|6|6|8	0	0	0	0	0	1.37	0.61
nsp10_SF1	nsp10	SF1	nsp10_Q15637	Q15637	0	0.0003	0.0052	0.00359	SF1	0|0|6	6	2	3	20|13|13|12|13|9|12|9|21|9|11	0	0	0	0	0	0.15	0.65
nsp10_SF3B3	nsp10	SF3B3	nsp10_Q15393	Q15393	0	0.0001	0.006	0.00413	SF3B3	0|0|2	2	0.67	3	3|4|4|3|4|4|4|0|6|3|7	0	0	0	0	0	0.17	0.65
nsp10_SFPQ	nsp10	SFPQ	nsp10_P23246	P23246	0.5791	0.0004	0.0138	0.18816	SFPQ	6|0|3	9	3	3	13|15|15|19|12|4|0|11|9|9|5	0	0	0	0	0	0.29	0.65
nsp10_SGOL2	nsp10	SGOL2	nsp10_Q562F6	Q562F6	0	0.0001	0.4077	0.27947	SGOL2	2|0|0	2	0.67	3	0|0|0|0|0|0|0|0|2|0|0	0.3	0.9	0.3	0.9	0.3	3.67	0.42
nsp10_SHROOM3	nsp10	SHROOM3	nsp10_Q8TF72	Q8TF72	0	0.0001	0.0491	0.03369	SHROOM3	0|0|4	4	1.33	3	0|0|0|0|0|4|0|2|0|0|0	0.29	0.88	0.29	0.88	0.29	2.44	0.44
nsp10_SLC25A5	nsp10	SLC25A5	nsp10_P05141	P05141	0.9954	0.0043	0.0151	0.31749	SLC25A5	11|14|14	39	13	3	13|14|11|17|14|10|12|12|14|0|10	0	0	0	0	0	1.13	0.63
nsp10_SLC25A6	nsp10	SLC25A6	nsp10_P12236	P12236	0.989	0.0039	0.0225	0.32058	SLC25A6	9|13|13	35	11.67	3	0|0|0|0|0|0|0|0|10|0|0	0.97	0.98	0.97	0.98	0.97	12.83	0
nsp10_SMNDC1	nsp10	SMNDC1	nsp10_O75940	O75940	0	0.0003	0.0044	0.00299	SMNDC1	0|2|0	2	0.67	3	5|7|5|6|7|5|7|4|6|4|5	0	0	0	0	0	0.12	0.65
nsp10_SMU1	nsp10	SMU1	nsp10_Q2TAY7	Q2TAY7	0	0.0002	0.0854	0.05855	SMU1	0|3|0	3	1	3	0|0|0|3|0|0|0|0|0|0|0	0.31	0.92	0.31	0.92	0.31	3.67	0.42
nsp10_SPEN	nsp10	SPEN	nsp10_Q96T58	Q96T58	0	0	0.1241	0.08505	SPEN	0|2|0	2	0.67	3	0|0|0|0|2|0|0|0|0|0|0	0.3	0.9	0.3	0.9	0.3	3.67	0.42
nsp10_SPTBN2	nsp10	SPTBN2	nsp10_O15020	O15020	0.6306	0.0001	0.0936	0.25874	SPTBN2	2|2|0	4	1.33	3	0|0|0|0|0|0|0|0|0|0|0	0.64	0.97	0.64	0.97	0.64	13.33	0.1
nsp10_SREK1IP1	nsp10	SREK1IP1	nsp10_Q8N9Q2	Q8N9Q2	0	0.0024	0.0245	0.01684	SREK1IP1	11|0|0	11	3.67	3	0|12|12|0|0|13|0|0|11|0|4	0.02	0.07	0.02	0.07	0.02	0.78	0.54
nsp10_SRP68	nsp10	SRP68	nsp10_Q9UHB9	Q9UHB9	0	0.0001	0.0167	0.01145	SRP68	0|0|2	2	0.67	3	0|2|0|0|0|2|0|0|0|0|0	0.24	0.72	0.24	0.72	0.24	1.83	0.46
nsp10_SRP9	nsp10	SRP9	nsp10_P49458	P49458	0.9895	0.0038	0.0259	0.32307	SRP9	3|3|4	10	3.33	3	3|6|6|7|5|3|0|5|5|7|4	0	0	0	0	0	0.72	0.65
nsp10_SRSF3	nsp10	SRSF3	nsp10_P84103	P84103	0.9957	0.0062	0.0402	0.3348	SRSF3	9|12|10	31	10.33	3	9|0|12|12|17|9|0|17|0|0|11	0	0	0	0	0	1.31	0.61
nsp10_SUB1	nsp10	SUB1	nsp10_P53999	P53999	0.9994	0.0233	0.0337	0.33159	SUB1	29|30|31	90	30	3	27|37|34|33|39|36|40|41|37|25|34	0	0	0	0	0	0.86	0.65
nsp10_TACO1	nsp10	TACO1	nsp10_Q9BSH4	Q9BSH4	0	0.0003	0.0932	0.0639	TACO1	0|3|0	3	1	3	0|0|0|3|0|0|0|0|0|0|0	0.31	0.92	0.31	0.92	0.31	3.67	0.42
nsp10_TALDO1	nsp10	TALDO1	nsp10_P37837	P37837	0	0.001	1	0.68552	TALDO1	10|0|0	10	3.33	3	0|0|0|0|0|0|0|0|0|0|0	0.33	1	0.33	1	0.33	33.33	0.22
nsp10_TANC1	nsp10	TANC1	nsp10_Q9C0D5	Q9C0D5	0.6309	0.0001	0.534	0.56075	TANC1	2|0|2	4	1.33	3	0|0|0|0|0|0|0|0|0|2|0	0.6	0.9	0.6	0.9	0.6	7.33	0.13
nsp10_TFAM	nsp10	TFAM	nsp10_Q00059	Q00059	0	0.0004	0.0167	0.01147	TFAM	0|3|0	3	1	3	0|6|8|6|8|0|0|6|0|0|6	0	0	0	0	0	0.28	0.65
nsp10_TH	nsp10	TH	nsp10_P07101	P07101	0	0.0001	1	0.68551	TH	0|0|2	2	0.67	3	0|0|0|0|0|0|0|0|0|0|0	0.32	0.97	0.32	0.97	0.32	6.67	0.32
nsp10_THYN1	nsp10	THYN1	nsp10_Q9P016	Q9P016	0.9772	0.0018	0.0187	0.31433	THYN1	4|3|5	12	4	3	9|9|11|7|11|10|8|8|8|7|9	0	0	0	0	0	0.45	0.65
nsp10_TJP2	nsp10	TJP2	nsp10_Q9UDY2	Q9UDY2	0	0.0001	0.5043	0.34571	TJP2	2|0|0	2	0.67	3	0|0|0|0|0|0|0|0|0|0|0	0.32	0.97	0.32	0.97	0.32	6.67	0.32
nsp10_TLN1	nsp10	TLN1	nsp10_Q9Y490	Q9Y490	0.6167	0.0001	0.0397	0.21749	TLN1	0|3|2	5	1.67	3	0|2|0|2|3|0|0|2|0|0|0	0.33	0.62	0.33	0.62	0.33	2.04	0.31
nsp10_TMA7	nsp10	TMA7	nsp10_Q9Y2S6	Q9Y2S6	0.9959	0.0072	0.0204	0.32133	TMA7	5|5|4	14	4.67	3	13|7|6|6|12|12|4|12|9|7|9	0	0	0	0	0	0.53	0.65
nsp10_TOP1	nsp10	TOP1	nsp10_P11387	P11387	0.9683	0.0008	0.0103	0.30584	TOP1	7|4|7	18	6	3	22|27|36|24|22|18|22|24|22|16|19	0	0	0	0	0	0.26	0.65
nsp10_TUFM	nsp10	TUFM	nsp10_P49411	P49411	0	0.0003	0.0062	0.00425	TUFM	0|4|0	4	1.33	3	7|4|0|0|0|6|0|0|5|4|5	0	0.01	0	0.01	0	0.47	0.57
nsp10_TWISTNB	nsp10	TWISTNB	nsp10_Q3B726	Q3B726	0.6309	0.0004	0.0171	0.20638	TWISTNB	2|0|2	4	1.33	3	3|5|5|5|5|4|3|4|3|5|5	0	0	0	0	0	0.31	0.65
nsp10_TXN	nsp10	TXN	nsp10_P10599	P10599	0.9914	0.0066	0.0189	0.31886	TXN	8|6|7	21	7	3	13|14|15|16|13|11|11|15|12|6|11	0	0	0	0	0	0.56	0.65
nsp10_TXNDC12	nsp10	TXNDC12	nsp10_O95881	O95881	0.9864	0.0015	0.0171	0.31609	TXNDC12	3|3|2	8	2.67	3	7|7|8|8|8|6|3|5|8|5|4	0	0	0	0	0	0.43	0.65
nsp10_TXNDC5	nsp10	TXNDC5	nsp10_Q8NBS9	Q8NBS9	0.6307	0.0003	0.0065	0.19904	TXNDC5	0|2|2	4	1.33	3	14|8|13|8|8|8|4|9|11|5|4	0	0	0	0	0	0.16	0.65
nsp10_U2AF2	nsp10	U2AF2	nsp10_P26368	P26368	0	0.0016	0.0189	0.01293	U2AF2	0|0|23	23	7.67	3	28|34|20|28|34|29|0|24|0|0|23	0	0	0	0	0	0.38	0.65
nsp10_UGGT1	nsp10	UGGT1	nsp10_Q9NYU2	Q9NYU2	0.608	0.0001	0.0133	0.19671	UGGT1	0|2|3	5	1.67	3	2|0|2|2|4|2|3|3|3|0|3	0.01	0.02	0.01	0.02	0.01	0.76	0.57
nsp10_VPS13A	nsp10	VPS13A	nsp10_Q96RL7	Q96RL7	0	0	0.0484	0.03317	VPS13A	0|2|0	2	0.67	3	2|0|0|0|3|0|0|0|0|0|0	0.22	0.66	0.22	0.66	0.22	1.47	0.47
nsp10_VRK1	nsp10	VRK1	nsp10_Q99986	Q99986	0.6297	0.0011	0.0862	0.25338	VRK1	0|7|6	13	4.33	3	0|0|0|11|0|0|0|0|0|4|0	0.56	0.86	0.56	0.86	0.56	3.18	0.15
nsp10_WDR82	nsp10	WDR82	nsp10_Q6UXN9	Q6UXN9	0	0.0002	0.0143	0.00983	WDR82	2|0|0	2	0.67	3	0|2|0|0|2|0|0|0|0|2|2	0.14	0.41	0.14	0.41	0.14	0.92	0.49
nsp10_YRDC	nsp10	YRDC	nsp10_Q86U90	Q86U90	0	0.0002	0.0096	0.00659	YRDC	0|0|2	2	0.67	3	5|3|3|4|0|0|0|0|5|3|0	0	0	0	0	0	0.32	0.65
nsp10_ZC3H15	nsp10	ZC3H15	nsp10_Q8WU90	Q8WU90	0.5861	0.0005	0.0444	0.21126	ZC3H15	0|4|2	6	2	3	0|0|0|9|0|0|0|0|0|0|0	0.48	0.83	0.48	0.83	0.48	2.44	0.17
nsp10_ZC3HAV1L	nsp10	ZC3HAV1L	nsp10_Q96H79	Q96H79	0.9479	0.0012	0.0161	0.30351	ZC3HAV1L	4|5|2	11	3.67	3	12|6|10|9|9|6|5|10|13|8|8	0	0	0	0	0	0.42	0.65
nsp10_ZMAT2	nsp10	ZMAT2	nsp10_Q96NC0	Q96NC0	0	0.001	0.2082	0.14271	ZMAT2	0|6|0	6	2	3	0|0|0|0|6|0|0|0|0|0|0	0.32	0.95	0.32	0.95	0.32	3.67	0.41
nsp10_ZNF318	nsp10	ZNF318	nsp10_Q5VUA4	Q5VUA4	0	0	0.0219	0.01499	ZNF318	0|0|2	2	0.67	3	0|0|2|0|0|0|0|0|0|0|0	0.3	0.9	0.3	0.9	0.3	3.67	0.42
nsp11_ABCC4	nsp11	ABCC4	nsp11_O15439	O15439	0	0.0001	0.029	0.01985	ABCC4	0|0|2	2	0.67	3	0|3|2|0|0|2|2|0|2|2|0	0.04	0.12	0.04	0.12	0.04	0.56	0.53
nsp11_ABCF2	nsp11	ABCF2	nsp11_Q9UG63	Q9UG63	0	0.0007	0.0623	0.0427	ABCF2	0|14|0	14	4.67	3	3|0|0|8|0|3|0|0|4|0|3	0.32	0.97	0.32	0.97	0.32	2.44	0.32
nsp11_ACACA	nsp11	ACACA	nsp11_Q13085	Q13085	0.992	0.0074	0.0529	0.34239	ACACA	195|159|147	501	167	3	240|253|83|66|69|178|205|60|245|156|222	0	0	0	0	0	1.03	0.65
nsp11_ACAT2	nsp11	ACAT2	nsp11_Q9BWD1	Q9BWD1	0.6261	0.0006	0.4811	0.52296	ACAT2	4|0|3	7	2.33	3	0|0|0|0|0|0|0|0|0|0|0	0.66	1	0.66	1	0.66	23.33	0.06
nsp11_ACSS1	nsp11	ACSS1	nsp11_Q9NUB1	Q9NUB1	0	0.0001	0.5691	0.39011	ACSS1	2|0|0	2	0.67	3	0|0|0|0|0|0|0|0|0|0|0	0.32	0.97	0.32	0.97	0.32	6.67	0.32
nsp11_ADCK3	nsp11	ADCK3	nsp11_Q8NI60	Q8NI60	0.6295	0.0002	0.0361	0.21899	ADCK3	2|2|0	4	1.33	3	0|0|0|0|0|0|0|0|0|0|0	0.64	0.97	0.64	0.97	0.64	13.33	0.1
nsp11_AGL	nsp11	AGL	nsp11_P35573	P35573	0.6295	0.0001	0.1428	0.29214	AGL	2|2|0	4	1.33	3	0|0|0|2|2|0|2|0|0|0|2	0.27	0.41	0.27	0.41	0.27	1.83	0.45
nsp11_AHNAK	nsp11	AHNAK	nsp11_Q09666	Q09666	0.9927	0.0001	0.0746	0.35738	AHNAK	4|5|5	14	4.67	3	2|0|0|2|2|3|3|3|5|0|3	0.2	0.26	0.2	0.26	0.2	2.23	0.48
nsp11_AIDA	nsp11	AIDA	nsp11_Q96BJ3	Q96BJ3	0	0.0002	0.3336	0.22868	AIDA	0|2|0	2	0.67	3	0|0|0|0|0|0|0|0|0|0|0	0.32	0.97	0.32	0.97	0.32	6.67	0.32
nsp11_AIFM1	nsp11	AIFM1	nsp11_O95831	O95831	0.6291	0.0011	0.1102	0.26969	AIFM1	0|11|8	19	6.33	3	0|0|7|6|0|0|0|0|0|0|0	0.62	0.96	0.62	0.96	0.62	5.36	0.12
nsp11_AKAP8	nsp11	AKAP8	nsp11_O43823	O43823	0	0.0001	0.0489	0.03352	AKAP8	0|0|2	2	0.67	3	0|0|0|0|0|2|0|0|0|0|0	0.3	0.9	0.3	0.9	0.3	3.67	0.42
nsp11_ALAD	nsp11	ALAD	nsp11_P13716	P13716	0	0.0003	0.1254	0.08595	ALAD	0|3|0	3	1	3	0|0|0|0|0|0|0|0|0|0|0	0.33	0.99	0.33	0.99	0.33	10	0.27
nsp11_ALDH18A1	nsp11	ALDH18A1	nsp11_P54886	P54886	0.9531	0.0007	0.0582	0.33392	ALDH18A1	8|4|5	17	5.67	3	8|2|7|4|0|3|5|3|7|8|5	0	0	0	0	0	1.2	0.59
nsp11_ALDH1B1	nsp11	ALDH1B1	nsp11_P30837	P30837	0.9836	0.0008	0.0457	0.33481	ALDH1B1	5|4|3	12	4	3	0|0|0|0|0|0|0|0|0|0|0	1	1	1	1	1	40	0
nsp11_ALDH9A1	nsp11	ALDH9A1	nsp11_P49189	P49189	0	0.0002	1	0.68551	ALDH9A1	0|0|2	2	0.67	3	0|0|0|0|0|0|0|0|0|0|0	0.32	0.97	0.32	0.97	0.32	6.67	0.32
nsp11_ALKBH5	nsp11	ALKBH5	nsp11_Q6P6C2	Q6P6C2	0	0.0002	0.1948	0.13352	ALKBH5	0|2|0	2	0.67	3	0|0|0|0|0|0|0|0|0|0|0	0.32	0.97	0.32	0.97	0.32	6.67	0.32
nsp11_AMMECR1	nsp11	AMMECR1	nsp11_Q9Y4X0	Q9Y4X0	0.6054	0.0007	0.0314	0.20828	AMMECR1	0|3|4	7	2.33	3	8|4|7|7|6|0|0|5|4|2|3	0	0	0	0	0	0.56	0.65
nsp11_AMMECR1L	nsp11	AMMECR1L	nsp11_Q6DCA0	Q6DCA0	0.6131	0.0008	0.0272	0.2078	AMMECR1L	4|3|0	7	2.33	3	6|0|5|7|4|6|4|5|7|3|3	0	0	0	0	0	0.51	0.65
nsp11_AMZ1	nsp11	AMZ1	nsp11_Q400G9	Q400G9	0	0.0001	0.0546	0.03746	AMZ1	0|2|0	2	0.67	3	2|0|0|0|0|0|0|0|2|2|2	0.14	0.41	0.14	0.41	0.14	0.92	0.49
nsp11_ANKS1A	nsp11	ANKS1A	nsp11_Q92625	Q92625	0.8606	0.0005	0.1083	0.33978	ANKS1A	9|3|3	15	5	3	2|0|4|0|0|3|4|3|2|8|0	0.28	0.8	0.28	0.8	0.28	2.12	0.45
nsp11_ANLN	nsp11	ANLN	nsp11_Q9NQW6	Q9NQW6	0	0.0001	0.0881	0.06041	ANLN	3|0|0	3	1	3	3|0|0|0|0|0|0|0|2|2|3	0.19	0.56	0.19	0.56	0.19	1.1	0.48
nsp11_ANXA1	nsp11	ANXA1	nsp11_P04083	P04083	0	0.0002	0.3074	0.2107	ANXA1	0|2|0	2	0.67	3	0|0|0|0|0|0|0|0|0|0|0	0.32	0.97	0.32	0.97	0.32	6.67	0.32
nsp11_AP3B1	nsp11	AP3B1	nsp11_O00203	O00203	0	0.0001	0.0464	0.03179	AP3B1	2|0|0	2	0.67	3	0|0|0|0|0|0|0|2|0|0|0	0.3	0.9	0.3	0.9	0.3	3.67	0.42
nsp11_APPBP2	nsp11	APPBP2	nsp11_Q92624	Q92624	0.6048	0.0003	0.5386	0.55584	APPBP2	2|0|3	5	1.67	3	0|0|0|0|0|0|0|0|0|0|0	0.65	0.99	0.65	0.99	0.65	16.67	0.09
nsp11_ARGLU1	nsp11	ARGLU1	nsp11_Q9NWB6	Q9NWB6	0.9883	0.002	0.0498	0.33911	ARGLU1	5|5|6	16	5.33	3	5|6|4|4|0|4|0|3|5|3|6	0	0.01	0	0.01	0	1.47	0.57
nsp11_ATM	nsp11	ATM	nsp11_Q13315	Q13315	0	0	1	0.68551	ATM	0|3|0	3	1	3	0|0|0|0|0|0|0|0|0|0|0	0.33	0.99	0.33	0.99	0.33	10	0.27
nsp11_ATP1A1	nsp11	ATP1A1	nsp11_P05023	P05023	0.9925	0.0033	0.0597	0.34716	ATP1A1	27|41|32	100	33.33	3	0|0|0|0|0|0|0|0|0|0|0	1	1	1	1	1	333.33	0
nsp11_ATP5A1	nsp11	ATP5A1	nsp11_P25705	P25705	0.9967	0.0041	0.0569	0.34655	ATP5A1	24|25|18	67	22.33	3	0|0|10|6|9|0|0|0|6|0|0	0.97	0.99	0.97	0.99	0.97	7.92	0
nsp11_ATP5C1	nsp11	ATP5C1	nsp11_P36542	P36542	0.9915	0.0026	0.0671	0.3519	ATP5C1	7|7|8	22	7.33	3	0|0|0|4|0|3|0|0|0|0|0	0.96	0.97	0.96	0.97	0.96	11.52	0
nsp11_ATPIF1	nsp11	ATPIF1	nsp11_Q9UII2	Q9UII2	0.9941	0.0083	0.0432	0.33635	ATPIF1	8|11|7	26	8.67	3	9|9|8|9|9|6|5|8|6|7|9	0	0	0	0	0	1.12	0.62
nsp11_ATRN	nsp11	ATRN	nsp11_O75882	O75882	0	0.0001	0.2867	0.19655	ATRN	0|0|2	2	0.67	3	0|0|0|0|2|0|0|0|0|0|0	0.3	0.9	0.3	0.9	0.3	3.67	0.42
nsp11_AURKA	nsp11	AURKA	nsp11_O14965	O14965	0.5497	0.0008	0.1012	0.23898	AURKA	0|3|6	9	3	3	0|0|0|0|5|0|0|0|0|0|4	0.53	0.9	0.53	0.9	0.53	3.67	0.16
nsp11_BANF1	nsp11	BANF1	nsp11_O75531	O75531	0.9787	0.0027	0.0608	0.34368	BANF1	3|2|2	7	2.33	3	4|4|6|7|0|0|0|0|4|0|0	0.01	0.02	0.01	0.02	0.01	1.03	0.56
nsp11_BAZ1B	nsp11	BAZ1B	nsp11_Q9UIG0	Q9UIG0	0	0	0.0882	0.06045	BAZ1B	2|0|0	2	0.67	3	0|2|0|0|0|0|0|0|0|0|0	0.3	0.9	0.3	0.9	0.3	3.67	0.42
nsp11_BGN	nsp11	BGN	nsp11_P21810	P21810	0	0.0002	0.3862	0.26478	BGN	0|2|0	2	0.67	3	0|0|0|0|0|0|0|0|0|0|0	0.32	0.97	0.32	0.97	0.32	6.67	0.32
nsp11_BOLA1	nsp11	BOLA1	nsp11_Q9Y3E2	Q9Y3E2	0.592	0.0013	0.0696	0.23037	BOLA1	0|2|3	5	1.67	3	4|4|5|0|3|2|0|3|2|2|0	0	0.01	0	0.01	0	0.73	0.57
nsp11_BTF3	nsp11	BTF3	nsp11_P20290	P20290	0.8237	0.0024	0.0768	0.30681	BTF3	2|10|3	15	5	3	3|5|0|7|5|0|0|0|4|3|0	0.29	0.85	0.29	0.85	0.29	2.04	0.44
nsp11_C12orf29	nsp11	C12orf29	nsp11_Q8N999	Q8N999	0	0.0004	0.5911	0.4052	C12orf29	0|4|0	4	1.33	3	0|0|0|0|0|0|0|0|0|0|0	0.33	1	0.33	1	0.33	13.33	0.25
nsp11_C14orf166	nsp11	C14orf166	nsp11_Q9Y224	Q9Y224	0.5676	0.0009	0.1168	0.25518	C14orf166	2|0|4	6	2	3	0|5|0|0|0|0|0|0|0|0|0	0.55	0.91	0.55	0.91	0.55	4.4	0.15
nsp11_C1orf52	nsp11	C1orf52	nsp11_Q8N6N3	Q8N6N3	0	0.0003	0.514	0.35237	C1orf52	0|2|0	2	0.67	3	0|0|0|0|0|0|0|0|0|0|0	0.32	0.97	0.32	0.97	0.32	6.67	0.32
nsp11_C1orf94	nsp11	C1orf94	nsp11_Q6P1W5	Q6P1W5	0	0.0001	0.3117	0.21369	C1orf94	0|2|0	2	0.67	3	0|0|0|0|0|0|0|0|0|0|0	0.32	0.97	0.32	0.97	0.32	6.67	0.32
nsp11_C1QBP	nsp11	C1QBP	nsp11_Q07021	Q07021	0	0.0019	1	0.68552	C1QBP	0|17|0	17	5.67	3	0|0|0|0|0|0|0|0|0|0|0	0.33	1	0.33	1	0.33	56.67	0.21
nsp11_C3	nsp11	C3	nsp11_P01024	P01024	0.6159	0.0002	0.182	0.31479	C3	0|7|4	11	3.67	3	0|0|3|0|3|5|0|0|0|0|0	0.54	0.91	0.54	0.91	0.54	3.67	0.15
nsp11_CACYBP	nsp11	CACYBP	nsp11_Q9HB71	Q9HB71	0.8319	0.0049	0.021	0.27106	CACYBP	4|22|8	34	11.33	3	11|10|8|18|10|10|10|7|8|9|10	0	0	0	0	0	1.12	0.58
nsp11_CAPZA1	nsp11	CAPZA1	nsp11_P52907	P52907	0.9529	0.0014	0.0575	0.33342	CAPZA1	3|3|5	11	3.67	3	3|0|0|2|0|0|4|0|3|0|0	0.57	0.79	0.57	0.79	0.57	3.36	0.15
nsp11_CARHSP1	nsp11	CARHSP1	nsp11_Q9Y2V2	Q9Y2V2	0.9677	0.0026	0.068	0.3452	CARHSP1	5|3|3	11	3.67	3	0|4|4|0|6|3|3|0|5|5|5	0	0.01	0	0.01	0	1.15	0.57
nsp11_CBR1	nsp11	CBR1	nsp11_P16152	P16152	0.9461	0.0037	0.0585	0.33199	CBR1	13|6|10	29	9.67	3	8|10|6|8|10|6|10|6|10|10|9	0	0	0	0	0	1.14	0.62
nsp11_CCDC124	nsp11	CCDC124	nsp11_Q96CT7	Q96CT7	0.9785	0.0079	0.0472	0.3343	CCDC124	12|20|19	51	17	3	16|18|15|16|18|12|8|17|14|14|12	0	0	0	0	0	1.17	0.64
nsp11_CCDC158	nsp11	CCDC158	nsp11_Q5M9N0	Q5M9N0	0	0.0001	1	0.68551	CCDC158	2|0|0	2	0.67	3	0|0|0|0|0|0|0|0|0|0|0	0.32	0.97	0.32	0.97	0.32	6.67	0.32
nsp11_CCDC40	nsp11	CCDC40	nsp11_Q4G0X9	Q4G0X9	0	0.0001	0.1115	0.07646	CCDC40	2|0|0	2	0.67	3	2|2|0|0|0|2|0|0|0|0|0	0.19	0.56	0.19	0.56	0.19	1.22	0.48
nsp11_CCDC50	nsp11	CCDC50	nsp11_Q8IVM0	Q8IVM0	0	0.0002	1	0.68551	CCDC50	0|2|0	2	0.67	3	0|0|0|0|0|0|0|0|0|0|0	0.32	0.97	0.32	0.97	0.32	6.67	0.32
nsp11_CCT4	nsp11	CCT4	nsp11_P50991	P50991	0.7851	0.0008	0.0167	0.25366	CCT4	8|2|2	12	4	3	5|3|4|7|9|0|3|7|7|2|5	0	0	0	0	0	0.85	0.59
nsp11_CDC73	nsp11	CDC73	nsp11_Q6P1J9	Q6P1J9	0	0.0001	0.3453	0.23669	CDC73	0|2|0	2	0.67	3	0|0|0|0|0|0|0|0|0|0|0	0.32	0.97	0.32	0.97	0.32	6.67	0.32
nsp11_CDK5	nsp11	CDK5	nsp11_Q00535	Q00535	0.6261	0.0009	0.0773	0.24613	CDK5	4|0|3	7	2.33	3	0|0|4|3|0|0|0|0|0|0|2	0.47	0.77	0.47	0.77	0.47	2.85	0.17
nsp11_CEP135	nsp11	CEP135	nsp11_Q66GS9	Q66GS9	0	0.0001	0.0999	0.06849	CEP135	0|3|0	3	1	3	0|0|0|0|0|0|0|0|2|0|0	0.32	0.96	0.32	0.96	0.32	5.5	0.4
nsp11_CIR1	nsp11	CIR1	nsp11_Q86X95	Q86X95	0.9972	0.0009	0.0936	0.37185	CIR1	4|4|4	12	4	3	5|0|4|3|3|0|5|3|5|0|3	0.01	0.01	0.01	0.01	0.01	1.42	0.56
nsp11_CKAP5	nsp11	CKAP5	nsp11_Q14008	Q14008	0.6295	0.0001	0.048	0.22713	CKAP5	3|3|0	6	2	3	0|2|3|2|0|0|2|2|2|0|0	0.23	0.34	0.23	0.34	0.23	1.69	0.47
nsp11_CLINT1	nsp11	CLINT1	nsp11_Q14677	Q14677	0	0.0002	0.0376	0.02581	CLINT1	0|0|3	3	1	3	0|2|0|0|0|4|0|0|0|0|0	0.26	0.79	0.26	0.79	0.26	1.83	0.45
nsp11_CLPX	nsp11	CLPX	nsp11_O76031	O76031	0.6014	0.0003	0.1927	0.31766	CLPX	3|2|0	5	1.67	3	0|0|0|0|0|0|0|0|0|2|0	0.62	0.96	0.62	0.96	0.62	9.17	0.13
nsp11_CNBP	nsp11	CNBP	nsp11_P62633	P62633	0.9935	0.0082	0.0387	0.33308	CNBP	15|13|14	42	14	3	19|11|17|15|13|15|8|15|15|5|3	0	0	0	0	0	1.13	0.64
nsp11_CNN3	nsp11	CNN3	nsp11_Q15417	Q15417	0	0.0007	0.0909	0.06231	CNN3	7|0|0	7	2.33	3	8|6|0|6|0|0|0|0|12|0|8	0.01	0.04	0.01	0.04	0.01	0.64	0.55
nsp11_CNP	nsp11	CNP	nsp11_P09543	P09543	0	0.0005	0.044	0.03014	CNP	0|7|0	7	2.33	3	0|0|0|0|0|0|0|0|0|0|0	0.33	1	0.33	1	0.33	23.33	0.23
nsp11_COPB1	nsp11	COPB1	nsp11_P53618	P53618	0.9957	0.0015	0.0535	0.34385	COPB1	12|16|14	42	14	3	0|0|2|0|3|0|0|6|0|0|0	0.99	0.99	0.99	0.99	0.99	14	0
nsp11_CPSF1	nsp11	CPSF1	nsp11_Q10570	Q10570	0.6295	0.0001	0.0342	0.21767	CPSF1	2|2|0	4	1.33	3	0|3|2|2|0|0|0|0|0|3|0	0.2	0.3	0.2	0.3	0.2	1.47	0.48
nsp11_CRIPT	nsp11	CRIPT	nsp11_Q9P021	Q9P021	0.9897	0.0038	0.0374	0.33105	CRIPT	3|4|4	11	3.67	3	0|3|8|7|4|3|5|7|4|3|0	0	0	0	0	0	0.92	0.65
nsp11_CRKL	nsp11	CRKL	nsp11_P46109	P46109	0.9879	0.0065	0.0339	0.32804	CRKL	19|17|21	57	19	3	29|26|28|25|23|20|23|22|26|21|21	0	0	0	0	0	0.79	0.65
nsp11_CRYBG3	nsp11	CRYBG3	nsp11_Q68DQ2	Q68DQ2	0	0	0.1985	0.13606	CRYBG3	2|0|0	2	0.67	3	0|0|0|0|0|0|0|0|0|0|0	0.32	0.97	0.32	0.97	0.32	6.67	0.32
nsp11_CSTB	nsp11	CSTB	nsp11_P04080	P04080	0.9904	0.0087	0.0391	0.3324	CSTB	9|10|6	25	8.33	3	8|13|11|6|8|10|8|9|9|6|7	0	0	0	0	0	0.96	0.63
nsp11_CTPS1	nsp11	CTPS1	nsp11_P17812	P17812	0.9811	0.0013	0.0479	0.33554	CTPS1	6|8|9	23	7.67	3	6|5|6|6|8|2|2|2|5|7|6	0	0	0	0	0	1.53	0.58
nsp11_CTR9	nsp11	CTR9	nsp11_Q6PD62	Q6PD62	0	0.0001	0.2279	0.15621	CTR9	2|0|0	2	0.67	3	0|0|0|0|0|0|0|0|0|0|0	0.32	0.97	0.32	0.97	0.32	6.67	0.32
nsp11_CTTN	nsp11	CTTN	nsp11_Q14247	Q14247	0.9928	0.0009	0.0412	0.33458	CTTN	4|6|4	14	4.67	3	8|7|11|4|5|3|4|3|9|3|8	0	0	0	0	0	0.79	0.62
nsp11_CWC22	nsp11	CWC22	nsp11_Q9HCG8	Q9HCG8	0	0.0002	0.0446	0.03057	CWC22	4|0|0	4	1.33	3	0|6|4|5|0|3|0|0|3|0|3	0.03	0.08	0.03	0.08	0.03	0.61	0.54
nsp11_CWC25	nsp11	CWC25	nsp11_Q9NXE8	Q9NXE8	0.9549	0.0007	0.0363	0.31952	CWC25	4|2|3	9	3	3	5|5|8|4|4|5|5|5|5|0|0	0	0	0	0	0	0.72	0.65
nsp11_CWF19L2	nsp11	CWF19L2	nsp11_Q2TBE0	Q2TBE0	0.6196	0.0003	0.1124	0.26819	CWF19L2	0|5|3	8	2.67	3	0|3|0|0|0|0|0|4|5|0|5	0.27	0.6	0.27	0.6	0.27	1.73	0.45
nsp11_CXorf56	nsp11	CXorf56	nsp11_Q9H5V9	Q9H5V9	0	0.0003	0.0486	0.03332	CXorf56	0|2|0	2	0.67	3	0|0|0|0|0|0|0|0|2|3|0	0.22	0.66	0.22	0.66	0.22	1.47	0.47
nsp11_DDX21	nsp11	DDX21	nsp11_Q9NR30	Q9NR30	0.4903	0.0005	0.0291	0.17122	DDX21	9|3|0	12	4	3	0|15|9|3|0|0|0|0|7|0|0	0.16	0.48	0.16	0.48	0.16	1.29	0.49
nsp11_DDX42	nsp11	DDX42	nsp11_Q86XP3	Q86XP3	0	0.0002	1	0.68551	DDX42	0|5|0	5	1.67	3	0|0|0|0|0|0|0|0|0|0|0	0.33	1	0.33	1	0.33	16.67	0.24
nsp11_DDX47	nsp11	DDX47	nsp11_Q9H0S4	Q9H0S4	0.6054	0.0005	0.024	0.20325	DDX47	0|3|4	7	2.33	3	6|8|4|4|9|4|0|3|0|0|7	0	0	0	0	0	0.57	0.65
nsp11_DDX49	nsp11	DDX49	nsp11_Q9Y6V7	Q9Y6V7	0.5941	0.0004	0.0576	0.22276	DDX49	2|4|0	6	2	3	0|0|0|0|2|0|0|0|0|0|4	0.51	0.88	0.51	0.88	0.51	3.67	0.16
nsp11_DDX52	nsp11	DDX52	nsp11_Q9Y2R4	Q9Y2R4	0.9942	0.001	0.0785	0.36057	DDX52	5|6|6	17	5.67	3	5|5|3|4|0|0|0|0|6|0|6	0.13	0.17	0.13	0.17	0.13	2.15	0.5
nsp11_DHX15	nsp11	DHX15	nsp11_O43143	O43143	0	0.0002	0.025	0.01717	DHX15	0|4|0	4	1.33	3	0|2|4|3|0|0|0|0|3|5|3	0.07	0.21	0.07	0.21	0.07	0.73	0.52
nsp11_DHX9	nsp11	DHX9	nsp11_Q08211	Q08211	0.3327	0.0005	0.0477	0.13539	DHX9	16|0|2	18	6	3	0|21|15|8|0|0|0|0|3|0|3	0.23	0.7	0.23	0.7	0.23	1.32	0.47
nsp11_DIAPH3	nsp11	DIAPH3	nsp11_Q9NSV4	Q9NSV4	0.9982	0.0004	0.0396	0.33517	DIAPH3	5|5|4	14	4.67	3	13|5|7|4|5|3|3|4|5|7|6	0	0	0	0	0	0.83	0.65
nsp11_DLST	nsp11	DLST	nsp11_P36957	P36957	0.6302	0.0006	0.3131	0.4091	DLST	4|0|4	8	2.67	3	4|0|0|0|0|0|0|0|4|0|0	0.54	0.82	0.54	0.82	0.54	3.67	0.15
nsp11_DNAH6	nsp11	DNAH6	nsp11_Q9C0G6	Q9C0G6	0	0	0.0242	0.01661	DNAH6	0|0|2	2	0.67	3	0|0|0|0|6|0|2|2|5|0|0	0.04	0.12	0.04	0.12	0.04	0.49	0.53
nsp11_DNAJA1	nsp11	DNAJA1	nsp11_P31689	P31689	0.9976	0.0057	0.067	0.35375	DNAJA1	20|24|22	66	22	3	0|0|5|8|8|0|3|9|2|0|0	0.98	0.99	0.98	0.99	0.98	6.91	0
nsp11_DNAJA2	nsp11	DNAJA2	nsp11_O60884	O60884	0.9647	0.0036	0.097	0.36418	DNAJA2	9|20|15	44	14.67	3	0|0|0|0|0|0|0|3|0|0|0	1	1	1	1	1	53.78	0
nsp11_DNAJA3	nsp11	DNAJA3	nsp11_Q96EY1	Q96EY1	0.9817	0.0006	0.0562	0.34138	DNAJA3	3|4|2	9	3	3	0|0|0|0|0|0|0|0|0|0|0	0.99	1	0.99	1	0.99	30	0
nsp11_DNAJB11	nsp11	DNAJB11	nsp11_Q9UBS4	Q9UBS4	0	0.0002	0.0065	0.00444	DNAJB11	0|2|0	2	0.67	3	0|0|0|0|0|0|0|0|0|0|0	0.32	0.97	0.32	0.97	0.32	6.67	0.32
nsp11_DNAJC10	nsp11	DNAJC10	nsp11_Q8IXB1	Q8IXB1	0.992	0.0024	0.0425	0.33518	DNAJC10	17|18|20	55	18.33	3	28|23|24|26|17|16|13|16|26|18|18	0	0	0	0	0	0.9	0.65
nsp11_DNAJC13	nsp11	DNAJC13	nsp11_O75165	O75165	0	0	0.0689	0.04721	DNAJC13	2|0|0	2	0.67	3	2|0|0|0|0|0|0|0|0|0|0	0.3	0.9	0.3	0.9	0.3	3.67	0.42
nsp11_DNAJC8	nsp11	DNAJC8	nsp11_O75937	O75937	0.9833	0.0054	0.0878	0.36359	DNAJC8	10|18|12	40	13.33	3	6|6|0|13|11|6|0|3|4|5|7	0.23	0.68	0.23	0.68	0.23	2.4	0.47
nsp11_DNAJC9	nsp11	DNAJC9	nsp11_Q8WXX5	Q8WXX5	0.6213	0.0006	0.0396	0.21883	DNAJC9	2|3|0	5	1.67	3	4|2|3|2|0|0|0|4|3|0|0	0.05	0.12	0.05	0.12	0.05	1.02	0.53
nsp11_DNMT1	nsp11	DNMT1	nsp11_P26358	P26358	0	0.0001	0.0392	0.02685	DNMT1	0|6|0	6	2	3	0|0|0|0|0|7|2|0|0|0|2	0.29	0.86	0.29	0.86	0.29	2	0.44
nsp11_DRG1	nsp11	DRG1	nsp11_Q9Y295	Q9Y295	0.6135	0.0013	0.0657	0.23431	DRG1	0|9|5	14	4.67	3	5|4|0|3|2|5|0|0|0|7|5	0.22	0.63	0.22	0.63	0.22	1.66	0.47
nsp11_DYNC1H1	nsp11	DYNC1H1	nsp11_Q14204	Q14204	0.9972	0.0001	0.0345	0.3313	DYNC1H1	5|5|5	15	5	3	2|0|3|2|3|0|2|0|2|0|2	0.8	0.8	0.8	0.8	0.8	3.44	0.02
nsp11_EDF1	nsp11	EDF1	nsp11_O60869	O60869	0.9098	0.0045	0.0519	0.3163	EDF1	3|11|6	20	6.67	3	3|8|3|8|4|5|2|3|3|6|4	0.09	0.26	0.09	0.26	0.09	1.5	0.51
nsp11_EDIL3	nsp11	EDIL3	nsp11_O43854	O43854	0	0.0005	0.283	0.19403	EDIL3	0|7|0	7	2.33	3	0|0|0|0|0|0|0|0|0|0|0	0.33	1	0.33	1	0.33	23.33	0.23
nsp11_EEF1A2	nsp11	EEF1A2	nsp11_Q05639	Q05639	0	0.0016	0.1018	0.06981	EEF1A2	0|24|0	24	8	3	0|0|0|0|0|0|0|0|0|0|0	0.33	1	0.33	1	0.33	80	0.21
nsp11_EEF1G	nsp11	EEF1G	nsp11_P26641	P26641	0.9973	0.002	0.0547	0.34517	EEF1G	9|10|7	26	8.67	3	7|5|7|8|6|3|7|6|5|5|5	0	0	0	0	0	1.49	0.59
nsp11_EEF2	nsp11	EEF2	nsp11_P13639	P13639	0.9798	0.0024	0.0399	0.32965	EEF2	14|25|21	60	20	3	29|18|20|18|18|13|18|20|19|15|17	0	0	0	0	0	1.07	0.64
nsp11_EHD2	nsp11	EHD2	nsp11_Q9NZN4	Q9NZN4	0.5463	0.0005	0.7309	0.6696	EHD2	0|6|2	8	2.67	3	0|0|0|0|0|0|0|0|0|0|0	0.66	1	0.66	1	0.66	26.67	0.08
nsp11_EIF1B	nsp11	EIF1B	nsp11_O60739	O60739	0	0.0028	0.6077	0.41657	EIF1B	0|10|0	10	3.33	3	0|0|0|0|0|0|0|0|0|0|0	0.33	1	0.33	1	0.33	33.33	0.22
nsp11_EIF2S2	nsp11	EIF2S2	nsp11_P20042	P20042	0	0.0004	0.0776	0.05323	EIF2S2	0|4|0	4	1.33	3	0|0|0|3|0|0|0|0|0|0|0	0.32	0.96	0.32	0.96	0.32	4.89	0.41
nsp11_EIF3A	nsp11	EIF3A	nsp11_Q14152	Q14152	0	0.0001	0.0388	0.02658	EIF3A	2|0|0	2	0.67	3	0|0|0|2|0|0|0|0|4|0|3	0.14	0.42	0.14	0.42	0.14	0.81	0.49
nsp11_EIF3D	nsp11	EIF3D	nsp11_O15371	O15371	0.592	0.0003	0.0728	0.23254	EIF3D	0|2|3	5	1.67	3	0|0|0|0|0|0|0|0|2|0|0	0.62	0.96	0.62	0.96	0.62	9.17	0.13
nsp11_EIF4EBP1	nsp11	EIF4EBP1	nsp11_Q13541	Q13541	0.9787	0.0021	0.0478	0.33473	EIF4EBP1	3|2|2	7	2.33	3	3|2|3|2|2|3|3|3|2|4|0	0	0.01	0	0.01	0	0.95	0.58
nsp11_EIF5	nsp11	EIF5	nsp11_P55010	P55010	0.7527	0.0014	0.122	0.31589	EIF5	2|13|3	18	6	3	0|0|0|8|0|0|0|0|0|3|0	0.67	0.98	0.67	0.98	0.67	6	0.03
nsp11_ELAVL1	nsp11	ELAVL1	nsp11_Q15717	Q15717	0	0.0005	0.0709	0.04858	ELAVL1	5|0|0	5	1.67	3	0|4|3|0|0|0|0|0|0|0|0	0.3	0.9	0.3	0.9	0.3	2.62	0.42
nsp11_ENO1	nsp11	ENO1	nsp11_P06733	P06733	0.9871	0.003	0.0548	0.34215	ENO1	10|14|14	38	12.67	3	13|15|12|11|11|9|14|8|15|6|11	0	0	0	0	0	1.11	0.63
nsp11_EP400	nsp11	EP400	nsp11_Q96L91	Q96L91	0	0	0.2174	0.14904	EP400	3|0|0	3	1	3	0|0|0|0|2|0|0|0|0|0|0	0.32	0.96	0.32	0.96	0.32	5.5	0.4
nsp11_ERH	nsp11	ERH	nsp11_P84090	P84090	0	0.002	0.0705	0.04833	ERH	6|0|0	6	2	3	0|0|4|7|5|0|0|0|0|0|0	0.26	0.77	0.26	0.77	0.26	1.38	0.45
nsp11_EXOSC10	nsp11	EXOSC10	nsp11_Q01780	Q01780	0	0.0001	0.0321	0.02201	EXOSC10	0|0|3	3	1	3	4|0|2|0|2|0|0|2|0|0|0	0.19	0.57	0.19	0.57	0.19	1.1	0.48
nsp11_FAF2	nsp11	FAF2	nsp11_Q96CS3	Q96CS3	0	0.0003	0.0135	0.00926	FAF2	0|4|0	4	1.33	3	0|0|0|0|0|0|0|0|0|0|0	0.33	1	0.33	1	0.33	13.33	0.25
nsp11_FAHD1	nsp11	FAHD1	nsp11_Q6P587	Q6P587	0.9432	0.0016	0.1461	0.39116	FAHD1	4|2|4	10	3.33	3	3|0|0|0|2|0|0|0|4|3|4	0.31	0.44	0.31	0.44	0.31	2.29	0.41
nsp11_FARSB	nsp11	FARSB	nsp11_Q9NSD9	Q9NSD9	0.8606	0.0006	0.0538	0.30242	FARSB	6|2|2	10	3.33	3	4|0|0|0|2|0|0|0|3|6|3	0.26	0.71	0.26	0.71	0.26	2.04	0.45
[truncated: 9,312 more rows]
