# Supplementary material for: Open Modification Searching of SARS-CoV-2–Human Protein Interaction Data Reveals Novel Viral Modification Sites
Source: Mol Cell Proteomics. 2022 Oct 12;21(12):100425. doi: 10.1016/j.mcpro.2022.100425 (PMC9554009; doi:10.1016/j.mcpro.2022.100425)
Supplement: Supplementary Table S12 [file mmc13.xlsx]

## Sheet: Column Description
Column name	Description
SARS-CoV-2 protein	The SARS-CoV-2 protein that interacts with the human phosphatase
Human phosphatase	The human phosphatase with which the SARS-CoV-2 protein interacted
Observed in original analysis	Indicates whether this interaction was observed with the original analysis
Observed in other studies	Indicates whether the interaction was found in alternative MS-based SARS-CoV-2 virus–host interactome studies
Stukalov et al.	PMID: 33845483
Li et al.	PMID: 32838362
Chen et al.	https://doi.org/10.1101/2020.12.31.424961
Liu et al.	PMID: 34709727
Samavarchi-Tehrani et al.	https://doi.org/10.1101/2020.09.03.282103
St-Germain et al.	https://doi.org/10.1101/2020.08.28.269175
Laurent et al.	https://doi.org/10.1101/2020.08.28.272955

## Sheet: Supplementary Table 12
SARS-CoV-2 protein	Human phosphatase	Observed in original analysis	Observed in other studies
Orf8	RNGTT	False	False
Orf8	DUSP1	False	False
Nsp8	PPM1G	False	False
Nsp13	PTPN13	False	False
Nsp7	PTPMT1	False	False
