# Supplementary material for: Open Modification Searching of SARS-CoV-2–Human Protein Interaction Data Reveals Novel Viral Modification Sites
Source: Mol Cell Proteomics. 2022 Oct 12;21(12):100425. doi: 10.1016/j.mcpro.2022.100425 (PMC9554009; doi:10.1016/j.mcpro.2022.100425)
Supplement: Supplementary data [file mmc16.xlsx]

## Sheet: Blad1
Table	Description
Supplementary Table S1	All peptide-spectrum matches (PSMs).
Supplementary Table S2	All protein identifications.
Supplementary Table S3	Scores for all protein-protein interactions (PPIs).
Supplementary Table S4	Filtered protein-protein interactions (PPIs).
Supplementary Table S5	Overview of phopshorylation sites found on the SARS-CoV-2 proteins.
Supplementary Table S6	Overview of ambiguous phopshorylation sites found on the SARS-CoV-2 proteins.
Supplementary Table S7	Overview of ubiquitination sites found on the SARS-CoV-2 proteins.
Supplementary Table S8	Overview of S-nintrosylation sites found on the SARS-CoV-2 proteins.
Supplementary Table S9	Overview of ambiguous S-nitrosylation sites found on the SARS-CoV-2 proteins.
Supplementary Table S10	Overview of the mass differences observed on at least 10 SARS-CoV-2 peptides and the possible modifications matched to those mass differences.
Supplementary Table S11	Overview of the SARS-CoV-2 proteins that interact with human kinases.
Supplementary Table S12	Overview of the SARS-CoV-2 proteins that interact with human phosphatases.
Supplementary Table S13	Overview of the SARS-CoV-2 proteins that interact with human E3 ubiquitin ligases.
Supplementary Table S14	Overview of the SARS-CoV-2 proteins that interact with human deubiquitinating enzymes.
